# Supplementary material for: Mesostigma viride Genome and Transcriptome Provide Insights into the Origin and Evolution of Streptophyta
Source: Adv Sci (Weinh). 2019 Oct 24;7(1):1901850. doi: 10.1002/advs.201901850 (PMC6947507; doi:10.1002/advs.201901850)
Supplement: Supplementary file 3 — Supplemental Table 1 [file ADVS-7-1901850-s003.xlsx]

## Sheet: Content
Table S1. Statistics of the M. viride genome sequencing and annotation.
Table S1A. Statistics of the M. viride genome sequencing.
Table S1B. Statistics of the M. viride genome assembly.
Table S1C. Genome completeness assessment based on Benchmarking Universal Single-Copy Orthologs (BUSCO) for the M. viride genome assembly.
Table S1D. Statistics of the M. viride RNA-seq libraries.
Table S1E. Summary of annotated non-coding RNA genes in M. viride.
Table S1F. List of annotated tRNA genes in M. viride.
Table S1G. List of annotated rRNA genes in M. viride.
Table S1H. List of annotated snRNA genes in M. viride.
Table S1I. List of annotated snoRNA genes in M. viride.
Table S1J. List of annotated miRNA genes in M. viride.
Table S1K. List of annotated lncRNA genes in M. viride.
Table S1L. List of annotated pseudogenes in M. viride.
Table S1M. List of segmental duplications in M. viride.
Table S1N. Summary of repeats in M. viride and relative species.
Table S1O. Summary of repeat distribution in M. viride and relative species.

## Sheet: S1A
Table S1A. Statistics of the M. viride genome sequencing.
SMRT sequencing	Cells	Polymerase_Read_Bases(bp)	Number_of_Polymerase_Reads	Post-Filter Mean_Read_Length	Polymerase_Read_N50	Polymerase_ReadQuality	Mean_Subread_length(bp)	subreads_N50	Total_Number_of_Bases(bp)	Number_of_subeads	p0	p1	p2
	1	600715441	75846	7920	10979	0.834	6131	9028	599473156	97772	0.417075	0.504678	0.0782477
	2	547216237	73945	7400	10351	0.834	5784	8652	545953483	94388	0.412251	0.492049	0.0957004
	3	71108185	16240	4378	7937	0.836	3300	5338	70787393	21449	0.866074	0.108123	0.0258031
	4	68115583	18763	3630	6459	0.828	2660	4108	67753995	25470	0.858515	0.124917	0.0165677
	5	518270193	74671	6940	9863	0.834	5431	8318	517135389	95203	0.388956	0.496899	0.114144
	6	254558012	34008	7485	10749	0.854	5740	8783	254052899	44258	0.743732	0.226313	0.029955
	7	550649458	74297	7411	10672	0.838	5552	8682	549283322	98928	0.422338	0.494404	0.0832579
	8	503003707	70706	7114	9995	0.829	5484	8337	501821006	91494	0.435153	0.470484	0.094363
	9	586325492	80447	7288	10312	0.839	5740	8660	585100216	101924	0.35467	0.535318	0.110013
	10	50506875	13398	3769	6765	0.841	2711	4201	50168810	18500	0.884392	0.0891731	0.0264352
	11	236479194	23951	9873	14030	0.844	8428	12235	236073818	28009	0.80671	0.15937	0.0339206
	12	342441566	36107	9484	13722	0.846	8029	11858	341353418	42514	0.720764	0.240272	0.0389641
	13	920826867	85391	10783	14721	0.841	8719	12074	917654615	105242	0.343179	0.568201	0.0886208
	14	915149153	77002	11884	15952	0.833	9718	13180	914009754	94048	0.392549	0.512409	0.0950417
	15	826131049	72879	11335	15509	0.832	9381	13035	825154017	87960	0.407101	0.484956	0.107943
	16	632848485	60563	10449	14274	0.833	8826	12476	631446868	71543	0.521358	0.402989	0.0756527
	17	610104967	58218	10479	14343	0.839	8808	12443	608629657	69092	0.545538	0.387419	0.0670428
	18	1197679409	100966	11862	15389	0.833	9798	13090	1195366232	121994	0.188194	0.671812	0.139994
	19	1128306201	92227	12234	16004	0.829	9935	13371	1126024000	113335	0.22795	0.613685	0.158365
	20	759894472	63026	12056	16137	0.83	9916	13447	758388360	76476	0.35775	0.41951	0.22274
	21	1037341207	91759	11305	15034	0.83	9613	13125	1036543645	107827	0.2396	0.6105	0.1499
	22	1179371737	95434	12357	16054	0.83	10118	13561	1178169632	116440	0.2486	0.635	0.1164
	23	1109561584	93538	11862	15641	0.84	9978	13484	1108576710	111091	0.2616	0.6224	0.1161
	24	787009238	87312	9013	11972	0.84	7841	10656	785929506	100222	0.3269	0.581	0.0921
	25	748189883	83658	8943	11988	0.84	7699	10647	746736110	96990	0.329	0.5567	0.1143
	26	661848207	74276	8910	11965	0.83	7646	10565	660739529	86413	0.3576	0.4943	0.1481
	27	704644857	74902	9407	12672	0.83	8314	11343	703959463	84671	0.4562	0.4984	0.0454
	28	556706678	63976	8701	11741	0.81	7703	10771	555827843	72150	0.518	0.4258	0.0563
	29	569292330	66844	8516	11194	0.81	7650	10600	568536365	74309	0.4971	0.4448	0.058
	30	1027788953	103961	9886	12946	0.83	8477	11351	1025521539	120968	0.1895	0.6918	0.1187
	31	1060586726	104930	10107	13189	0.83	8695	11602	1058679884	121744	0.1789	0.6982	0.1229
	32	1038117665	102942	10084	13140	0.83	8615	11448	1036034068	120257	0.2078	0.685	0.1072
	33	856625921	87435	9797	13279	0.84	8071	11034	854712530	105888	0.3626	0.5818	0.0556
	34	868636911	89653	9688	13171	0.84	8103	11092	867005153	106992	0.3337	0.5966	0.0698
	35	827307761	85976	9622	13076	0.84	7885	10853	825222142	104650	0.3657	0.5721	0.0621
	36	1071068553	106030	10101	13240	0.83	8261	11106	1068973150	129396	0.1793	0.7055	0.1152
	37	1052053348	105130	10007	13183	0.84	8118	10885	1049686357	129296	0.1892	0.6995	0.1113
	38	999534757	103639	9644	12746	0.83	7970	10793	997225811	125120	0.206	0.6896	0.1044
	39	729447934	77861	9368	12715	0.834	6713	9230	718617149	107035	0.33053	0.518085	0.151385
	40	780629782	85428	9137	12249	0.827	6832	9308	773782416	113245	0.229107	0.568427	0.202466
	41	779392539	85813	9082	12213	0.831	6808	9218	772095389	113404	0.277979	0.570982	0.151039
	42	822212869	90427	9092	12019	0.829	6988	9368	816316647	116811	0.245229	0.601695	0.153075
	43	686533826	73553	9333	12840	0.83	6600	9186	676719521	102521	0.31836	0.489414	0.192226
	44	820361859	84953	9656	13294	0.838	6832	9334	809835127	118522	0.319571	0.56528	0.115149
	45	413895952	53607	7720	11263	0.835	6591	9606	413239913	62697	0.530893	0.356746	0.112361
	46	1000010890	104637	9556	12158	0.832	7979	10335	998505740	125129	0.150021	0.696251	0.153727
	47	978222252	103084	9489	12257	0.826	7954	10462	976094816	122710	0.116307	0.685891	0.197802
	48	1079628815	106019	10183	12814	0.825	8505	10910	1077816371	126725	0.0612607	0.705427	0.233312
	49	994139811	100085	9932	12557	0.824	8309	10705	992233706	119406	0.0934581	0.665944	0.240598
	50	1098217900	108041	10164	12753	0.825	8616	11077	1096567108	127270	0.105029	0.718881	0.176091
	51	1041762575	103959	10020	12796	0.828	8336	10820	1039951296	124751	0.1405	0.691713	0.167787
	52	927551425	102382	9059	12053	0.839	7428	10181	925266737	124559	0.212686	0.68126	0.106054
	53	1055642567	106291	9931	12601	0.828	8250	10671	1053530699	127688	0.122981	0.707237	0.169783
	54	660793217	72519	9112	13693	0.837	5000	9385	626244363	125232	0.423795	0.482601	0.0936045
	55	924145991	91370	10114	14501	0.832	4577	9976	885430468	193426	0.313084	0.608036	0.0788798
	56	806604223	86350	9341	13502	0.838	5767	9501	781322186	135470	0.354197	0.574608	0.0711947
	57	251016484	24418	10279	14349	0.838	8177	11571	250381766	30618	0.796889	0.162484	0.0406276
	58	210989314	20806	10140	14687	0.837	7786	11280	210102547	26984	0.815865	0.138457	0.0456777
	59	293992957	26390	11140	15665	0.847	8861	12467	292703036	33030	0.804713	0.175618	0.0196684
	60	469212667	39693	11821	16572	0.844	9327	12772	467785978	50150	0.703557	0.264126	0.0323171
	61	1166694147	83436	13983	19353	0.831	10566	14279	1164396342	110199	0.286442	0.555199	0.158358
	62	923602473	74527	12392	17129	0.837	10088	13694	922100854	91399	0.392702	0.495935	0.111363
	63	894601808	73574	12159	16881	0.839	9973	13595	892631144	89504	0.431893	0.489567	0.0785404
	64	866339374	71070	12189	16953	0.838	9947	13529	864950045	86953	0.441827	0.472919	0.085254
	65	869127611	71836	12098	16431	0.841	10006	13483	867746167	86719	0.472201	0.478016	0.0497831
	AVE	7.54166e+08	76095	9664.83	13179.9	--	7748.68	10802.7	7.50617e+08	95479.7	--	--	--
	SUM	49020788124	--	--	--	--	--	--	48790077376	6206180	--	--	--
Bionano	Clean data quantity (Gb)	Clean data AvgLab (/100 kb)	Clean data N50 (kb)
	87.9	7.26	229
Bisulfite sequencing	Library	Number of clean reads	Read length (bp)
	1	118817718	150
	2	135918470	150

## Sheet: S1B
Table S1B. Statistics of the M. viride genome assembly.
Stat Type	Scaffold Length	Scaffold Number	Contig Length	Contig Number
N50	2558729	41	319906	319906
N60	1709420	62	251653	515
N70	1064062	94	179948	711
N80	131159	269	115489	1005
N90	58377	783	56379	1527
Longest	14328022	1	2003508	1
Total	441847188	2363	423006309	3074
Length>=1kb	441846828	2357	423005949	3068
Length>=2kb	441830820	2348	422989941	3059
Length>=5kb	441755672	2328	422914793	3039

## Sheet: S1C
Table S1C. Genome completeness assessment based on Benchmarking Universal Single-Copy Orthologs (BUSCO) for the M. viride genome assembly.
Type	Number	Percent (%)
Complete BUSCOs (C)	273	90.1
Complete and single-copy BUSCOs (S)	267	88.1
Complete and duplicated BUSCOs (D)	6	2
Fragmented BUSCOs (F)	15	5
Missing BUSCOs (M)	15	4.9
Total BUSCO groups searched	303	-

## Sheet: S1D
Table S1D. Statistics of the M. viride RNA-seq libraries.
Library	Sequencing platform	Read number	Comment
Control 1 rep1	Illumina	53486272	Control to different light, tempreature conditions
Control 1 rep2	Illumina	70991478	Control to different light, tempreature conditions
Darkness rep1	Illumina	108847510	Darkness
Darkness rep2	Illumina	117234526	Darkness
Highlight rep1	Illumina	65193704	High light
Highlight rep2	Illumina	56752206	High light
High pH rep1	Illumina	66429600	pH 9.0
High pH rep2	Illumina	62988012	pH 9.0
High temperature rep1	Illumina	60486638	32°C
High temperature rep2	Illumina	59529958	32°C
Low pH rep1	Illumina	70647850	pH 6.0
Low pH rep2	Illumina	54012410	pH 6.0
Cold rep1	Illumina	68256794	12°C
Cold rep2	Illumina	53196062	12°C
Control 2 rep1	Illumina	72184266	Control to different pH conditions
Control 2 rep2	Illumina	74522630	Control to different pH conditions
LncRNA rep1	Illumina	81595662	Long noncoding RNA
LncRNA rep2	Illumina	90613800	Long noncoding RNA
LncRNA rep3	Illumina	84819596	Long noncoding RNA
Small RNA rep1	Illumina	9836554	Small RNA
Small RNA rep2	Illumina	9836495	Small RNA
Small RNA rep3	Illumina	9948737	Small RNA
Isoseq	PacBio RSII	276785	< 1kb
Isoseq	PacBio RSII	423549	1-2 kb
Isoseq	PacBio RSII	423030	2-3 kb
Isoseq	PacBio RSII	529584	> 3 kb

## Sheet: S1E
Table S1E. Summary of annotated non-coding RNA genes in M. viride.
Class	Number	Length (bp)
tRNA	652	50524
rRNA	73	99227
miRNA	116	2740
snRNA	14	1763
snoRNA	5	742
lncRNA	1680	306316
Total	2540	461312
Note: tRNAs, transfer RNAs; rRNA, ribosome RNA; miRNAs, microRNAs; snoRNA, small nucleolar RNA; snRNAs, small nuclear RNAs; lncRNA, long non-coding RNA.

## Sheet: S1F
Table S1F. List of annotated tRNA genes in M. viride.
#ID	Chr	Start	End	Strand	Type	Anti-codon	Structure
tRNA_001	Scaffold250	102013	102085	-	Ile	TAT	>>>>>.>..>>>>........<<<<.>>>>>.......<<<<<.....>>>>>.......<<<<<<.<<<<<.
tRNA_002	Scaffold944	14758	14830	+	Ile	TAT	>>>>>>>..>>>>........<<<<.>>>>>.......<<<<<.....>>>>>.......<<<<<<<<<<<<.
tRNA_003	Scaffold85	383541	383623	-	Leu	CAA	>>>>>>>..>>>...........<<<.>>>>>.......<<<<<.>>>>...<<<<..>>>>>.......<<<<<<<<<<<<.
tRNA_004	Scaffold991	1440	1513	-	Ile	TAT	>>>>>>>..>>>>.........<<<<.>>>>>.......<<<<<.....>>>>>.......<<<<<<<<<<<<.
tRNA_005	Scaffold575	15413	15485	-	Ile	TAT	>>>>>.>..>>>>........<<<<.>>>>>.......<<<<<.....>>>>>.......<<<<<<.<<<<<.
tRNA_006	Scaffold2214	8921	8994	+	Arg	ACG	>>>>..>..>>>>.........<<<<.>>>>>.......<<<<<.....>>>>>.......<<<<<<..<<<<.
tRNA_007	Scaffold2214	3291	3364	-	Arg	ACG	>>>>..>..>>>>.........<<<<.>>>>>.......<<<<<.....>>>>>.......<<<<<<..<<<<.
tRNA_008	Scaffold115	10865	10938	+	Ile	TAT	>>>>>>>..>>>>.........<<<<.>>>>>.......<<<<<.....>>>>>.......<<<<<<<<<<<<.
tRNA_009	Scaffold40	1221651	1221722	+	Thr	TGT	>>>>>>>..>>>>.......<<<<.>>>>>.......<<<<<.....>>>>>.......<<<<<<<<<<<<.
tRNA_010	Scaffold40	430566	430654	-	Pseudo	???	>>>>>>>..>.>..........<.<.>>>...........................<<<......>>>>.......<<<<.<<<<<<<.
tRNA_011	Scaffold6	2134346	2134418	+	Pseudo	TTT	>>>.>>>..>>>>........<<<<.>>>.>.......<.<<<......................<<<.<<<.
tRNA_012	Scaffold1759	13248	13319	+	Asn	GTT	>>>>>>>..>>>>.......<<<<.>>>>>.......<<<<<.....>>>>>.......<<<<<<<<<<<<.
tRNA_013	Scaffold1759	19984	20063	+	Leu	TAG	>>>>>>>..>>>..........<<<.>>>>>.......<<<<<...>>..<<...>>>>>.......<<<<<<<<<<<<.
tRNA_014	Scaffold1759	7715	7786	-	Asn	GTT	>>>>>>>..>>>>.......<<<<.>>>>>.......<<<<<.....>>>>>.......<<<<<<<<<<<<.
tRNA_015	Scaffold1759	971	1050	-	Leu	TAG	>>>>>>>..>>>..........<<<.>>>>>.......<<<<<...>>..<<...>>>>>.......<<<<<<<<<<<<.
tRNA_016	Scaffold2125	4603	4675	-	Thr	AGT	>>>>>>>..>>>>........<<<<.>>>>>.......<<<<<.....>>>>>.......<<<<<<<<<<<<.
tRNA_017	Scaffold2125	4458	4545	-	Val	CAC	>>>>>>>..>>>...........<<<.>>>>>.....................<<<<<.....>>>>>.......<<<<<<<<<<<<.
tRNA_018	Scaffold2125	4331	4403	-	Thr	AGT	>>>>>>>..>>>>........<<<<.>>>>>.......<<<<<.....>>>>>.......<<<<<<<<<<<<.
tRNA_019	Scaffold2125	4195	4282	-	Val	CAC	>>>>>>>..>>>...........<<<.>>>>>.....................<<<<<.....>>>>>.......<<<<<<<<<<<<.
tRNA_020	Scaffold2125	4086	4158	-	Thr	AGT	>>>>>>>..>>>>........<<<<.>>>>>.......<<<<<.....>>>>>.......<<<<<<<<<<<<.
tRNA_021	Scaffold323	16170	16241	+	Ile	TAT	>>>>>>>..>>>>.......<<<<.>>>>.........<<<<.....>>>>>.......<<<<<<<<<<<<.
tRNA_022	Scaffold154	12405	12477	+	Ala	GGC	>>>>>>>..>>>>........<<<<.>>>>>.......<<<<<.....>>>>>.......<<<<<<<<<<<<.
tRNA_023	Scaffold154	119996	120067	+	Lys	TTT	>>>>>>>..>>>>.......<<<<..>>>>.......<<<<......>>>>>.......<<<<<<<<<<<<.
tRNA_024	Scaffold154	121219	121291	+	Phe	GAA	>>>>>>>..>>>>........<<<<.>>>>>.......<<<<<.....>>>>>.......<<<<<<<<<<<<.
tRNA_025	Scaffold154	132733	132820	+	Ser	TGA	>>>>>>>..>>>>..........<<<<.>>>>>.......<<<<<..>>>>>....<<<<<..>>>>>.......<<<<<<<<<<<<.
tRNA_026	Scaffold154	137809	137882	+	Pro	TGG	>>>>>>>..>>>>.........<<<<.>>>>>.......<<<<<.....>>>>>.......<<<<<<<<<<<<.
tRNA_027	Scaffold154	137934	138006	+	Trp	CCA	>>>>>>>..>>>>........<<<<.>>>>>.......<<<<<.....>>>>>.......<<<<<<<<<<<<.
tRNA_028	Scaffold154	146801	146874	+	Val	GAC	>>>>>>>..>>>>.........<<<<.>>>>>.......<<<<<.....>>>>>.......<<<<<<<<<<<<.
tRNA_029	Scaffold154	148852	148937	+	Leu	TAA	>>>>>>>..>>>...........<<<.>>>>>.......<<<<<.>>>>......<<<<..>>>>>.......<<<<<<<<<<<<.
tRNA_030	Scaffold154	149010	149096	+	Ser	GGA	>>>>>>>..>>>...........<<<.>>>>>.......<<<<<...>>>.....<<<....>>>>>.......<<<<<<<<<<<<.
tRNA_031	Scaffold154	150453	150525	+	Thr	TGT	>>>>>>>..>>>>.......<<.<<..>>>>.......<<<<......>>>>>.......<<<<<<<<<<<<.
tRNA_032	Scaffold154	152385	152458	+	Ile	GAT	>>>>>>>..>>>>.........<<<<.>>>>>.......<<<<<.....>>>>>.......<<<<<<<<<<<<.
tRNA_033	Scaffold154	32391	32463	+	Thr	TGT	>>>>>>>..>>>>.......<<.<<..>>>>.......<<<<......>>>>>.......<<<<<<<<<<<<.
tRNA_034	Scaffold154	152462	152534	+	Ala	TGC	>>>>>>>..>>>>........<<<<.>>>>>.......<<<<<.....>>>>>.......<<<<<<<<<<<<.
tRNA_035	Scaffold154	155835	155908	+	Arg	ACG	>>>>..>..>>>>.........<<<<.>>>>>.......<<<<<.....>>>>>.......<<<<<<..<<<<.
tRNA_036	Scaffold154	161970	162041	+	Asn	GTT	>>>>>>>..>>>>.......<<<<.>>>>>.......<<<<<.....>>>>>.......<<<<<<<<<<<<.
tRNA_037	Scaffold154	168706	168785	+	Leu	TAG	>>>>>>>..>>>..........<<<.>>>>>.......<<<<<...>>..<<...>>>>>.......<<<<<<<<<<<<.
tRNA_038	Scaffold154	186012	186093	+	Tyr	GTA	>>>>>>>..>>>>.........<<<<.>>>>>.......<<<<<.>>.>..<.<<..>>>>>.......<<<<<<<<<<<<.
tRNA_039	Scaffold154	186123	186194	+	Thr	GGT	>>>>>>>..>>>>.......<<<<.>>>>>.......<<<<<.....>>>>>.......<<<<<<<<<<<<.
tRNA_040	Scaffold154	187568	187640	+	Glu	TTC	>>>>>>>..>>>>.........<<<<.>>>>>.......<<<<<....>>>>>.......<<<<<<<<<<<<.
tRNA_041	Scaffold154	198916	198989	+	Asp	GTC	>>>>>>>..>>>>.........<<<<.>>>>>.......<<<<<.....>>>>>.......<<<<<<<<<<<<.
tRNA_042	Scaffold154	202803	202874	+	Gly	GCC	>>>>>>>..>>>>.......<<<<.>>>>>.......<<<<<.....>>>>>.......<<<<<<<<<<<<.
tRNA_043	Scaffold154	201750	201837	-	Ser	TGA	>>>>>>>..>>>>..........<<<<.>>>>>.......<<<<<..>>>>>....<<<<<..>>>>>.......<<<<<<<<<<<<.
tRNA_044	Scaffold154	34323	34396	+	Ile	GAT	>>>>>>>..>>>>.........<<<<.>>>>>.......<<<<<.....>>>>>.......<<<<<<<<<<<<.
tRNA_045	Scaffold154	196688	196761	-	Pro	TGG	>>>>>>>..>>>>.........<<<<.>>>>>.......<<<<<.....>>>>>.......<<<<<<<<<<<<.
tRNA_046	Scaffold154	196564	196636	-	Trp	CCA	>>>>>>>..>>>>........<<<<.>>>>>.......<<<<<.....>>>>>.......<<<<<<<<<<<<.
tRNA_047	Scaffold154	187696	187769	-	Val	GAC	>>>>>>>..>>>>.........<<<<.>>>>>.......<<<<<.....>>>>>.......<<<<<<<<<<<<.
tRNA_048	Scaffold154	185633	185718	-	Leu	TAA	>>>>>>>..>>>...........<<<.>>>>>.......<<<<<.>>>>......<<<<..>>>>>.......<<<<<<<<<<<<.
tRNA_049	Scaffold154	185474	185560	-	Ser	GGA	>>>>>>>..>>>...........<<<.>>>>>.......<<<<<...>>>.....<<<....>>>>>.......<<<<<<<<<<<<.
tRNA_050	Scaffold154	184045	184117	-	Thr	TGT	>>>>>>>..>>>>.......<<.<<..>>>>.......<<<<......>>>>>.......<<<<<<<<<<<<.
tRNA_051	Scaffold154	182112	182185	-	Ile	GAT	>>>>>>>..>>>>.........<<<<.>>>>>.......<<<<<.....>>>>>.......<<<<<<<<<<<<.
tRNA_052	Scaffold154	182036	182108	-	Ala	TGC	>>>>>>>..>>>>........<<<<.>>>>>.......<<<<<.....>>>>>.......<<<<<<<<<<<<.
tRNA_053	Scaffold154	178662	178735	-	Arg	ACG	>>>>..>..>>>>.........<<<<.>>>>>.......<<<<<.....>>>>>.......<<<<<<..<<<<.
tRNA_054	Scaffold154	148477	148558	-	Tyr	GTA	>>>>>>>..>>>>.........<<<<.>>>>>.......<<<<<.>>.>..<.<<..>>>>>.......<<<<<<<<<<<<.
tRNA_055	Scaffold154	34400	34472	+	Ala	TGC	>>>>>>>..>>>>........<<<<.>>>>>.......<<<<<.....>>>>>.......<<<<<<<<<<<<.
tRNA_056	Scaffold154	148376	148447	-	Thr	GGT	>>>>>>>..>>>>.......<<<<.>>>>>.......<<<<<.....>>>>>.......<<<<<<<<<<<<.
tRNA_057	Scaffold154	146930	147002	-	Glu	TTC	>>>>>>>..>>>>.........<<<<.>>>>>.......<<<<<....>>>>>.......<<<<<<<<<<<<.
tRNA_058	Scaffold154	135581	135654	-	Asp	GTC	>>>>>>>..>>>>.........<<<<.>>>>>.......<<<<<.....>>>>>.......<<<<<<<<<<<<.
tRNA_059	Scaffold154	131696	131767	-	Gly	GCC	>>>>>>>..>>>>.......<<<<.>>>>>.......<<<<<.....>>>>>.......<<<<<<<<<<<<.
tRNA_060	Scaffold154	126534	126615	-	Leu	CAA	>>>>>.>..>>>...........<<<.>>>>>.......<<<<<.>>>>..<<<<..>>>>>.......<<<<<<.<<<<<.
tRNA_061	Scaffold154	125997	126079	-	Pseudo	GAG	>>>>>>>..>>>............<<<.>>>>>.......<<<<<..>>....<<...>>>>>.......<<<<<<<<<<<<.
tRNA_062	Scaffold154	124819	124890	-	His	GTG	>>>>>>>..>>>.........<<<.>>>>>.......<<<<<.....>>>>>.......<<<<<<<<<<<<.
tRNA_063	Scaffold154	111033	111104	-	Gln	TTG	>>>>>>>..>>>.........<<<.>>>>>.......<<<<<.....>>>>>.......<<<<<<<<<<<<.
tRNA_064	Scaffold154	110108	110195	-	Ser	CGA	>>>>>>>..>>>>.........<<<<.>>>>>.......<<<<<..>>>>.......<<<<..>>>>>.......<<<<<<<<<<<<.
tRNA_065	Scaffold154	93554	93625	-	Val	TAC	>>>>>>>..>>>>.......<<<<.>>>>>.......<<<<<.....>>>>>.......<<<<<<<<<<<<.
tRNA_066	Scaffold154	37773	37846	+	Arg	ACG	>>>>..>..>>>>.........<<<<.>>>>>.......<<<<<.....>>>>>.......<<<<<<..<<<<.
tRNA_067	Scaffold154	93458	93529	-	Arg	TCT	>>>>>>>..>>>>........<<<<.>>>>>.......<<<<<....>>>>>.......<<<<<<<<<<<<.
tRNA_068	Scaffold154	91731	91801	-	Gly	TCC	>>>>>>>..>>>>.......<<<<.>>>>>.......<<<<<....>>>>>.......<<<<<<<<<<<<.
tRNA_069	Scaffold154	85672	85744	-	Ala	GGC	>>>>>>>..>>>>........<<<<.>>>>>.......<<<<<.....>>>>>.......<<<<<<<<<<<<.
tRNA_070	Scaffold154	65983	66055	-	Thr	TGT	>>>>>>>..>>>>.......<<.<<..>>>>.......<<<<......>>>>>.......<<<<<<<<<<<<.
tRNA_071	Scaffold154	64050	64123	-	Ile	GAT	>>>>>>>..>>>>.........<<<<.>>>>>.......<<<<<.....>>>>>.......<<<<<<<<<<<<.
tRNA_072	Scaffold154	63974	64046	-	Ala	TGC	>>>>>>>..>>>>........<<<<.>>>>>.......<<<<<.....>>>>>.......<<<<<<<<<<<<.
tRNA_073	Scaffold154	60600	60673	-	Arg	ACG	>>>>..>..>>>>.........<<<<.>>>>>.......<<<<<.....>>>>>.......<<<<<<..<<<<.
tRNA_074	Scaffold154	54467	54538	-	Asn	GTT	>>>>>>>..>>>>.......<<<<.>>>>>.......<<<<<.....>>>>>.......<<<<<<<<<<<<.
tRNA_075	Scaffold154	47723	47802	-	Leu	TAG	>>>>>>>..>>>..........<<<.>>>>>.......<<<<<...>>..<<...>>>>>.......<<<<<<<<<<<<.
tRNA_076	Scaffold154	10578	10664	-	Met	CAT	>>>>>>>..>>>...........<<<.>>>>>.......<<<<<..>>>>....<<<<....>>>>>.......<<<<<<<<<<<<.
tRNA_077	Scaffold154	87485	87571	+	Met	CAT	>>>>>>>..>>>...........<<<.>>>>>.......<<<<<..>>>>....<<<<....>>>>>.......<<<<<<<<<<<<.
tRNA_078	Scaffold154	91622	91693	+	Met	CAT	>>>>>>>..>>>>.......<<<<..>>>.........<<<......>>.>>.......<<.<<<<<<<<<.
tRNA_079	Scaffold154	107834	107905	+	Cys	GCA	>>>>>>>..>>>.........<<<.>>>>>.......<<<<<.....>>>>>.......<<<<<<<<<<<<.
tRNA_080	Scaffold154	109480	109568	+	Ser	GCT	>>>>>>>..>>>...........<<<..>>>>.......<<<<...>>>>>......<<<<<..>>>>>.......<<<<<<<<<<<<.
tRNA_081	Scaffold256	7769	7841	-	Ile	TAT	>>>>>>>..>>>>........<<<<.>>.>>.......<<.<<.....>>>>>.......<<<<<<<<<<<<.
tRNA_082	Scaffold342	96285	96357	-	Ile	TAT	>>>>>.>..>>>>........<<<<.>>>>>.......<<<<<.....>>>>>.......<<<<<<.<<<<<.
tRNA_083	Scaffold390	86436	86507	-	Ile	TAT	>>>>>>>..>>>>.......<<<<.>>>>.........<<<<.....>>>>>.......<<<<<<<<<<<<.
tRNA_084	Scaffold70	353005	353093	-	Undet	???	>>>>>>>..>.>>........<<.<.>>>...........................<<<......>>>>.......<<<<.<<<<<<<.
tRNA_085	Scaffold217	135773	135846	-	Ile	TAT	>>>>>>>..>>>>.........<<<<.>>>>>.......<<<<<.....>>>>>.......<<<<<<<<<<<<.
tRNA_086	Scaffold1583	308	380	+	Lys	TTT	>>>>>>>...>>>>.......<<<<.>>.>.......<.<..<....>>>>>........<<<<<<<<<<<<.
tRNA_087	Scaffold1583	6870	6951	-	Leu	CAA	>>>>>.>..>>>...........<<<.>>>>>.......<<<<<.>>>>..<<<<..>>>>>.......<<<<<<.<<<<<.
tRNA_088	Scaffold1583	6334	6416	-	Pseudo	GAG	>>>>>>>..>>>............<<<.>>>>>.......<<<<<..>>....<<...>>>>>.......<<<<<<<<<<<<.
tRNA_089	Scaffold1583	5157	5228	-	His	GTG	>>>>>>>..>>>.........<<<.>>>>>.......<<<<<.....>>>>>.......<<<<<<<<<<<<.
tRNA_090	Scaffold1583	1561	1633	+	Ser	GGA	>>>>>>..>>>>........<<<<.>>>>........<<.<<.....>.>>>>.......<<<<<<<<.<<<.
tRNA_091	Scaffold1583	13909	13980	+	Gly	GCC	>>>>>>>..>>>>.......<<<<.>>>>>.......<<<<<.....>>>>>.......<<<<<<<<<<<<.
tRNA_092	Scaffold1583	19060	19141	+	Leu	CAA	>>>>>.>..>>>...........<<<.>>>>>.......<<<<<.>>>>..<<<<..>>>>>.......<<<<<<.<<<<<.
tRNA_093	Scaffold1583	19596	19678	+	Pseudo	GAG	>>>>>>>..>>>............<<<.>>>>>.......<<<<<..>>....<<...>>>>>.......<<<<<<<<<<<<.
tRNA_094	Scaffold1583	20785	20856	+	His	GTG	>>>>>>>..>>>.........<<<.>>>>>.......<<<<<.....>>>>>.......<<<<<<<<<<<<.
tRNA_095	Scaffold1583	25604	25673	-	Undet	???	>>>>>>>..>>>>.......<<<<..>>>........<<<......>>>>>......<<<<<<<<<<<<.
tRNA_096	Scaffold1583	24382	24453	-	Phe	GAA	>>>>>>>..>>>>........<<<<.>>>>.......<<.<<.....>>>>>.......<<<<<<<<<<<<.
tRNA_097	Scaffold1583	12028	12099	-	Gly	GCC	>>>>>>>..>>>>.......<<<<.>>>>>.......<<<<<.....>>>>>.......<<<<<<<<<<<<.
tRNA_098	Scaffold608	61107	61179	-	Ile	TAT	>>>>>.>..>>>>........<<<<.>>>>>.......<<<<<.....>>>>>.......<<<<<<.<<<<<.
tRNA_099	Scaffold959	25034	25105	-	Ile	TAT	>>>>>>>..>>>>.......<<<<.>>>>.........<<<<.....>>>>>.......<<<<<<<<<<<<.
tRNA_100	Scaffold1146	15543	15615	-	Ile	TAT	>>>>>.>..>>>>........<<<<.>>>>>.......<<<<<.....>>>>>.......<<<<<<.<<<<<.
tRNA_101	Scaffold34	1794323	1794411	+	Arg	TCG	>>>>>>>..>>>>.........<<<<.>>>>>......................<<<<<.....>>>>>.......<<<<<<<<<<<<.
tRNA_102	Scaffold42	606339	606411	-	Lys	CTT	>>>>>>>..>>>>........<<<<.>>>>>.......<<<<<.....>>>>>.......<<<<<<<<<<<<.
tRNA_103	Scaffold1039	21349	21421	+	Ile	TAT	>>>>>>>..>>>>........<<<<.>>>>>.......<<<<<.....>>>>>.......<<<<<<<<<<<<.
tRNA_104	Scaffold1965	3704	3775	+	Asn	GTT	>>>>>>>..>>>>.......<<<<.>>>>>.......<<<<<.....>>>>>.......<<<<<<<<<<<<.
tRNA_105	Scaffold1965	14812	14887	+	Arg	TCG	>>>>>>>..>>>>.........<<<<.>>>>>.......<<<<<......>>>>>.......<<<<<<<<<.<<<.
tRNA_106	Scaffold1965	15005	15075	-	Asn	GTT	>>.>>>>..>>>>.......<<<<.>>>>>.......<<<<<.....>>>>>.......<<<<<<<<<<<.
tRNA_107	Scaffold1965	12617	12701	-	Pseudo	CAA	>>>>>>>..>>>..........<<<.>>>>>.......<<<<<..>>>>>...<<<<<..>>>>>.......<<<<<<<<<<<<.
tRNA_108	Scaffold1965	12491	12562	-	Gly	TCC	>>>.>>>..>>>>........<<<<.>>>>>.......<<<<<....>>>>>.......<<<<<<<<.<<<.
tRNA_109	Scaffold1965	12391	12462	-	Lys	TTT	>>>>>>>..>>>.........<<<>>>>>.........<<<<<....>>>>>.......<<<<<<<<<<<<.
tRNA_110	Scaffold1965	12277	12349	-	Val	TAC	>>>>>>...>>>>........<<<<.>>>>>.......<<<<<.....>>>>>.......<<<<<.<<<<<<.
tRNA_111	Scaffold1965	12161	12246	-	Ser	TGA	>>>>>>>..>>>..........<<<..>>>>>.......<<<<<...>>>>...<<<<...>>>>>.......<<<<<<<<<<<<.
tRNA_112	Scaffold1965	12071	12144	-	Phe	GAA	>>>>>>>..>>>>........<<.<<.>>>>>.......<<<<<.....>>>>>.......<<<<<<<<<<<<.
tRNA_113	Scaffold1965	8707	8779	-	Met	CAT	>>>>>>>..>>>>........<<<<.>>>>>.......<<<<<.....>>>>>.......<<<<<<<<<<<<.
tRNA_114	Scaffold1965	7053	7125	-	Trp	CCA	>>>>>>>..>>>>........<<<<..>>>>.......<<<<......>>>>>.......<<<<<<<<<<<<.
tRNA_115	Scaffold1965	6082	6166	+	Pseudo	CAA	>>>>>>>..>>>..........<<<.>>>>>.......<<<<<..>>>>>...<<<<<..>>>>>.......<<<<<<<<<<<<.
tRNA_116	Scaffold1965	3890	3963	-	Arg	TCG	>>>>>>>..>>>>.........<<<<.>>>>>.......<<<<<.....>>>>>.......<<<<<<<<<<<<.
tRNA_117	Scaffold1965	6221	6292	+	Gly	TCC	>>>.>>>..>>>>........<<<<.>>>>>.......<<<<<....>>>>>.......<<<<<<<<.<<<.
tRNA_118	Scaffold1965	6321	6392	+	Lys	TTT	>>>>>>>..>>>.........<<<>>>>>.........<<<<<....>>>>>.......<<<<<<<<<<<<.
tRNA_119	Scaffold1965	6433	6505	+	Val	TAC	>>>>>>...>>>>........<<<<.>>>>>.......<<<<<.....>>>>>.......<<<<<.<<<<<<.
tRNA_120	Scaffold1965	6537	6622	+	Ser	TGA	>>>>>>>..>>>..........<<<..>>>>>.......<<<<<...>>>>...<<<<...>>>>>.......<<<<<<<<<<<<.
tRNA_121	Scaffold1965	6639	6711	+	Phe	GAA	>>>>>>>..>>>>........<<<<.>>>>>.......<<<<<.....>>>>>.......<<<<<<<<<<<<.
tRNA_122	Scaffold1965	10008	10080	+	Met	CAT	>>>>>>>..>>>>........<<<<.>>>>>.......<<<<<.....>>>>>.......<<<<<<<<<<<<.
tRNA_123	Scaffold1965	11656	11728	+	Trp	CCA	>>>>>>>..>>>>........<<<<..>>>>.......<<<<......>>>>>.......<<<<<<<<<<<<.
tRNA_124	Scaffold48	1763364	1763436	-	Ala	CGC	>>>>>>>..>>.>........<.<<.>>>>>.......<<<<<.....>>>>>.......<<<<<<<<<<<<.
tRNA_125	Scaffold48	1763227	1763299	-	Ala	CGC	>>>>>>>..>>.>........<.<<.>>>>>.......<<<<<.....>>>>>.......<<<<<<<<<<<<.
tRNA_126	Scaffold48	1513268	1513340	-	Ile	TAT	>>>>>.>..>>>>........<<<<.>>>>>.......<<<<<.....>>>>>.......<<<<<<.<<<<<.
tRNA_127	Scaffold316	14012	14113	-	Gly	GCC	>>>>>>>..>>>>.......<<<<.>>>>>......................................<<<<<....>>>>>.......<<<<<<<<<<<<.
tRNA_128	Scaffold316	13856	13956	-	Gly	GCC	>>>>>>>..>>>>.......<<<<.>>>>>.....................................<<<<<....>>>>>.......<<<<<<<<<<<<.
tRNA_129	Scaffold1855	5153	5224	+	Gln	TTG	>>>>>>>..>>>.........<<<.>>>>>.......<<<<<.....>>>>>.......<<<<<<<<<<<<.
tRNA_130	Scaffold1855	6061	6148	+	Ser	CGA	>>>>>>>..>>>>.........<<<<.>>>>>.......<<<<<..>>>>.......<<<<..>>>>>.......<<<<<<<<<<<<.
tRNA_131	Scaffold1855	8584	8655	+	Cys	GCA	>>.>.>>..>>>.........<<<.>>>>>.......<<<<<.....>>>>>.......<<<<<<<.<.<<.
tRNA_132	Scaffold1855	10229	10317	+	Ser	GCT	>>>>>>>..>>>...........<<<..>>>>.......<<<<...>>>>>......<<<<<..>>>>>.......<<<<<<<<<<<<.
tRNA_133	Scaffold1855	11779	11850	-	Gln	TTG	>>>>>>>..>>>.........<<<.>>>>>.......<<<<<.....>>>>>.......<<<<<<<<<<<<.
tRNA_134	Scaffold1855	10854	10941	-	Ser	CGA	>>>>>>>..>>>>.........<<<<.>>>>>.......<<<<<..>>>>.......<<<<..>>>>>.......<<<<<<<<<<<<.
tRNA_135	Scaffold1855	8349	8420	-	Cys	GCA	>>>>>>>..>>>.........<<<.>>>>>.......<<<<<.....>>>>>.......<<<<<<<<<<<<.
tRNA_136	Scaffold1855	6688	6776	-	Ser	GCT	>>>>>>>..>>>...........<<<..>>>>.......<<<<...>>>>>......<<<<<..>>>>>.......<<<<<<<<<<<<.
tRNA_137	Scaffold2002	7294	7381	+	Ser	TGA	>>>>>>>..>>>>..........<<<<.>>>>>.......<<<<<..>>>>>....<<<<<..>>>>>.......<<<<<<<<<<<<.
tRNA_138	Scaffold2002	9735	9806	+	Gly	GCC	>>>>>>>..>>>>.......<<<<.>>>>>.......<<<<<.....>>>>>.......<<<<<<<<<<<<.
tRNA_139	Scaffold2002	14887	14968	+	Leu	CAA	>>>>>.>..>>>...........<<<.>>>>>.......<<<<<.>>>>..<<<<..>>>>>.......<<<<<<.<<<<<.
tRNA_140	Scaffold2002	15423	15505	+	Pseudo	GAG	>>>>>>>..>>>............<<<.>>>>>.......<<<<<..>>....<<...>>>>>.......<<<<<<<<<<<<.
tRNA_141	Scaffold2002	8682	8769	-	Ser	TGA	>>>>>>>..>>>>..........<<<<.>>>>>.......<<<<<..>>>>>....<<<<<..>>>>>.......<<<<<<<<<<<<.
tRNA_142	Scaffold2002	6256	6327	-	Gly	GCC	>>>>>>>..>>>>.......<<<<.>>>>>.......<<<<<.....>>>>>.......<<<<<<<<<<<<.
tRNA_143	Scaffold2002	1094	1175	-	Leu	CAA	>>>>>.>..>>>...........<<<.>>>>>.......<<<<<.>>>>..<<<<..>>>>>.......<<<<<<.<<<<<.
tRNA_144	Scaffold2002	557	639	-	Pseudo	GAG	>>>>>>>..>>>............<<<.>>>>>.......<<<<<..>>....<<...>>>>>.......<<<<<<<<<<<<.
tRNA_145	Scaffold72	298249	298335	-	Gln	TTG	>>>>>>>..>>>...........<<<.>>>>>.....................<<<<<....>>>>>.......<<<<<<<<<<<<.
tRNA_146	Scaffold829	14333	14421	+	Undet	???	>>>>>>>..>.>>........<<.<.>>>...........................<<<......>>>>.......<<<<.<<<<<<<.
tRNA_147	Scaffold1941	17199	17287	+	Undet	???	>>>>>>>..>.>>........<<.<.>>>...........................<<<......>>>>.......<<<<.<<<<<<<.
tRNA_148	Scaffold1588	7721	7793	+	Ile	TAT	>>>>>.>..>>>>........<<<<.>>>>>.......<<<<<.....>>>>>.......<<<<<<.<<<<<.
tRNA_149	Scaffold1269	10650	10722	-	Ile	TAT	>>>>>>>..>>>>........<<<<.>>>>>.......<<<<<.....>>>>>.......<<<<<<<<<<<<.
tRNA_150	Scaffold10	6667111	6667219	-	Arg	ACG	>>>>>>>..>>>..........<<<.>>>>>...........................................<<<<<.....>>>>>.......<<<<<<<<<<<<.
tRNA_151	Scaffold5	624919	624992	+	Ile	TAT	>>>>>.>..>>>>.........<<<<.>>>>>.......<<<<<.....>>>>>.......<<<<<<.<<<<<.
tRNA_152	Scaffold1158	7134	7206	+	Ile	TAT	>>>>>>>..>>>>........<<<<.>>>>>.......<<<<<.....>>>>>.......<<<<<<<<<<<<.
tRNA_153	Scaffold353	14672	14745	-	Ile	TAT	>>>>>>>..>>>>.........<<<<.>>>>>.......<<<<<.....>>>>>.......<<<<<<<<<<<<.
tRNA_154	Scaffold2029	8567	8639	+	Ala	GGC	>>>>>>>..>>>>........<<<<.>>>>>.......<<<<<.....>>>>>.......<<<<<<<<<<<<.
tRNA_155	Scaffold2029	7339	7411	-	Ala	GGC	>>>>>>>..>>>>........<<<<.>>>>>.......<<<<<.....>>>>>.......<<<<<<<<<<<<.
tRNA_156	Scaffold1229	29266	29338	-	Ile	TAT	>>>>>.>..>>>>........<<<<.>>>>>.......<<<<<.....>>>>>.......<<<<<<.<<<<<.
tRNA_157	Scaffold24	2837930	2838021	-	Arg	TCT	>>>>>>>..>>>>........<<<<.>>>>>..........................<<<<<.....>>>>>.......<<<<<<<<<<<<.
tRNA_158	Scaffold33	1427538	1427611	+	Ile	TAT	>>>>>>>..>>>>.........<<<<.>>>>>.......<<<<<.....>>>>>.......<<<<<<<<<<<<.
tRNA_159	Scaffold7	6405764	6405837	-	Ile	TAT	>>>>>>>..>>>>.........<<<<.>>>>>.......<<<<<.....>>>>>.......<<<<<<<<<<<<.
tRNA_160	Scaffold7	2747938	2748010	-	Ile	TAT	>>>>>>>..>>>>........<<<<.>>>>>.......<<<<<.....>>>>>.......<<<<<<<<<<<<.
tRNA_161	Scaffold1873	8137	8208	+	Gln	TTG	>>>>>>>..>>>.........<<<.>>>>>.......<<<<<.....>>>>>.......<<<<<<<<<<<<.
tRNA_162	Scaffold1873	9046	9133	+	Ser	CGA	>>>>>>>..>>>>.........<<<<.>>>>>.......<<<<<..>>>>.......<<<<..>>>>>.......<<<<<<<<<<<<.
tRNA_163	Scaffold1873	10736	10824	+	Ser	GCT	>>>>>>>..>>>...........<<<..>>>>.......<<<<...>>>>>......<<<<<..>>>>>.......<<<<<<<<<<<<.
tRNA_164	Scaffold1873	12288	12359	-	Gln	TTG	>>>>>>>..>>>.........<<<.>>>>>.......<<<<<.....>>>>>.......<<<<<<<<<<<<.
tRNA_165	Scaffold1873	11364	11451	-	Ser	CGA	>>>>>>>..>>>>.........<<<<.>>>>>.......<<<<<..>>>>.......<<<<..>>>>>.......<<<<<<<<<<<<.
tRNA_166	Scaffold1873	9673	9761	-	Ser	GCT	>>>>>>>..>>>...........<<<..>>>>.......<<<<...>>>>>......<<<<<..>>>>>.......<<<<<<<<<<<<.
tRNA_167	Scaffold193	166708	166779	-	Ile	TAT	>>>>>>>..>>>>.......<<<<.>>>>.........<<<<.....>>>>>.......<<<<<<<<<<<<.
tRNA_168	Scaffold456	27441	27512	+	Ile	TAT	>>>>>>>..>>>>.......<<<<.>>>>.........<<<<.....>>>>>.......<<<<<<<<<<<<.
tRNA_169	Scaffold1810	4600	4672	+	Ala	GGC	>>>>>>>..>>>>........<<<<.>>>>>.......<<<<<.....>>>>>.......<<<<<<<<<<<<.
tRNA_170	Scaffold1810	17706	17792	+	Met	CAT	>>>>>>>..>>>...........<<<.>>>>>.......<<<<<..>>>>....<<<<....>>>>>.......<<<<<<<<<<<<.
tRNA_171	Scaffold1810	15893	15965	-	Ala	GGC	>>>>>>>..>>>>........<<<<.>>>>>.......<<<<<.....>>>>>.......<<<<<<<<<<<<.
tRNA_172	Scaffold1810	2773	2859	-	Met	CAT	>>>>>>>..>>>...........<<<.>>>>>.......<<<<<..>>>>....<<<<....>>>>>.......<<<<<<<<<<<<.
tRNA_173	Scaffold721	27610	27682	+	Ile	TAT	>>>>>>>..>>>>........<<<<.>>>>>.......<<<<<.....>>>>>.......<<<<<<<<<<<<.
tRNA_174	Scaffold84	282621	282693	+	Ile	TAT	>>>>>.>..>>>>........<<<<.>>>>>.......<<<<<.....>>>>>.......<<<<<<.<<<<<.
tRNA_175	Scaffold84	128526	128597	-	Cys	GCA	>>.>>>>..>>>.........<<<.>>>>>.......<<<<<.....>>>>>.......<<<<<<<<<.<<.
tRNA_176	Scaffold1954	17080	17153	-	Met	CAT	>>>>>>>..>>>>.........<<<<.>>>>>.......<<<<<....>>>>>.......<<<<<.<<<<<<<.
tRNA_177	Scaffold1954	16998	17070	-	Ala	TGC	.>>>>>>..>>>>........<<<<.>>>>>.......<<<<<.....>>>>>.......<<<<<<<<<<<..
tRNA_178	Scaffold1954	9758	9829	-	Phe	GAA	>>>>>>>..>>>>........<<<<.>>>>>.......<<<<<....>>.>>.......<<.<<<<<<<<<.
tRNA_179	Scaffold1954	3201	3273	-	Phe	GAA	>..>>>>..>>>>........<<<<.>>>>>.......<<<<<.....>>>>>.......<<<<<<<<<..<.
tRNA_180	Scaffold923	7215	7286	+	Cys	GCA	>>>>>>>..>>>.........<<<.>>>>>.......<<<<<.....>>>>>.......<<<<<<<<<<<<.
tRNA_181	Scaffold923	20518	20606	-	Ser	GCT	>>>>>>>..>>>...........<<<..>>>>.......<<<<...>>>>>......<<<<<..>>>>>.......<<<<<<<<<<<<.
tRNA_182	Scaffold923	10410	10481	-	Gln	TTG	>>>>>>>..>>>.........<<<.>>>>>.......<<<<<.....>>>>>.......<<<<<<<<<<<<.
tRNA_183	Scaffold923	9487	9574	-	Ser	CGA	>>>>>>>..>>>>.........<<<<.>>>>>.......<<<<<..>>>>.......<<<<..>>>>>.......<<<<<<<<<<<<.
tRNA_184	Scaffold923	8859	8947	+	Ser	GCT	>>>>>>>..>>>...........<<<..>>>>.......<<<<...>>>>>......<<<<<..>>>>>.......<<<<<<<<<<<<.
tRNA_185	Scaffold923	18982	19053	+	Gln	TTG	>>>>>>>..>>>.........<<<.>>>>>.......<<<<<.....>>>>>.......<<<<<<<<<<<<.
tRNA_186	Scaffold923	19891	19978	+	Ser	CGA	>>>>>>>..>>>>.........<<<<.>>>>>.......<<<<<..>>>>.......<<<<..>>>>>.......<<<<<<<<<<<<.
tRNA_187	Scaffold923	43711	43782	+	Cys	GCA	>>>>>>>..>>>.........<<<.>>>>>.......<<<<<.....>>>>>.......<<<<<<<<<<<<.
tRNA_188	Scaffold923	45354	45442	+	Ser	GCT	>>>>>>>..>>>...........<<<..>>>>.......<<<<...>>>>>......<<<<<..>>>>>.......<<<<<<<<<<<<.
tRNA_189	Scaffold923	46905	46976	-	Gln	TTG	>>>>>>>..>>>.........<<<.>>>>>.......<<<<<.....>>>>>.......<<<<<<<<<<<<.
tRNA_190	Scaffold923	45982	46069	-	Ser	CGA	>>>>>>>..>>>>.........<<<<.>>>>>.......<<<<<..>>>>.......<<<<..>>>>>.......<<<<<<<<<<<<.
tRNA_191	Scaffold923	22181	22252	-	Cys	GCA	>>>>>>>..>>>.........<<<.>>>>>.......<<<<<.....>>>>>.......<<<<<<<<<<<<.
tRNA_192	Scaffold107	113371	113443	-	Ile	TAT	>>>>>.>..>>>>........<<<<.>>>>>.......<<<<<.....>>>>>.......<<<<<<.<<<<<.
tRNA_193	Scaffold50	681057	681227	+	Ser	AGA	>>>>>>>..>>>..........<<<.>>>>>................................................................................................<<<<<.>>>>...<<<<..>>>>>.......<<<<<<<<<<<<.
tRNA_194	Scaffold50	2117309	2117397	+	Pseudo	???	>>>>>>>..>.>..........<.<.>>>...........................<<<......>>>>.......<<<<.<<<<<<<.
tRNA_195	Scaffold799	28974	29046	-	Ile	TAT	>>>>>.>..>>>>........<<<<.>>>>>.......<<<<<.....>>>>>.......<<<<<<.<<<<<.
tRNA_196	Scaffold555	45594	45665	+	Ala	TGC	>>>>>>...>>>>.......<<<<..>>.>.......<.<<......>>>>>.......<<<<<.<<<<<<.
tRNA_197	Scaffold872	1813	1886	+	Pro	TGG	>>>>>>>..>>>>.........<<<<.>>>>>.......<<<<<.....>>>>>.......<<<<<<<<<<<<.
tRNA_198	Scaffold872	40468	40549	+	Tyr	GTA	>>>>>>>..>>>>.........<<<<.>>>>>.......<<<<<.>>.>..<.<<..>>>>>.......<<<<<<<<<<<<.
tRNA_199	Scaffold872	40577	40649	+	Thr	GGT	>>>>>>>..>>>>........<<<<.>>>>>.......<<<<<.....>>>>>.......<<<<<<<<<<<<.
tRNA_200	Scaffold872	42021	42093	+	Glu	TTC	>>>>>>>..>>>>.........<<<<.>>>>>.......<<<<<....>>>>>.......<<<<<<<<<<<<.
tRNA_201	Scaffold872	51120	51193	-	Pro	TGG	>>>>>>>..>>>>.........<<<<.>>>>>.......<<<<<.....>>>>>.......<<<<<<<<<<<<.
tRNA_202	Scaffold872	50996	51068	-	Trp	CCA	>>>>>>>..>>>>........<<<<.>>>>>.......<<<<<.....>>>>>.......<<<<<<<<<<<<.
tRNA_203	Scaffold872	42142	42215	-	Val	GAC	>>>>>>>..>>>>.........<<<<.>>>>>.......<<<<<.....>>>>>.......<<<<<<<<<<<<.
tRNA_204	Scaffold872	39969	40050	-	Tyr	GTA	>>>>>>>..>>>>.........<<<<.>>>>>.......<<<<<.>>.>..<.<<..>>>>>.......<<<<<<<<<<<<.
tRNA_205	Scaffold872	39868	39939	-	Thr	GGT	>>>>>>>..>>>>.......<<<<.>>>>>.......<<<<<.....>>>>>.......<<<<<<<<<<<<.
tRNA_206	Scaffold872	38422	38494	-	Glu	TTC	>>>>>>>..>>>>.........<<<<.>>>>>.......<<<<<....>>>>>.......<<<<<<<<<<<<.
tRNA_207	Scaffold872	28215	28302	-	Ser	TGA	>>>>>>>..>>>>..........<<<<.>>>>>.......<<<<<..>>>>>....<<<<<..>>>>>.......<<<<<<<<<<<<.
tRNA_208	Scaffold872	1938	2010	+	Trp	CCA	>>>>>>>..>>>>........<<<<.>>>>>.......<<<<<.....>>>>>.......<<<<<<<<<<<<.
tRNA_209	Scaffold872	23153	23226	-	Pro	TGG	>>>>>>>..>>>>.........<<<<.>>>>>.......<<<<<.....>>>>>.......<<<<<<<<<<<<.
tRNA_210	Scaffold872	23029	23101	-	Trp	CCA	>>>>>>>..>>>>........<<<<.>>>>>.......<<<<<.....>>>>>.......<<<<<<<<<<<<.
tRNA_211	Scaffold872	14161	14234	-	Val	GAC	>>>>>>>..>>>>.........<<<<.>>>>>.......<<<<<.....>>>>>.......<<<<<<<<<<<<.
tRNA_212	Scaffold872	12476	12555	-	Val	TAC	>>>.>>>.>>>.........<<<..>>>>.......<<<<...>>>...<<<....>>>>.......<<<<.<<<.<<<.
tRNA_213	Scaffold872	10933	11005	-	Glu	TTC	>>>>>>>..>>>>.........<<<<.>>>>>.......<<<<<....>>>>>.......<<<<<<<<<<<<.
tRNA_214	Scaffold872	10805	10878	+	Val	GAC	>>>>>>>..>>>>.........<<<<.>>>>>.......<<<<<.....>>>>>.......<<<<<<<<<<<<.
tRNA_215	Scaffold872	12588	12659	+	Thr	GGT	>>>>>>>..>>>>.......<<<<.>>>>>.......<<<<<.....>>>>>.......<<<<<<<<<<<<.
tRNA_216	Scaffold872	14033	14105	+	Glu	TTC	>>>>>>>..>>>>.........<<<<.>>>>>.......<<<<<....>>>>>.......<<<<<<<<<<<<.
tRNA_217	Scaffold872	25381	25454	+	Asp	GTC	>>>>>>>..>>>>.........<<<<.>>>>>.......<<<<<.....>>>>>.......<<<<<<<<<<<<.
tRNA_218	Scaffold872	29303	29376	+	Pro	TGG	>>>>>>>..>>>>.........<<<<.>>>>>.......<<<<<.....>>>>>.......<<<<<<<<<<<<.
tRNA_219	Scaffold872	29428	29500	+	Trp	CCA	>>>>>>>..>>>>........<<<<.>>>>>.......<<<<<.....>>>>>.......<<<<<<<<<<<<.
tRNA_220	Scaffold872	38293	38366	+	Val	GAC	>>>>>>>..>>>>.........<<<<.>>>>>.......<<<<<.....>>>>>.......<<<<<<<<<<<<.
tRNA_221	Scaffold722	34357	34461	+	Asp	GTC	>>>>>>>..>>.>.........<.<<.>>>>>.......................................<<<<<....>>>>>.......<<<<<<<<<<<<.
tRNA_222	Scaffold722	34544	34648	+	Asp	GTC	>>>>>>>..>>.>.........<.<<.>>>>>.......................................<<<<<....>>>>>.......<<<<<<<<<<<<.
tRNA_223	Scaffold722	34741	34845	+	Asp	GTC	>>>>>>>..>>.>.........<.<<.>>>>>.......................................<<<<<....>>>>>.......<<<<<<<<<<<<.
tRNA_224	Scaffold1545	11855	11944	+	Ser	GCT	>>>>>>>..>>>...........<<<.>>>>>.......<<<<<..>>>>>>>...<<<<<<<..>>>>>.......<<<<<<<<<<<<.
tRNA_225	Scaffold1545	14730	14819	-	Ser	GCT	>>>>>>>..>>>...........<<<.>>>>>.......<<<<<..>>>>>>>...<<<<<<<..>>>>>.......<<<<<<<<<<<<.
tRNA_226	Scaffold370	82590	82661	+	Ile	TAT	>>>>>>>..>>>>.......<<<<.>>>>.........<<<<.....>>>>>.......<<<<<<<<<<<<.
tRNA_227	Scaffold1725	4400	4472	+	Lys	TTT	>>.>>>>..>>>>........<<<<.>>>>>.......<<<<<.....>>>>>.......<<<<<<<<<.<<.
tRNA_228	Scaffold1725	21324	21397	+	Val	TAC	>>>>>>...>>>>........<<<<.>>>>>.......<<<.<<.....>>>>>.......<<<<<.<<<<<<.
tRNA_229	Scaffold1725	21532	21603	+	Undet	???	>>>>>>>..>>>>........<<<<.>>>>........<<<<.....>>>>>.......<<<<<<<<<<<<.
tRNA_230	Scaffold1725	21949	22022	-	Trp	CCA	.>>>>>>..>>>>.........<<<<..>>>>.......<<<<......>>>>>.......<<<<<<<<<<<..
tRNA_231	Scaffold1725	18782	18855	-	Arg	TCG	>>>>>>>..>>>>.........<<<<.>>>>>.......<<<<<.....>>>>>.......<<<<<<<<<<<<.
tRNA_232	Scaffold1725	14356	14428	-	Lys	TTT	>>.>>>>..>>>>........<<<<.>>>>>.......<<<<<.....>>>>>.......<<<<<<<<<.<<.
tRNA_233	Scaffold1725	14281	14354	-	Ile	GAT	>>>>>>>..>>>>.........<<<<.>>>>>.......<<<<<.....>>>>>.......<<<<<<<<<<<<.
tRNA_234	Scaffold1725	13111	13184	-	Asp	GTC	>>>>>>>..>>>>.........<<<<.>>>>>.......<<<<<.....>>>>>.......<<<<<<<<<<<<.
tRNA_235	Scaffold1725	4580	4664	-	Leu	TAA	>>>>>>>..>>>..........<<<.>>>>>.......<<<<<.>>>........<<<..>>>>>.......<<<<<<<<<<<<.
tRNA_236	Scaffold1725	4258	4330	-	His	GTG	>>>>>>>..>>>>.........<<<<.>>>>>.......<<<<<....>>>>>.......<<<<<<<<<<<<.
tRNA_237	Scaffold1725	161	232	-	Asn	GTT	>>>>>>>..>>>>.......<<<<.>>>>>.......<<<<<.....>>>>>.......<<<<<<<<<<<<.
tRNA_238	Scaffold1725	4474	4547	+	Ile	GAT	>>>>>>>..>>>>.........<<<<.>>>>>.......<<<<<.....>>>>>.......<<<<<<<<<<<<.
tRNA_239	Scaffold1725	5644	5717	+	Asp	GTC	>>>>>>>..>>>>.........<<<<.>>>>>.......<<<<<.....>>>>>.......<<<<<<<<<<<<.
tRNA_240	Scaffold1725	14164	14248	+	Leu	TAA	>>>>>>>..>>>..........<<<.>>>>>.......<<<<<.>>>........<<<..>>>>>.......<<<<<<<<<<<<.
tRNA_241	Scaffold1725	14498	14570	+	His	GTG	>>>>>>>..>>>>.........<<<<.>>>>>.......<<<<<....>>>>>.......<<<<<<<<<<<<.
tRNA_242	Scaffold1725	18596	18667	+	Asn	GTT	>>>>>>>..>>>>.......<<<<.>>>>>.......<<<<<.....>>>>>.......<<<<<<<<<<<<.
tRNA_243	Scaffold1725	20972	21057	+	Pseudo	TTC	>>>>>>>..>>>..........<<<.>.>>>..........<<<.<.>>>>....<<<<..>>>>>.......<<<<<<<<<<<<.
tRNA_244	Scaffold1725	21112	21183	+	Pseudo	TCC	>>>.>>>..>>>>.......<<<<.>>>>>.......<<<<<.....>>>>>.......<<<<<<<<.<<<.
tRNA_245	Scaffold1725	21212	21284	+	Lys	TTT	>>>>>>>..>>>.........<<<>>>>>.........<<<<<.....>>>>>.......<<<<<<<<<<<<.
tRNA_246	Scaffold842	14721	14792	-	Ile	TAT	>>>>>>>..>>>>.......<<<<.>>>>.........<<<<.....>>>>>.......<<<<<<<<<<<<.
tRNA_247	Scaffold1898	7331	7417	+	Met	CAT	>>>>>>>..>>>...........<<<.>>>>>.......<<<<<..>>>>....<<<<....>>>>>.......<<<<<<<<<<<<.
tRNA_248	Scaffold1898	5518	5590	-	Ala	GGC	>>>>>>>..>>>>........<<<<.>>>>>.......<<<<<.....>>>>>.......<<<<<<<<<<<<.
tRNA_249	Scaffold2263	1220	1308	-	Pseudo	???	>>>>>>>..>.>..........<.<.>>>...........................<<<......>>>>.......<<<<.<<<<<<<.
tRNA_250	Scaffold1916	10945	11033	-	Pseudo	???	>>>>>>>..>.>..........<.<.>>>...........................<<<......>>>>.......<<<<.<<<<<<<.
tRNA_251	Scaffold2188	1270	1341	+	Gly	GCC	>>>>>>>..>>>>.......<<<<.>>>>>.......<<<<<.....>>>>>.......<<<<<<<<<<<<.
tRNA_252	Scaffold2188	11958	12045	+	Ser	TGA	>>>>>>>..>>>>..........<<<<.>>>>>.......<<<<<..>>>>>....<<<<<..>>>>>.......<<<<<<<<<<<<.
tRNA_253	Scaffold2188	10920	10991	-	Gly	GCC	>>>>>>>..>>>>.......<<<<.>>>>>.......<<<<<.....>>>>>.......<<<<<<<<<<<<.
tRNA_254	Scaffold2188	216	303	-	Ser	TGA	>>>>>>>..>>>>..........<<<<.>>>>>.......<<<<<..>>>>>....<<<<<..>>>>>.......<<<<<<<<<<<<.
tRNA_255	Scaffold796	25535	25636	-	Met	CAT	>>>>>>>..>>>>........<<.<<.>>>>.....................................<<<<.....>>>>>.......<<<<<<<<<<<<.
tRNA_256	Scaffold796	25382	25485	-	Met	CAT	>>>>>>>..>>>>........<<.<<.>>>>.......................................<<<<.....>>>>>.......<<<<<<<<<<<<.
tRNA_257	Scaffold713	61719	61790	-	Ile	TAT	>>>>>>>..>>>>.......<<<<.>>>>.........<<<<.....>>>>>.......<<<<<<<<<<<<.
tRNA_258	Scaffold455	26460	26548	+	Pseudo	???	>>>>>>>..>.>..........<.<.>>>...........................<<<......>>>>.......<<<<.<<<<<<<.
tRNA_259	Scaffold1792	7641	7712	+	Val	TAC	>>>>>>>..>>>>.......<<<<.>>>>>.......<<<<<.....>>>>>.......<<<<<<<<<<<<.
tRNA_260	Scaffold1792	7737	7808	+	Arg	TCT	>>>>>>>..>>>>........<<<<.>>>>>.......<<<<<....>>>>>.......<<<<<<<<<<<<.
tRNA_261	Scaffold1792	9465	9535	+	Gly	TCC	>>>>>>>..>>>>.......<<<<.>>>>>.......<<<<<....>>>>>.......<<<<<<<<<<<<.
tRNA_262	Scaffold1792	16279	16350	+	Met	CAT	>>>>>>>..>>>>.......<<<<..>>>.........<<<......>>.>>.......<<.<<<<<<<<<.
tRNA_263	Scaffold1792	18211	18282	-	Val	TAC	>>>>>>>..>>>>.......<<<<.>>>>>.......<<<<<.....>>>>>.......<<<<<<<<<<<<.
tRNA_264	Scaffold1792	18115	18186	-	Arg	TCT	>>>>>>>..>>>>........<<<<.>>>>>.......<<<<<....>>>>>.......<<<<<<<<<<<<.
tRNA_265	Scaffold1792	16388	16458	-	Gly	TCC	>>>>>>>..>>>>.......<<<<.>>>>>.......<<<<<....>>>>>.......<<<<<<<<<<<<.
tRNA_266	Scaffold1792	9573	9644	-	Met	CAT	>>>>>>>..>>>>.......<<<<..>>>.........<<<......>>.>>.......<<.<<<<<<<<<.
tRNA_267	Scaffold922	9531	9602	+	Ile	TAT	>>>>>>>..>>>>.......<<<<.>>>>.........<<<<.....>>>>>.......<<<<<<<<<<<<.
tRNA_268	Scaffold1022	1674	1747	+	Ile	TAT	>>>>>>>..>>>>.........<<<<.>>>>>.......<<<<<.....>>>>>.......<<<<<<<<<<<<.
tRNA_269	Scaffold2085	826	898	+	Ile	TAT	>>>>>.>..>>>>........<<<<.>>>>>.......<<<<<.....>>>>>.......<<<<<<.<<<<<.
tRNA_270	Scaffold2309	5849	5920	-	Asn	GTT	.>>>>>>..>>>>.......<<<<.>>>>>.......<<<<<.....>>>>>.......<<<<<<<<<<<..
tRNA_271	Scaffold291	123928	124000	-	Ile	TAT	>>>>>.>..>>>>........<<<<.>>>>>.......<<<<<.....>>>>>.......<<<<<<.<<<<<.
tRNA_272	Scaffold147	58617	58717	-	Gly	GCC	>>>>>>>..>>>>.......<<<<.>>>>>.....................................<<<<<....>>>>>.......<<<<<<<<<<<<.
tRNA_273	Scaffold147	58438	58538	-	Gly	GCC	>>>>>>>..>>>>.......<<<<.>>>>>.....................................<<<<<....>>>>>.......<<<<<<<<<<<<.
tRNA_274	Scaffold147	58258	58359	-	Gly	GCC	>>>>>>>..>>>>.......<<<<.>>>>>......................................<<<<<....>>>>>.......<<<<<<<<<<<<.
tRNA_275	Scaffold1	2939134	2939207	+	Ile	AAT	>>>>>>>..>>>>.........<<<<.>>>>>.......<<<<<.....>>>>>.......<<<<<<<<<<<<.
tRNA_276	Scaffold1	8971124	8971229	-	Gly	CCC	>>>>>>>..>>>>.......<<<<.>>>>>..........................................<<<<<....>>>>>.......<<<<<<<<<<<<.
tRNA_277	Scaffold1	5438511	5438582	-	Ile	TAT	>>>>>>>..>>>>.......<<<<.>>>>.........<<<<.....>>>>>.......<<<<<<<<<<<<.
tRNA_278	Scaffold1	3005364	3005437	+	Ile	AAT	>>>>>>>..>>>>.........<<<<.>>>>>.......<<<<<.....>>>>>.......<<<<<<<<<<<<.
tRNA_279	Scaffold1	3005523	3005596	+	Ile	AAT	>>>>>>>..>>>>.........<<<<.>>>>>.......<<<<<.....>>>>>.......<<<<<<<<<<<<.
tRNA_280	Scaffold1	3005668	3005741	+	Ile	AAT	>>>>>>>..>>>>.........<<<<.>>>>>.......<<<<<.....>>>>>.......<<<<<<<<<<<<.
tRNA_281	Scaffold1	3029655	3029731	+	Ile	AAT	>.>>>>>..>>>>.........<<<<.>>>>>.......<<<<<........>>>>>.......<<<<<<<<<<.<.
tRNA_282	Scaffold1	11341188	11341287	+	Ile	TAT	>>>>>>>..>>>>..........<<<<.>>>>>................................<<<<<.....>>>>>.......<<<<<<<<<<<<.
tRNA_283	Scaffold1	12329064	12329147	+	Pro	CGG	>>>>>>>..>>>.........<<<.>>>>>...................<<<<<.....>>>.>.......<.<<<<<<<<<<.
tRNA_284	Scaffold1	12329208	12329297	+	Pro	CGG	>>>>>>>..>>>.........<<<.>>>>>.........................<<<<<.....>>>.>.......<.<<<<<<<<<<.
tRNA_285	Scaffold1	8971321	8971427	-	Gly	CCC	>>>>>>>..>>>>.......<<<<.>>>>>...........................................<<<<<....>>>>>.......<<<<<<<<<<<<.
tRNA_286	Scaffold1821	3012	3082	+	Lys	TTT	>>>>>>>..>.>>.......<<<..>>>>.......<<<<......>>>>>.......<<<<<<<<<<<<.
tRNA_287	Scaffold1821	7834	7905	-	His	GTG	>>>>>>>..>>>.........<<<.>>>>>.......<<<<<.....>>>>>.......<<<<<<<<<<<<.
tRNA_288	Scaffold1821	4234	4306	+	Phe	GAA	>>>>>>>..>>>>........<<<<.>>>>>.......<<<<<.....>>>>>.......<<<<<<<<<<<<.
tRNA_289	Scaffold1821	11867	11948	+	Leu	CAA	>>>>>.>..>>>...........<<<.>>>>>.......<<<<<.>>>>..<<<<..>>>>>.......<<<<<<.<<<<<.
tRNA_290	Scaffold1821	12403	12485	+	Pseudo	GAG	>>>>>>>..>>>............<<<.>>>>>.......<<<<<..>>....<<...>>>>>.......<<<<<<<<<<<<.
tRNA_291	Scaffold1821	13592	13663	+	His	GTG	>>>>>>>..>>>.........<<<.>>>>>.......<<<<<.....>>>>>.......<<<<<<<<<<<<.
tRNA_292	Scaffold1821	18413	18484	-	Lys	TTT	>>>>>>>..>>>>.......<<<<..>>>>.......<<<<......>>>>>.......<<<<<<<<<<<<.
tRNA_293	Scaffold1821	17191	17263	-	Phe	GAA	>>>>>>>..>>>>........<<<<.>>>>>.......<<<<<.....>>>>>.......<<<<<<<<<<<<.
tRNA_294	Scaffold1821	9549	9630	-	Leu	CAA	>>>>>.>..>>>...........<<<.>>>>>.......<<<<<.>>>>..<<<<..>>>>>.......<<<<<<.<<<<<.
tRNA_295	Scaffold1821	9012	9094	-	Pseudo	GAG	>>>>>>>..>>>............<<<.>>>>>.......<<<<<..>>....<<...>>>>>.......<<<<<<<<<<<<.
tRNA_296	Scaffold1943	7177	7249	-	Ile	TAT	>>>>>>>..>>>>........<<<<.>>>>>.......<<<<<.....>>>>>.......<<<<<<<<<<<<.
tRNA_297	Scaffold1243	28367	28438	+	Arg	TCT	>>.>>>>..>>>>........<<<<.>>>>>.......<<<<<....>>>>>.......<<<<<<<<<.<<.
tRNA_298	Scaffold1243	28447	28518	+	Gln	CTG	>>>>>>>..>>>.........<<<.>>>>>.......<<<<<.....>>>>>.......<<<<<<<<<<<<.
tRNA_299	Scaffold1043	23656	23728	-	Ile	TAT	>>>>>>>..>>>>........<<<<.>>>>>.......<<<<<.....>>>>>.......<<<<<<<<<<<<.
tRNA_300	Scaffold1322	4920	4999	-	Pseudo	TAC	>>>..>>...>>.>........<.<<.>>>>>.......<.<<<<.......>>>>>.........<<<<.<<<..<<<.
tRNA_301	Scaffold1322	2880	2950	-	Pseudo	CCA	>>.>>>>..>>>>.......<<<<..>>>>.........<<<<.....>>>>........<<<<<<<<<<.
tRNA_302	Scaffold1359	1101	1174	+	Asp	GTC	>>>>>>>..>>>>.........<<<<.>>>>>.......<<<<<.....>>>>>.......<<<<<<<<<<<<.
tRNA_303	Scaffold1359	21093	21174	-	Leu	CAA	>>>>>.>..>>>...........<<<.>>>>>.......<<<<<.>>>>..<<<<..>>>>>.......<<<<<<.<<<<<.
tRNA_304	Scaffold1359	20556	20638	-	Pseudo	GAG	>>>>>>>..>>>............<<<.>>>>>.......<<<<<..>>....<<...>>>>>.......<<<<<<<<<<<<.
tRNA_305	Scaffold1359	19378	19449	-	His	GTG	>>>>>>>..>>>.........<<<.>>>>>.......<<<<<.....>>>>>.......<<<<<<<<<<<<.
tRNA_306	Scaffold1359	15465	15537	-	Phe	GAA	>>>>>>>..>>>>........<<<<.>>>>>.......<<<<<.....>>>>>.......<<<<<<<<<<<<.
tRNA_307	Scaffold1359	3935	4022	-	Ser	TGA	>>>>>>>..>>>>..........<<<<.>>>>>.......<<<<<..>>>>>....<<<<<..>>>>>.......<<<<<<<<<<<<.
tRNA_308	Scaffold1359	4989	5060	+	Gly	GCC	>>>>>>>..>>>>.......<<<<.>>>>>.......<<<<<.....>>>>>.......<<<<<<<<<<<<.
tRNA_309	Scaffold1359	10141	10222	+	Leu	CAA	>>>>>.>..>>>...........<<<.>>>>>.......<<<<<.>>>>..<<<<..>>>>>.......<<<<<<.<<<<<.
tRNA_310	Scaffold1359	10677	10759	+	Pseudo	GAG	>>>>>>>..>>>............<<<.>>>>>.......<<<<<..>>....<<...>>>>>.......<<<<<<<<<<<<.
tRNA_311	Scaffold1359	11866	11937	+	His	GTG	>>>>>>>..>>>.........<<<.>>>>>.......<<<<<.....>>>>>.......<<<<<<<<<<<<.
tRNA_312	Scaffold1359	15778	15850	+	Phe	GAA	>>>>>>>..>>>>........<<<<.>>>>>.......<<<<<.....>>>>>.......<<<<<<<<<<<<.
tRNA_313	Scaffold1359	27291	27378	+	Ser	TGA	>>>>>>>..>>>>..........<<<<.>>>>>.......<<<<<..>>>>>....<<<<<..>>>>>.......<<<<<<<<<<<<.
tRNA_314	Scaffold1359	30140	30213	-	Asp	GTC	>>>>>>>..>>>>.........<<<<.>>>>>.......<<<<<.....>>>>>.......<<<<<<<<<<<<.
tRNA_315	Scaffold1359	26254	26325	-	Gly	GCC	>>>>>>>..>>>>.......<<<<.>>>>>.......<<<<<.....>>>>>.......<<<<<<<<<<<<.
tRNA_316	Scaffold55	1427823	1427895	-	Phe	GAA	>>>>>>>..>>>>........<<<<.>>>>>.......<<<<<.....>>>>>.......<<<<<<<<<<<<.
tRNA_317	Scaffold55	1427694	1427766	-	Phe	GAA	>>>>>>>..>>>>........<<<<.>>>>>.......<<<<<.....>>>>>.......<<<<<<<<<<<<.
tRNA_318	Scaffold55	1411094	1411166	-	Phe	GAA	>>>>>>>..>>>>........<<<<.>>>>>.......<<<<<.....>>>>>.......<<<<<<<<<<<<.
tRNA_319	Scaffold463	443	516	+	Ile	TAT	>>>>>>>..>.>>.........<<.<.>>.>>.......<<.<<.....>>>>.........<<<<<<<<<<<.
tRNA_320	Scaffold463	73988	74061	+	Ile	TAT	>>>>>>>..>.>>.........<<.<.>>.>>.......<<.<<.....>>>>.........<<<<<<<<<<<.
tRNA_321	Scaffold26	1396112	1396206	-	Ser	GCT	>>>>>>>..>>>>........<<<<.>>>>>....................<<<<<.>>>>...<<<<..>>>>>.......<<<<<<<<<<<<.
tRNA_322	Scaffold26	1395944	1396038	-	Ser	GCT	>>>>>>>..>>>>........<<<<.>>>>>....................<<<<<.>>>>...<<<<..>>>>>.......<<<<<<<<<<<<.
tRNA_323	Scaffold22	1111896	1111985	+	Arg	CCG	>>>>>>>..>>>>........<<<<.>>>>>........................<<<<<.....>>>>>.......<<<<<<<<<<<<.
tRNA_324	Scaffold22	1981129	1981201	+	Thr	AGT	>>>>>>>..>>>>........<<<<.>>>>>.......<<<<<.....>>>>>.......<<<<<<<<<<<<.
tRNA_325	Scaffold22	3207860	3207955	+	Ser	TGA	>>>>>>>..>>>..........<<<.>>>>>.....................<<<<<.>>>>...<<<<..>>>>>.......<<<<<<<<<<<<.
tRNA_326	Scaffold22	1919873	1919945	-	Thr	AGT	>>>>>>>..>>>>........<<<<.>>>>>.......<<<<<.....>>>>>.......<<<<<<<<<<<<.
tRNA_327	Scaffold22	1919728	1919815	-	Val	CAC	>>>>>>>..>>>...........<<<.>>>>>.....................<<<<<.....>>>>>.......<<<<<<<<<<<<.
tRNA_328	Scaffold22	1919601	1919673	-	Thr	AGT	>>>>>>>..>>>>........<<<<.>>>>>.......<<<<<.....>>>>>.......<<<<<<<<<<<<.
tRNA_329	Scaffold22	1919465	1919552	-	Val	CAC	>>>>>>>..>>>...........<<<.>>>>>.....................<<<<<.....>>>>>.......<<<<<<<<<<<<.
tRNA_330	Scaffold22	1919356	1919428	-	Thr	AGT	>>>>>>>..>>>>........<<<<.>>>>>.......<<<<<.....>>>>>.......<<<<<<<<<<<<.
tRNA_331	Scaffold30	1288390	1288501	-	Pro	AGG	>>>>>>>..>>>.........<<<.>>>>>...............................................<<<<<.....>>>>>.......<<<<<<<<<<<<.
tRNA_332	Scaffold37	2657351	2657459	-	Arg	ACG	>>>>>>>..>>>..........<<<.>>>>>...........................................<<<<<.....>>>>>.......<<<<<<<<<<<<.
tRNA_333	Scaffold37	2657174	2657282	-	Arg	ACG	>>>>>>>..>>>..........<<<.>>>>>...........................................<<<<<.....>>>>>.......<<<<<<<<<<<<.
tRNA_334	Scaffold37	2656999	2657107	-	Arg	ACG	>>>>>>>..>>>..........<<<.>>>>>...........................................<<<<<.....>>>>>.......<<<<<<<<<<<<.
tRNA_335	Scaffold37	2656396	2656504	-	Arg	ACG	>>>>>>>..>>>..........<<<.>>>>>...........................................<<<<<.....>>>.>.......<.<<<<<<<<<<.
tRNA_336	Scaffold28	635518	635589	+	Gln	CTG	>>>>>>>..>>>>........<<<<.>>>>>.......<<<<<....>>>>>.......<<<<<<<<<<<<.
tRNA_337	Scaffold28	635659	635730	+	Gln	CTG	>>>>>>>..>>>>........<<<<.>>>>>.......<<<<<....>>>>>.......<<<<<<<<<<<<.
tRNA_338	Scaffold28	635840	635911	+	Gln	CTG	>>>>>>>..>>>>........<<<<.>>>>>.......<<<<<....>>>>>.......<<<<<<<<<<<<.
tRNA_339	Scaffold28	1958044	1958116	-	Ile	TAT	>>>>>>>..>>>>........<<<<.>>>>>.......<<<<<.....>>>>>.......<<<<<<<<<<<<.
tRNA_340	Scaffold49	1119440	1119512	+	Trp	CCA	>>>>>>>..>>>>........<<<<.>>>>>.......<<<<<.....>>>>>.......<<<<<<<<<<<<.
tRNA_341	Scaffold49	1119571	1119643	+	Trp	CCA	>>>>>>>..>>>>........<<<<.>>>>>.......<<<<<.....>>>>>.......<<<<<<<<<<<<.
tRNA_342	Scaffold553	30526	30598	-	Ile	TAT	>>>>>>>..>>>>........<<<<.>>>>>.......<<<<<.....>>>>>.......<<<<<<<<<<<<.
tRNA_343	Scaffold23	3008221	3008293	+	Ile	TAT	>>>>>.>..>>>>........<<<<.>>>>>.......<<<<<.....>>>>>.......<<<<<<.<<<<<.
tRNA_344	Scaffold23	94347	94419	-	Ala	TGC	>>>>>>>..>>.>........<.<<.>>>>>.......<<<<<.....>>>>>.......<<<<<<<<<<<<.
tRNA_345	Scaffold23	94184	94256	-	Ala	CGC	>>>>>>>..>>.>........<.<<.>>>>>.......<<<<<.....>>>>>.......<<<<<<<<<<<<.
tRNA_346	Scaffold1883	2497	2584	+	Ser	TGA	>>>>>>>..>>>>..........<<<<.>>>>>.......<<<<<..>>>>>....<<<<<..>>>>>.......<<<<<<<<<<<<.
tRNA_347	Scaffold1883	1472	1543	-	Gly	GCC	>>>>>>>..>>>>.......<<<<.>>>>>.......<<<<<.....>>>>>.......<<<<<<<<<<<<.
tRNA_348	Scaffold1883	7573	7646	+	Pro	TGG	>>>>>>>..>>>>.........<<<<.>>>>>.......<<<<<.....>>>>>.......<<<<<<<<<<<<.
tRNA_349	Scaffold1883	7698	7770	+	Trp	CCA	>>>>>>>..>>>>........<<<<.>>>>>.......<<<<<.....>>>>>.......<<<<<<<<<<<<.
tRNA_350	Scaffold1883	13762	13835	+	Asp	GTC	>>>>>>>..>>>>.........<<<<.>>>>>.......<<<<<.....>>>>>.......<<<<<<<<<<<<.
tRNA_351	Scaffold1883	18257	18328	-	Gly	GCC	>>>>>>>..>>>>.......<<<<.>>>>>.......<<<<<.....>>>>>.......<<<<<<<<<<<<.
tRNA_352	Scaffold1883	16596	16683	-	Ser	TGA	>>>>>>>..>>>>..........<<<<.>>>>>.......<<<<<..>>>>>....<<<<<..>>>>>.......<<<<<<<<<<<<.
tRNA_353	Scaffold1883	11534	11607	-	Pro	TGG	>>>>>>>..>>>>.........<<<<.>>>>>.......<<<<<.....>>>>>.......<<<<<<<<<<<<.
tRNA_354	Scaffold1883	11410	11482	-	Trp	CCA	>>>>>>>..>>>>........<<<<.>>>>>.......<<<<<.....>>>>>.......<<<<<<<<<<<<.
tRNA_355	Scaffold1883	5345	5418	-	Asp	GTC	>>>>>>>..>>>>.........<<<<.>>>>>.......<<<<<.....>>>>>.......<<<<<<<<<<<<.
tRNA_356	Scaffold707	888	977	+	Ser	GCT	>>>>>>>..>>>...........<<<.>>>>>.......<<<<<..>>>>>>>...<<<<<<<..>>>>>.......<<<<<<<<<<<<.
tRNA_357	Scaffold707	19446	19518	+	Phe	GAA	>>>>>>>..>>>>........<<<<.>>>>>.......<<<<<.....>>>>>.......<<<<<<<<<<<<.
tRNA_358	Scaffold707	22793	22863	+	Cys	GCA	>>>>>>>..>>>>.......<<<<.>>>>>.......<<<<<....>>>>>.......<<<<<<<<<<<<.
tRNA_359	Scaffold707	25118	25191	+	Arg	ACG	>>>>>>>..>>>>.........<<<<.>>>>>.......<<<<<.....>>>>>.......<<<<<<<<<<<<.
tRNA_360	Scaffold707	26230	26301	+	Gly	GCC	>>>>>>>..>>>>.......<<<<.>.>>>.......<<<.<.....>>>>>.......<<<<<<<<<<<<.
tRNA_361	Scaffold707	26327	26408	+	Pseudo	TAG	>>>>>>>..>>>...........<<<.>>>>>.......<<<<<..>>.><.<<...>>>>>.......<<<<<<<<<<<<.
tRNA_362	Scaffold707	43311	43400	+	Ser	GCT	>>>>>>>..>>>...........<<<.>>>>>.......<<<<<..>>>>>>>...<<<<<<<..>>>>>.......<<<<<<<<<<<<.
tRNA_363	Scaffold707	54502	54586	+	Leu	TAA	>>>>>>>..>>>..........<<<.>>>>>.......<<<<<.>>>........<<<..>>>>>.......<<<<<<<<<<<<.
tRNA_364	Scaffold707	54836	54908	+	His	GTG	>>>>>>>..>>>>.........<<<<.>>>>>.......<<<<<....>>>>>.......<<<<<<<<<<<<.
tRNA_365	Scaffold707	58934	59005	+	Asn	GTT	>>>>>>>..>>>>.......<<<<.>>>>>.......<<<<<.....>>>>>.......<<<<<<<<<<<<.
tRNA_366	Scaffold707	61310	61394	+	Pseudo	CAA	>>>>>>>..>>>..........<<<.>>>>>.......<<<<<..>>>>>...<<<<<..>>>>>.......<<<<<<<<<<<<.
tRNA_367	Scaffold707	12079	12163	+	Leu	TAA	>>>>>>>..>>>..........<<<.>>>>>.......<<<<<.>>>........<<<..>>>>>.......<<<<<<<<<<<<.
tRNA_368	Scaffold707	61449	61520	+	Gly	TCC	>>>.>>>..>>>>........<<<<.>>>>>.......<<<<<....>>>>>.......<<<<<<<<.<<<.
tRNA_369	Scaffold707	61549	61620	+	Lys	TTT	>>>>>>>..>>>.........<<<>>>>>.........<<<<<....>>>>>.......<<<<<<<<<<<<.
tRNA_370	Scaffold707	61661	61733	+	Val	TAC	>>>>>>...>>>>........<<<<.>>>>>.......<<<<<.....>>>>>.......<<<<<.<<<<<<.
tRNA_371	Scaffold707	61765	61850	+	Ser	TGA	>>>>>>>..>>>..........<<<..>>>>>.......<<<<<...>>>>...<<<<...>>>>>.......<<<<<<<<<<<<.
tRNA_372	Scaffold707	61867	61939	+	Phe	GAA	>>>>>>>..>>>>........<<<<.>>>>>.......<<<<<.....>>>>>.......<<<<<<<<<<<<.
tRNA_373	Scaffold707	62280	62352	-	Trp	CCA	>>>>>>>..>>>>........<<<<..>>>>.......<<<<......>>>>>.......<<<<<<<<<<<<.
tRNA_374	Scaffold707	59120	59193	-	Arg	TCG	>>>>>>>..>>>>.........<<<<.>>>>>.......<<<<<.....>>>>>.......<<<<<<<<<<<<.
tRNA_375	Scaffold707	54694	54766	-	Lys	TTT	>>.>>>>..>>>>........<<<<.>>>>>.......<<<<<.....>>>>>.......<<<<<<<<<.<<.
tRNA_376	Scaffold707	54619	54692	-	Ile	GAT	>>>>>>>..>>>>.........<<<<.>>>>>.......<<<<<.....>>>>>.......<<<<<<<<<<<<.
tRNA_377	Scaffold707	53449	53522	-	Asp	GTC	>>>>>>>..>>>>.........<<<<.>>>>>.......<<<<<.....>>>>>.......<<<<<<<<<<<<.
tRNA_378	Scaffold707	12413	12485	+	His	GTG	>>>>>>>..>>>>.........<<<<.>>>>>.......<<<<<....>>>>>.......<<<<<<<<<<<<.
tRNA_379	Scaffold707	48275	48348	-	Pro	TGG	>>>>>>>..>>>>.........<<<<.>>>>>.......<<<<<.....>>>>>.......<<<<<<<<<<<<.
tRNA_380	Scaffold707	47897	47968	-	Ala	TGC	>>>>>>>..>>>>.......<<<<.>>>>>.......<<<<<.....>>>>>.......<<<<<<<<<<<<.
tRNA_381	Scaffold707	44904	44976	-	Glu	TTC	>>>>>>>..>>>>.........<<<<.>>>>>.......<<<<<....>>>>>.......<<<<<<<<<<<<.
tRNA_382	Scaffold707	29906	29979	-	Arg	TCT	>>>>>>>..>>>>.........<<<<.>>>>>.......<<<<<.....>>>>>.......<<<<<<<<<<<<.
tRNA_383	Scaffold707	24986	25069	-	Tyr	GTA	>>>>>>>..>>>...........<<<.>>>>>.......<<<<<..>.>.....<.<..>>>>>.......<<<<<<<<<<<<.
tRNA_384	Scaffold707	21514	21586	-	Met	CAT	>>>>>>>..>>>>........<<<<.>>>>>.......<<<<<.....>>>>>.......<<<<<<<<<<<<.
tRNA_385	Scaffold707	19860	19932	-	Trp	CCA	>>>>>>>..>>>>........<<<<..>>>>.......<<<<......>>>>>.......<<<<<<<<<<<<.
tRNA_386	Scaffold707	16697	16770	-	Arg	TCG	>>>>>>>..>>>>.........<<<<.>>>>>.......<<<<<.....>>>>>.......<<<<<<<<<<<<.
tRNA_387	Scaffold707	12271	12343	-	Lys	TTT	>>.>>>>..>>>>........<<<<.>>>>>.......<<<<<.....>>>>>.......<<<<<<<<<.<<.
tRNA_388	Scaffold707	12196	12269	-	Ile	GAT	>>>>>>>..>>>>.........<<<<.>>>>>.......<<<<<.....>>>>>.......<<<<<<<<<<<<.
tRNA_389	Scaffold707	16511	16582	+	Asn	GTT	>>>>>>>..>>>>.......<<<<.>>>>>.......<<<<<.....>>>>>.......<<<<<<<<<<<<.
tRNA_390	Scaffold707	11026	11099	-	Asp	GTC	>>>>>>>..>>>>.........<<<<.>>>>>.......<<<<<.....>>>>>.......<<<<<<<<<<<<.
tRNA_391	Scaffold707	5852	5925	-	Pro	TGG	>>>>>>>..>>>>.........<<<<.>>>>>.......<<<<<.....>>>>>.......<<<<<<<<<<<<.
tRNA_392	Scaffold707	5474	5545	-	Ala	TGC	>>>>>>>..>>>>.......<<<<.>>>>>.......<<<<<.....>>>>>.......<<<<<<<<<<<<.
tRNA_393	Scaffold707	2481	2553	-	Glu	TTC	>>>>>>>..>>>>.........<<<<.>>>>>.......<<<<<....>>>>>.......<<<<<<<<<<<<.
tRNA_394	Scaffold707	18889	18973	+	Pseudo	CAA	>>>>>>>..>>>..........<<<.>>>>>.......<<<<<..>>>>>...<<<<<..>>>>>.......<<<<<<<<<<<<.
tRNA_395	Scaffold707	19028	19099	+	Gly	TCC	>>>.>>>..>>>>........<<<<.>>>>>.......<<<<<....>>>>>.......<<<<<<<<.<<<.
tRNA_396	Scaffold707	19128	19199	+	Lys	TTT	>>>>>>>..>>>.........<<<>>>>>.........<<<<<....>>>>>.......<<<<<<<<<<<<.
tRNA_397	Scaffold707	19240	19312	+	Val	TAC	>>>>>>...>>>>........<<<<.>>>>>.......<<<<<.....>>>>>.......<<<<<.<<<<<<.
tRNA_398	Scaffold707	19344	19429	+	Ser	TGA	>>>>>>>..>>>..........<<<..>>>>>.......<<<<<...>>>>...<<<<...>>>>>.......<<<<<<<<<<<<.
tRNA_399	Scaffold104	511133	511236	+	Asp	GTC	>>>>>>>..>>.>.........<.<<.>>>>>......................................<<<<<....>>>>>.......<<<<<<<<<<<<.
tRNA_400	Scaffold104	156991	157064	-	Arg	CCT	>>>>>.>..>>>>.........<<<<.>>>>>.......<<<<<.....>>>>>.......<<<<<<.<<<<<.
tRNA_401	Scaffold13	4045859	4045931	-	Ile	TAT	>>>>>.>..>>>>........<<<<.>>>>>.......<<<<<.....>>>>>.......<<<<<<.<<<<<.
tRNA_402	Scaffold17	1441783	1441891	+	Leu	TAG	>>>>>>>..>>>..........<<<.>>>>>...................................<<<<<.>>>>..<<<<..>>>>>.......<<<<<<<<<<<<.
tRNA_403	Scaffold17	2901374	2901445	+	Ile	TAT	>>>>>>>..>>>>.......<<<<.>>>>.........<<<<.....>>>>>.......<<<<<<<<<<<<.
tRNA_404	Scaffold17	5167693	5167764	-	Val	AAC	>>>>>>>..>>>>.......<<<<.>>>>>.......<<<<<.....>>>>>.......<<<<<<<<<<<<.
tRNA_405	Scaffold17	5167566	5167637	-	Val	AAC	>>>>>>>..>>>>.......<<<<.>>>>>.......<<<<<.....>>>>>.......<<<<<<<<<<<<.
tRNA_406	Scaffold17	5167451	5167522	-	Val	AAC	>>>>>>>..>>>>.......<<<<.>>>>>.......<<<<<.....>>>>>.......<<<<<<<<<<<<.
tRNA_407	Scaffold18	655849	655957	-	His	GTG	>>>>>>>..>>>>........<<<<.>>>>>............................................<<<<<....>>>>>.......<<<<<<<<<<<<.
tRNA_408	Scaffold18	655694	655800	-	His	GTG	>>>>>>>..>>>>........<<<<.>>>>>..........................................<<<<<....>>>>>.......<<<<<<<<<<<<.
tRNA_409	Scaffold132	190237	190308	+	Thr	CGT	>>>>>>>..>>>>.......<<<<.>>>>>.......<<<<<.....>>>>>.......<<<<<<<<<<<<.
tRNA_410	Scaffold132	190377	190448	+	Thr	CGT	>>>>>>>..>>>>.......<<<<.>>>>>.......<<<<<.....>>>>>.......<<<<<<<<<<<<.
tRNA_411	Scaffold29	1663026	1663097	-	Ile	TAT	>>>>>>>..>>>>.......<<<<.>>>>.........<<<<.....>>>>>.......<<<<<<<<<<<<.
tRNA_412	Scaffold27	276671	276742	+	Glu	CTC	>>>>>>>..>>>>........<<<<.>>>>>.......<<<<<....>>>>>.......<<<<<<<<<<<<.
tRNA_413	Scaffold27	277736	277807	+	Glu	CTC	>>>>>>>..>>>>........<<<<.>>>>>.......<<<<<....>>>>>.......<<<<<<<<<<<<.
tRNA_414	Scaffold27	277855	277926	+	Glu	CTC	>>>>>>>..>>>>........<<<<.>>>>>.......<<<<<....>>>>>.......<<<<<<<<<<<<.
tRNA_415	Scaffold27	277973	278044	+	Glu	CTC	>>.>>>>..>>>>........<<<<.>>>>>.......<<<<<....>>>>>.......<<<<<<<<<.<<.
tRNA_416	Scaffold27	278091	278162	+	Glu	CTC	>>>>>>>..>>>>........<<<<.>>>>>.......<<<<<....>>>>>.......<<<<<<<<<<<<.
tRNA_417	Scaffold27	278209	278280	+	Glu	CTC	>>>>>>>..>>>>........<<<<.>>>>>.......<<<<<....>>>>>.......<<<<<<<<<<<<.
tRNA_418	Scaffold27	278327	278398	+	Glu	CTC	>>>>>>>..>>>>........<<<<.>>>>>.......<<<<<....>>>>>.......<<<<<<<<<<<<.
tRNA_419	Scaffold27	278446	278517	+	Glu	CTC	>>>>>>>..>>>>........<<<<.>>>>>.......<<<<<....>>>>>.......<<<<<<<<<<<<.
tRNA_420	Scaffold27	278564	278635	+	Glu	CTC	>>>>>>>..>>>>........<<<<.>>>>>.......<<<<<....>>>>>.......<<<<<<<<<<<<.
tRNA_421	Scaffold27	278682	278753	+	Glu	CTC	>>>>>>>..>>>>........<<<<.>>>>>.......<<<<<....>>>>>.......<<<<<<<<<<<<.
tRNA_422	Scaffold27	278800	278871	+	Glu	CTC	>>>>>>>..>>>>........<<<<.>>>>>.......<<<<<....>>>>>.......<<<<<<<<<<<<.
tRNA_423	Scaffold27	276789	276860	+	Glu	CTC	>>>>>>>..>>>>........<<<<.>>>>>.......<<<<<....>>>>>.......<<<<<<<<<<<<.
tRNA_424	Scaffold27	278918	278989	+	Glu	CTC	>>>>>>>..>>.>........<.<<.>>>>>.......<<<<<....>>>>>.......<<<<<<<<<<<<.
tRNA_425	Scaffold27	279036	279107	+	Glu	CTC	>>>>>>>..>>>>........<<<<.>>>>>.......<<<<<....>>>>>.......<<<<<<<<<<<<.
tRNA_426	Scaffold27	3107774	3107846	+	Ile	TAT	>>>>>.>..>>>>........<<<<.>>>>>.......<<<<<.....>>>>>.......<<<<<<.<<<<<.
tRNA_427	Scaffold27	252044	252115	-	Glu	CTC	>>>>>>>..>>>>........<<<<.>>>>>.......<<<<<....>>>>>.......<<<<<<<<<<<<.
tRNA_428	Scaffold27	276908	276979	+	Glu	CTC	>>>>>>>..>>>>........<<<<.>>>>>.......<<<<<....>>>>>.......<<<<<<<<<<<<.
tRNA_429	Scaffold27	277026	277097	+	Glu	CTC	>>>>>>>..>>>>........<<<<.>>>>>.......<<<<<....>>>>>.......<<<<<<<<<<<<.
tRNA_430	Scaffold27	277145	277216	+	Glu	CTC	>>>>>>>..>>.>........<.<<.>>>>>.......<<<<<....>>>>>.......<<<<<<<<<<<<.
tRNA_431	Scaffold27	277263	277334	+	Glu	CTC	>>>>>>>..>>>>........<<<<.>>>>>.......<<<<<....>>>>>.......<<<<<<<<<<<<.
tRNA_432	Scaffold27	277381	277452	+	Glu	CTC	>>>>>>>..>>>>........<<<<.>>>>>.......<<<<<....>>>>>.......<<<<<<<<<<<<.
tRNA_433	Scaffold27	277500	277571	+	Glu	CTC	>>>>>>>..>>>>........<<<<.>>>>>.......<<<<<....>>>>>.......<<<<<<<<<<<<.
tRNA_434	Scaffold27	277618	277689	+	Glu	CTC	>>>>>>>..>>>>........<<<<.>>>>>.......<<<<<....>>>>>.......<<<<<<<<<<<<.
tRNA_435	Scaffold36	753809	753881	+	Ile	TAT	>>>>>.>..>>>>........<<<<.>>>>>.......<<<<<.....>>>>>.......<<<<<<.<<<<<.
tRNA_436	Scaffold36	1315194	1315330	+	Cys	GCA	>>>>>>>..>>>>.......<<<<.>>>>>........................................................................<<<<<.....>>>>>.......<<<<<<<<<<<<.
tRNA_437	Scaffold47	822870	822942	+	Ile	TAT	>>>>>.>..>>>>........<<<<.>>>>>.......<<<<<.....>>>>>.......<<<<<<.<<<<<.
tRNA_438	Scaffold47	1319806	1319876	-	Ala	TGC	>>.>>>...>>>>.......<<<<.>>>>>.......<<<<<.....>..>>......<<..<.<<<.<<.
tRNA_439	Scaffold21	1958451	1958555	-	Lys	TTT	>>>>>>>..>>>>........<<<<.>>>>>.......................................<<<<<.....>>>>>.......<<<<<<<<<<<<.
tRNA_440	Scaffold1636	13082	13154	-	Ile	TAT	>>>>>>>..>>>>........<<<<.>>>>>.......<<<<<.....>>>>>.......<<<<<<<<<<<<.
tRNA_441	Scaffold25	2466018	2466089	+	Ile	TAT	>>>>>>>..>>>>.......<<<<.>>>>.........<<<<.....>>>>>.......<<<<<<<<<<<<.
tRNA_442	Scaffold25	350882	350955	-	Asp	GTC	>>>>>>>..>>>>.........<<<<.>>>>>.......<<<<<.....>>>>>.......<<<<<<<<<<<<.
tRNA_443	Scaffold152	12082	12155	+	Ile	TAT	>>>>>>>..>>>>.........<<<<.>>>>>.......<<<<<.....>>>>>.......<<<<<<<<<<<<.
tRNA_444	Scaffold283	126586	126659	-	Ile	TAT	>>>>>>>..>>>>.........<<<<.>>>>>.......<<<<<.....>>>>>.......<<<<<<<<<<<<.
tRNA_445	Scaffold14	1009019	1009092	+	Ile	TAT	>>>>>>>..>>>>.........<<<<.>>>>>.......<<<<<.....>>>>>.......<<<<<<<<<<<<.
tRNA_446	Scaffold14	4223100	4223172	-	Pseudo	TTG	>>>>>>>...>>>.........<<<.>>>>.........<<<<.....>>>>>.......<<<<<<<<<<<<.
tRNA_447	Scaffold14	1893111	1893184	-	Val	CAC	>>>>>>>..>>>...........<<<.>>>>>.......<<<<<.....>>>>>.......<<<<<<<<<<<<.
tRNA_448	Scaffold14	1619818	1619890	-	Ile	TAT	>>>>>>>..>>>>........<<<<.>>>>>.......<<<<<.....>>>>>.......<<<<<<<<<<<<.
tRNA_449	Scaffold1799	12395	12468	+	Arg	ACG	>>>>..>..>>>>.........<<<<.>>>>>.......<<<<<.....>>>>>.......<<<<<<..<<<<.
tRNA_450	Scaffold1799	6570	6643	-	Arg	ACG	>>>>..>..>>>>.........<<<<.>>>>>.......<<<<<.....>>>>>.......<<<<<<..<<<<.
tRNA_451	Scaffold4	459660	459731	+	Ile	TAT	>>>>>>>..>>>>.......<<<<.>>>>.........<<<<.....>>>>>.......<<<<<<<<<<<<.
tRNA_452	Scaffold4	5959873	5959961	+	Pseudo	???	>>>>>>>..>.>..........<.<.>>>...........................<<<......>>>>.......<<<<.<<<<<<<.
tRNA_453	Scaffold4	8828531	8828603	-	Ile	TAT	>>>>>>>..>>>>........<<<<.>>>>>.......<<<<<.....>>>>>.......<<<<<<<<<<<<.
tRNA_454	Scaffold4	8085512	8085585	-	Ile	TAT	>>>>>>>..>>>>.........<<<<.>>>>>.......<<<<<.....>>>>>.......<<<<<<<<<<<<.
tRNA_455	Scaffold4	7416688	7416796	-	Leu	TAA	>>>>>>>..>>>...........<<<.>>>>>..............................<<<<<..>>>>....<<<<...>>>>>.......<<<<<<<<<<<<.
tRNA_456	Scaffold4	5993057	5993128	-	Ile	TAT	>>>>>>>..>>>>.......<<<<.>>.>.........<.<<.....>>>>>.......<<<<<<<<<<<<.
tRNA_457	Scaffold4	5829603	5829674	-	Ile	TAT	>>>>>>>..>>>>.......<<<<.>>>>.........<<<<.....>>>>>.......<<<<<<<<<<<<.
tRNA_458	Scaffold4	5664757	5664828	-	Ile	TAT	>>>>>>>..>>>>.......<<<<.>>>>.........<<<<.....>>>>>.......<<<<<<<<<<<<.
tRNA_459	Scaffold1520	2164	2237	+	Ile	TAT	>>>>>>>..>.>>.........<<.<.>>.>>.......<<.<<.....>>>>.........<<<<<<<<<<<.
tRNA_460	Scaffold937	12530	12601	+	Ile	TAT	>>>>>>>..>>>>.......<<<<.>>>>.........<<<<.....>>>>>.......<<<<<<<<<<<<.
tRNA_461	Scaffold804	20781	20854	-	Ile	TAT	>>>>>>>..>>>>.........<<<<.>>>>>.......<<<<<.....>>>>>.......<<<<<<<<<<<<.
tRNA_462	Scaffold1845	4351	4422	+	Lys	TTT	>>>>>>>..>>>>.......<<<<..>>>>.......<<<<......>>>>>.......<<<<<<<<<<<<.
tRNA_463	Scaffold1845	9117	9188	-	Lys	TTT	>>>>>>>..>>>>.......<<<<..>>>>.......<<<<......>>>>>.......<<<<<<<<<<<<.
tRNA_464	Scaffold1845	7893	7965	-	Phe	GAA	>>>>>>>..>>>>........<<<<.>>>>>.......<<<<<.....>>>>>.......<<<<<<<<<<<<.
tRNA_465	Scaffold1392	4656	4727	+	Asn	GTT	>>>>>>>..>>>>.......<<<<.>>>>>.......<<<<<.....>>>>>.......<<<<<<<<<<<<.
tRNA_466	Scaffold1392	11392	11471	+	Leu	TAG	>>>>>>>..>>>..........<<<.>>>>>.......<<<<<...>>..<<...>>>>>.......<<<<<<<<<<<<.
tRNA_467	Scaffold1392	27301	27372	+	Asn	GTT	>>>>>>>..>>>>.......<<<<.>>>>>.......<<<<<.....>>>>>.......<<<<<<<<<<<<.
tRNA_468	Scaffold1392	24295	24366	-	Asn	GTT	>>>>>>>..>>>>.......<<<<.>>>>>.......<<<<<.....>>>>>.......<<<<<<<<<<<<.
tRNA_469	Scaffold1392	17551	17630	-	Leu	TAG	>>>>>>>..>>>..........<<<.>>>>>.......<<<<<...>>..<<...>>>>>.......<<<<<<<<<<<<.
tRNA_470	Scaffold1546	31	102	+	Met	CAT	>>>>>>>..>>>>.......<<<<..>>>.........<<<......>>.>>.......<<.<<<<<<<<<.
tRNA_471	Scaffold1546	20390	20461	+	Val	TAC	>>>>>>>..>>>>.......<<<<.>>>>>.......<<<<<.....>>>>>.......<<<<<<<<<<<<.
tRNA_472	Scaffold1546	20486	20557	+	Arg	TCT	>>>>>>>..>>>>........<<<<.>>>>>.......<<<<<....>>>>>.......<<<<<<<<<<<<.
tRNA_473	Scaffold1546	21308	21379	-	Val	TAC	>>>>>>>..>>>>.......<<<<.>>>>>.......<<<<<.....>>>>>.......<<<<<<<<<<<<.
tRNA_474	Scaffold1546	21212	21283	-	Arg	TCT	>>>>>>>..>>>>........<<<<.>>>>>.......<<<<<....>>>>>.......<<<<<<<<<<<<.
tRNA_475	Scaffold1546	1953	2024	-	Val	TAC	>>>>>>>..>>>>.......<<<<.>>>>>.......<<<<<.....>>>>>.......<<<<<<<<<<<<.
tRNA_476	Scaffold1546	1857	1928	-	Arg	TCT	>>>>>>>..>>>>........<<<<.>>>>>.......<<<<<....>>>>>.......<<<<<<<<<<<<.
tRNA_477	Scaffold1546	139	210	-	Gly	TCC	>>>>>>>..>>>>.......<<<<.>>>>>.......<<<<<....>>>>>.......<<<<<<<<.<<<<.
tRNA_478	Scaffold82	673873	673944	+	Ile	TAT	>>>>>>>..>>>>.......<<<<.>>>>.........<<<<.....>>>>>.......<<<<<<<<<<<<.
tRNA_479	Scaffold82	1156870	1156942	+	Ala	AGC	>>>>>>>..>>.>........<.<<.>>>>>.......<<<<<.....>>>>>.......<<<<<<<<<<<<.
tRNA_480	Scaffold82	1156998	1157070	+	Ala	AGC	>>>>>>>..>>.>........<.<<.>>>>>.......<<<<<.....>>>>>.......<<<<<<<<<<<<.
tRNA_481	Scaffold82	1157128	1157196	+	Ala	AGC	>>>>>..>>.>........<.<<.>>>>>.......<<<<<.....>>>>>.......<<<<<<<<<<.
tRNA_482	Scaffold82	1160732	1160804	+	Ala	AGC	>>>>>>>..>>.>........<.<<.>>>>>.......<<<<<.....>>>>>.......<<<<<<<<<<<<.
tRNA_483	Scaffold82	1160860	1160935	+	Ala	AGC	>>>>>>>..>>.>...........<.<<.>>>>>.......<<<<<.....>>>>>.......<<<<<<<<<<<<.
tRNA_484	Scaffold82	1160991	1161063	+	Ala	AGC	>>>>>>>..>>.>........<.<<.>>>>>.......<<<<<.....>>>>>.......<<<<<<<<<<<<.
tRNA_485	Scaffold82	1161119	1161191	+	Ala	AGC	>>>>>>>..>>.>........<.<<.>>>>>.......<<<<<.....>>>>>.......<<<<<<<<<<<<.
tRNA_486	Scaffold82	1161247	1161319	+	Ala	AGC	>>>>>>>..>>.>........<.<<.>>>>>.......<<<<<.....>>>>>.......<<<<<<<<<<<<.
tRNA_487	Scaffold82	1161375	1161447	+	Ala	AGC	>>>>>>>..>>.>........<.<<.>>>>>.......<<<<<.....>>>>>.......<<<<<<<<<<<<.
tRNA_488	Scaffold82	1161619	1161691	+	Ala	AGC	>>>>>>>..>>.>........<.<<.>>>>>.......<<<<<.....>>>>>.......<<<<<<<<<<<<.
tRNA_489	Scaffold82	1094533	1094605	+	Ala	AGC	>>>>>>>..>>.>........<.<<.>>>>>.......<<<<<.....>>>>>.......<<<<<<<<<<<<.
tRNA_490	Scaffold82	1161747	1161819	+	Ala	AGC	>>>>>>>..>>.>........<.<<.>>>>>.......<<<<<.....>>>>>.......<<<<<<<<<<<<.
tRNA_491	Scaffold82	1161875	1161947	+	Ala	AGC	>>>>>>>..>>.>........<.<<.>>>>>.......<<<<<.....>>>>>.......<<<<<<<<<<<<.
tRNA_492	Scaffold82	1162003	1162075	+	Ala	AGC	>>>>>>>..>>.>........<.<<.>>>>>.......<<<<<.....>>>>>.......<<<<<<<<<<<<.
tRNA_493	Scaffold82	1162131	1162203	+	Ala	AGC	>>>>>>>..>>.>........<.<<.>>>>>.......<<<<<.....>>>>>.......<<<<<<<<<<<<.
tRNA_494	Scaffold82	1162259	1162331	+	Ala	AGC	>>>>>>>..>>.>........<.<<.>>>>>.......<<<<<.....>>>>>.......<<<<<<<<<<<<.
tRNA_495	Scaffold82	1162387	1162459	+	Ala	AGC	>>>>>>>..>>.>........<.<<.>>>>>.......<<<<<.....>>>>>.......<<<<<<<<<<<<.
tRNA_496	Scaffold82	1162515	1162587	+	Ala	AGC	>>>>>>>..>>.>........<.<<.>>>>>.......<<<<<.....>>>>>.......<<<<<<<<<<<<.
tRNA_497	Scaffold82	1162643	1162717	+	Ala	AGC	>>>>>>>....>>.>........<.<<.>>>>>.......<<<<<.....>>>>>.......<<<<<<<<<<<<.
tRNA_498	Scaffold82	1162773	1162845	+	Ala	AGC	>>>>>>>..>>.>........<.<<.>>>>>.......<<<<<.....>>>>>.......<<<<<<<<<<<<.
tRNA_499	Scaffold82	1162901	1162973	+	Ala	AGC	>>>>>>>..>>.>........<.<<.>>>>>.......<<<<<.....>>>>>.......<<<<<<<<<<<<.
tRNA_500	Scaffold82	1155974	1156046	+	Ala	AGC	>>>>>>>..>>.>........<.<<.>>>>>.......<<<<<.....>>>>>.......<<<<<<<<<<<<.
tRNA_501	Scaffold82	1194523	1194597	+	Tyr	ATA	>>>>>>>..>>.>........<.<<.>>>>>.........<<<<<.....>>>.>.......<.<<<<<<<<<<.
tRNA_502	Scaffold82	1156102	1156174	+	Ala	AGC	>>>>>>>..>>.>........<.<<.>>>>>.......<<<<<.....>>>>>.......<<<<<<<<<<<<.
tRNA_503	Scaffold82	1156230	1156302	+	Ala	AGC	>>>>>>>..>>.>........<.<<.>>>>>.......<<<<<.....>>>>>.......<<<<<<<<<<<<.
tRNA_504	Scaffold82	1156358	1156430	+	Ala	AGC	>>>>>>>..>>.>........<.<<.>>>>>.......<<<<<.....>>>>>.......<<<<<<<<<<<<.
tRNA_505	Scaffold82	1156486	1156558	+	Ala	AGC	>>>>>>>..>>.>........<.<<.>>>>>.......<<<<<.....>>>>>.......<<<<<<<<<<<<.
tRNA_506	Scaffold82	1156614	1156686	+	Ala	AGC	>>>>>>>..>>.>........<.<<.>>>>>.......<<<<<.....>>>>>.......<<<<<<<<<<<<.
tRNA_507	Scaffold82	1156742	1156814	+	Ala	AGC	>>>>>>>..>>.>........<.<<.>>>>>.......<<<<<.....>>>>>.......<<<<<<<<<<<<.
tRNA_508	Scaffold9	1565314	1565385	-	Gly	TCC	>>>>>>>..>>>>........<<<<.>>>>>.......<<<<<....>>>>>.......<<<<<<<<<<<<.
tRNA_509	Scaffold9	1565162	1565233	-	Gly	TCC	>>>>>>>..>>>>........<<<<.>>>>>.......<<<<<....>>>>>.......<<<<<<<<<<<<.
tRNA_510	Scaffold1224	16111	16183	+	Ile	TAT	>>>>>.>..>>>>........<<<<.>>>>>.......<<<<<.....>>>>>.......<<<<<<.<<<<<.
tRNA_511	Scaffold1475	6244	6330	+	Pseudo	TGA	.>>.>>>..>>>>..........<<<<.>>>>>.......<<<<<....>.....<.......>.>>.......<<.<.<<<.<<..
tRNA_512	Scaffold1475	5235	5304	-	Gly	GCC	>>>>>...>>>.......<<<..>>>>>.......<<<<<.....>>>>>.......<<<<<<..<<<<.
tRNA_513	Scaffold1475	11329	11402	+	Pro	TGG	>>>>>>>..>>>>.........<<<<.>>>>>.......<<<<<.....>>>>>.......<<<<<<<<<<<<.
tRNA_514	Scaffold1475	11454	11526	+	Trp	CCA	>>>>>>>..>>>>........<<<<.>>>>>.......<<<<<.....>>>>>.......<<<<<<<<<<<<.
tRNA_515	Scaffold1475	23426	23499	+	Asp	GTC	>>>>>>>..>>>>.........<<<<.>>>>>.......<<<<<.....>>>>>.......<<<<<<<<<<<<.
tRNA_516	Scaffold1475	27315	27386	+	Gly	GCC	>>>>>>>..>>>>.......<<<<.>>>>>.......<<<<<.....>>>>>.......<<<<<<<<<<<<.
tRNA_517	Scaffold1475	26260	26347	-	Ser	TGA	>>>>>>>..>>>>..........<<<<.>>>>>.......<<<<<..>>>>>....<<<<<..>>>>>.......<<<<<<<<<<<<.
tRNA_518	Scaffold1475	21198	21271	-	Pro	TGG	>>>>>>>..>>>>.........<<<<.>>>>>.......<<<<<.....>>>>>.......<<<<<<<<<<<<.
tRNA_519	Scaffold1475	21074	21146	-	Trp	CCA	>>>>>>>..>>>>........<<<<.>>>>>.......<<<<<.....>>>>>.......<<<<<<<<<<<<.
tRNA_520	Scaffold1475	9101	9174	-	Asp	GTC	>>>>>>>..>>>>.........<<<<.>>>>>.......<<<<<.....>>>>>.......<<<<<<<<<<<<.
tRNA_521	Scaffold1577	11778	11849	+	Val	TAC	>>>>>>>..>>>>.......<<<<.>>>>>.......<<<<<.....>>>>>.......<<<<<<<<<<<<.
tRNA_522	Scaffold1577	11874	11945	+	Arg	TCT	>>>>>>>..>>>>........<<<<.>>>>>.......<<<<<....>>>>>.......<<<<<<<<<<<<.
tRNA_523	Scaffold1577	21426	21497	+	Val	TAC	>>>>>>>..>>>>.......<<<<.>>>>>.......<<<<<.....>>>>>.......<<<<<<<<<<<<.
tRNA_524	Scaffold1577	21522	21593	+	Arg	TCT	>>>>>>>..>>>>........<<<<.>>>>>.......<<<<<....>>>>>.......<<<<<<<<<<<<.
tRNA_525	Scaffold1577	25581	25651	-	Gly	TCC	>>>>>>>..>>>>.......<<<<.>>>>>.......<<<<<....>>>>>.......<<<<<<<<<<<<.
tRNA_526	Scaffold1577	14548	14619	-	Val	TAC	>>>>>>>..>>>>.......<<<<.>>>>>.......<<<<<.....>>>>>.......<<<<<<<<<<<<.
tRNA_527	Scaffold1577	14452	14523	-	Arg	TCT	>>>>>>>..>>>>........<<<<.>>>>>.......<<<<<....>>>>>.......<<<<<<<<<<<<.
tRNA_528	Scaffold79	84702	84773	+	Thr	GGT	>>>>>>>..>>>>.......<<<<.>>>>>.......<<<<<.....>>>>>.......<<<<<<<<<<<<.
tRNA_529	Scaffold79	761038	761109	+	Asn	GTT	>>>>>>>..>>>>.......<<<<.>>>>>.......<<<<<.....>>>>>.......<<<<<<<<<<<<.
tRNA_530	Scaffold79	794386	794457	+	Gly	GCC	>>>>>>>..>>>>.......<<<<.>.>>>.......<<<.<.....>>>>>.......<<<<<<<<<<<<.
tRNA_531	Scaffold79	897245	897326	+	Pseudo	GAG	>>>>>>>..>>>..........<<<.>>>>>.......<<<<<.>>>.....<<<..>>>>>.......<<<<<<<<<<<<.
tRNA_532	Scaffold79	916045	916118	+	Pro	TGG	>>>>>>>..>>>>.........<<<<.>>>>>.......<<<<<.....>>>>>.......<<<<<<<<<<<<.
tRNA_533	Scaffold79	980706	980778	+	Ala	TGC	>>>>>>>..>>>>........<<<<.>>>>>.......<<<<<.....>>>>>.......<<<<<<<<<<<<.
tRNA_534	Scaffold79	1184850	1184922	+	Phe	GAA	>>>>>>>..>>>>........<<<<.>>>>>.......<<<<<.....>>>>>.......<<<<<<<<<<<<.
tRNA_535	Scaffold79	1407888	1407961	+	Arg	TCT	>>>>>>>..>>>>.........<<<<.>>>>>.......<<<<<.....>>>>>.......<<<<<<<<<<<<.
tRNA_536	Scaffold79	1365586	1365658	-	Trp	CCA	>>>>>>>..>>>>........<<<<.>>>>>.......<<<<<.....>>>>>.......<<<<<<<<<<<<.
tRNA_537	Scaffold79	1340256	1340327	-	Thr	TGT	>>>>>>>..>>>>.......<<<<.>>>>>.......<<<<<.....>>>.>.......<.<<<<<<<<<<.
tRNA_538	Scaffold79	1103220	1103293	-	Val	GAC	>>>>>>>..>>>>.........<<<<.>>>>>.......<<<<<.....>>>>>.......<<<<<<<<<<<<.
tRNA_539	Scaffold79	102239	102323	+	Ser	GGA	>>>>>>>..>>>...........<<<.>.>>>.......<<<.<..>>..><..<<....>>>>>.......<<<<<<<<<<<<.
tRNA_540	Scaffold79	1000688	1000761	-	His	GTG	>>>>>>>..>>>>.........<<<<.>>>>>.......<<<<<.....>>>>>.......<<<<<<<<<<<<.
tRNA_541	Scaffold79	825209	825282	-	Ile	GAT	>>>>>>>..>>>>.........<<<<.>>>>>.......<<<<<.....>>>>>.......<<<<<<<<<<<<.
tRNA_542	Scaffold79	782416	782489	-	Arg	CCT	>>>>>>>..>>>>.........<<<<.>>>>>.......<<<<<.....>>>>>.......<<<<<<<<<<<<.
tRNA_543	Scaffold79	626377	626449	-	Gln	TTG	>>>>>>>..>>>>........<<<<.>>>>>.......<<<<<.....>>>>>.......<<<<<<<<<<<<.
tRNA_544	Scaffold79	581858	581944	-	Ser	TGA	>>>>>>>..>>>...........<<<.>>>>>.......<<<<<..>>>>>....<<<<<..>>>>>.......<<<<<<<<<<<<.
tRNA_545	Scaffold79	567037	567110	-	Arg	CCG	>>>>>>>..>>>>.........<<<<.>>>>>.......<<<<<.....>>>>>.......<<<<<<<<<<<<.
tRNA_546	Scaffold79	560459	560531	-	Lys	TTT	>>>>>>>..>>>>........<<<<.>>>>>.......<<<<<.....>>>>>.......<<<<<<<<<<<<.
tRNA_547	Scaffold79	532010	532091	-	Leu	TAA	>>>>>>>..>>>..........<<<.>>>>>.......<<<<<.>>>>...<<<<..>>>>>.......<<<<<<<<<<<<.
tRNA_548	Scaffold79	510340	510412	-	Ala	GGC	>>>>>>>..>>>>........<<<<.>>>>>.......<<<<<.....>>>>>.......<<<<<<<<<<<<.
tRNA_549	Scaffold79	356005	356087	-	Leu	CAA	>>>>>>>..>>>...........<<<.>>>>>.......<<<<<...>.>><<.<...>>>>>.......<<<<<<<<<<<<.
tRNA_550	Scaffold79	334368	334441	+	Met	CAT	>>>>>>>..>>>>.........<<<<.>>>>>.......<<<<<.....>>>>>.......<<<<<<<<<<<<.
tRNA_551	Scaffold79	296255	296326	-	Glu	TTC	>>>>>>>..>>>>........<<<<.>>>>>.......<<<<<....>>>>>.......<<<<<<<<<<<<.
tRNA_552	Scaffold79	247605	247678	-	Met	CAT	>>>>>>>..>>>>.........<<<<.>>>>>.......<<<<<.....>>>>>.......<<<<<<<<<<<<.
tRNA_553	Scaffold79	220908	220979	-	Cys	GCA	>>>>>>>..>>>.........<<<.>.>>>.......<<<.<.....>>>>>.......<<<<<<<<<<<<.
tRNA_554	Scaffold79	164545	164618	-	Asp	GTC	>>>>>>>..>>>>.........<<<<.>>>>>.......<<<<<.....>>>>>.......<<<<<<<<<<<<.
tRNA_555	Scaffold79	148438	148527	-	Ser	GCT	>>>>>>>..>>>...........<<<.>>>>>.......<<<<<.>.>>>.>...<.<<<.<...>>>>>.......<<<<<<<<<<<<.
tRNA_556	Scaffold79	341367	341440	+	Arg	ACG	>>>>>>>..>>>>.........<<<<.>>>>>.......<<<<<.....>>>>>.......<<<<<<<<<<<<.
tRNA_557	Scaffold79	545729	545810	+	Leu	TAG	>>>>>>>..>>>...........<<<.>>>>>.......<<<<<.>>>....<<<..>>>>>.......<<<<<<<<<<<<.
tRNA_558	Scaffold79	578113	578186	+	Met	CAT	.>>>>>>..>>>>.........<<<<.>>>>>.......<<<<<.....>>>>>.......<<<<<<<<<<<..
tRNA_559	Scaffold79	608897	608969	+	Val	TAC	>>>>>>>..>>>>........<<<<.>>>>>.......<<<<<.....>>>>>.......<<<<<<<<<<<<.
tRNA_560	Scaffold79	721987	722069	+	Tyr	GTA	>>>>>>>..>>>...........<<<.>>>>>.......<<<<<..>>>><<<<....>>>>>.......<<<<<<<<<<<<.
tRNA_561	Scaffold79	722119	722189	+	Gly	TCC	>>>>>>>..>>>>.......<<<<.>>>>>.......<<<<<....>>>>>.......<<<<<<<<<<<<.
tRNA_562	Scaffold1839	1304	1377	+	Asp	GTC	.>>>>>>..>>>>.........<<<<.>>>>>.......<<<<<.....>>>>>.......<<<<<<<<<<<..
tRNA_563	Scaffold1839	5175	5246	+	Gly	GCC	>>>>>>>..>>>>.......<<<<.>>>>>.......<<<<<.....>>>>>.......<<<<<<<<<<<<.
tRNA_564	Scaffold1839	14240	14327	+	Ser	TGA	>>>>>>>..>>>>..........<<<<.>>>>>.......<<<<<..>>>>>....<<<<<..>>>>>.......<<<<<<<<<<<<.
tRNA_565	Scaffold1839	19316	19389	+	Pro	TGG	>>>>>>>..>>>>.........<<<<.>>>>>.......<<<<<.....>>>>>.......<<<<<<<<<<<<.
tRNA_566	Scaffold1839	19441	19513	+	Trp	CCA	>>>>>>>..>>>>........<<<<.>>>>>.......<<<<<.....>>>>>.......<<<<<<<<<<<<.
tRNA_567	Scaffold1839	17088	17161	-	Asp	GTC	>>>>>>>..>>>>.........<<<<.>>>>>.......<<<<<.....>>>>>.......<<<<<<<<<<<<.
tRNA_568	Scaffold1839	13202	13273	-	Gly	GCC	>>>>>>>..>>>>.......<<<<.>>>>>.......<<<<<.....>>>>>.......<<<<<<<<<<<<.
tRNA_569	Scaffold1839	4123	4210	-	Ser	TGA	>>>>>>>..>>>>..........<<<<.>>>>>.......<<<<<..>>>>>....<<<<<..>>>>>.......<<<<<<<<<<<<.
tRNA_570	Scaffold972	11928	12036	+	Tyr	GTA	>>>>>>>..>>>>........<<<<.>>>>>...........................................<<<<<.....>>>>>.......<<<<<<<<<<<<.
tRNA_571	Scaffold972	12130	12238	+	Tyr	GTA	>>>>>>>..>>>>........<<<<.>>>>>...........................................<<<<<.....>>>>>.......<<<<<<<<<<<<.
tRNA_572	Scaffold3	3834074	3834143	+	Pro	TGG	>>>>>>>.>>>>......<<<<.>>>>>.......<<<<<.....>>>>>.......<<<<<<<<<<<<.
tRNA_573	Scaffold3	6949121	6949221	+	Glu	TTC	>>>>>>>..>>>>.........<<<<.>>>>>...................................<<<<<....>>>>>.......<<<<<<<<<<<<.
tRNA_574	Scaffold3	1516017	1516115	-	Gly	GCC	>>>>>>>..>>>>.......<<<<.>>>>>...................................<<<<<....>>>>>.......<<<<<<<<<<<<.
tRNA_575	Scaffold824	32763	32835	+	Ile	TAT	>>>>>.>..>>>>........<<<<.>>>>>.......<<<<<.....>>>>>.......<<<<<<.<<<<<.
tRNA_576	Scaffold1721	67	139	+	Trp	CCA	>>>>>>>..>>>>........<<<<.>>>>>.......<<<<<.....>>>>>.......<<<<<<<<<<<<.
tRNA_577	Scaffold1721	11351	11437	-	Ser	GGA	>>>>>>>..>>>...........<<<.>>>>>.......<<<<<...>>>.....<<<....>>>>>.......<<<<<<<<<<<<.
tRNA_578	Scaffold1721	10606	10687	-	Tyr	GTA	>>>>>>>..>>>>.........<<<<.>>>>>.......<<<<<.>>.>..<.<<..>>>>>.......<<<<<<<<<<<<.
tRNA_579	Scaffold1721	10505	10576	-	Thr	GGT	>>>>>>>..>>>>.......<<<<.>>>>>.......<<<<<.....>>>>>.......<<<<<<<<<<<<.
tRNA_580	Scaffold1721	9059	9131	-	Glu	TTC	>>>>>>>..>>>>.........<<<<.>>>>>.......<<<<<....>>>>>.......<<<<<<<<<<<<.
tRNA_581	Scaffold1721	8930	9003	+	Val	GAC	>>>>>>>..>>>>.........<<<<.>>>>>.......<<<<<.....>>>>>.......<<<<<<<<<<<<.
tRNA_582	Scaffold1721	10981	11066	+	Leu	TAA	>>>>>>>..>>>...........<<<.>>>>>.......<<<<<.>>>>......<<<<..>>>>>.......<<<<<<<<<<<<.
tRNA_583	Scaffold1721	11139	11225	+	Ser	GGA	>>>>>>>..>>>...........<<<.>>>>>.......<<<<<...>>>.....<<<....>>>>>.......<<<<<<<<<<<<.
tRNA_584	Scaffold1721	11889	11970	+	Tyr	GTA	>>>>>>>..>>>>.........<<<<.>>>>>.......<<<<<.>>.>..<.<<..>>>>>.......<<<<<<<<<<<<.
tRNA_585	Scaffold1721	12000	12071	+	Thr	GGT	>>>>>>>..>>>>.......<<<<.>>>>>.......<<<<<.....>>>>>.......<<<<<<<<<<<<.
tRNA_586	Scaffold1721	13445	13517	+	Glu	TTC	>>>>>>>..>>>>.........<<<<.>>>>>.......<<<<<....>>>>>.......<<<<<<<<<<<<.
tRNA_587	Scaffold1721	13573	13646	-	Val	GAC	>>>>>>>..>>>>.........<<<<.>>>>>.......<<<<<.....>>>>>.......<<<<<<<<<<<<.
tRNA_588	Scaffold1721	11510	11595	-	Leu	TAA	>>>>>>>..>>>...........<<<.>>>>>.......<<<<<.>>>>......<<<<..>>>>>.......<<<<<<<<<<<<.
tRNA_589	Scaffold612	44462	44535	-	Ile	TAT	>>>>>>>..>>>>.........<<<<.>>>>>.......<<<<<.....>>>>>.......<<<<<<<<<<<<.
tRNA_590	Scaffold1455	13483	13555	-	Ile	TAT	>>>>>.>..>>>>........<<<<.>>>>>.......<<<<<.....>>>>>.......<<<<<<.<<<<<.
tRNA_591	Scaffold2041	5	78	+	Asp	GTC	>>>>>>>..>>>>.........<<<<.>>>>>.......<<<<<.....>>>>>.......<<<<<<<<<<<<.
tRNA_592	Scaffold2041	3893	3964	+	Gly	GCC	>>>>>>>..>>>>.......<<<<.>>>>>.......<<<<<.....>>>>>.......<<<<<<<<<<<<.
tRNA_593	Scaffold2041	12910	12997	+	Ser	TGA	>>>>>>>..>>>>..........<<<<.>>>>>.......<<<<<..>>>>>....<<<<<..>>>>>.......<<<<<<<<<<<<.
tRNA_594	Scaffold2041	11873	11944	-	Gly	GCC	>>>>>>>..>>>>.......<<<<.>>>>>.......<<<<<.....>>>>>.......<<<<<<<<<<<<.
tRNA_595	Scaffold2041	2839	2926	-	Ser	TGA	>>>>>>>..>>>>..........<<<<.>>>>>.......<<<<<..>>>>>....<<<<<..>>>>>.......<<<<<<<<<<<<.
tRNA_596	Scaffold469	22658	22731	-	Ile	TAT	>>>>>>>..>>>>.........<<<<.>>>>>.......<<<<<.....>>>>>.......<<<<<<<<<<<<.
tRNA_597	Scaffold1072	26422	26495	+	Ile	TAT	>>>>>>>..>>>>.........<<<<.>>>>>.......<<<<<.....>>>>>.......<<<<<<<<<<<<.
tRNA_598	Scaffold11	3625656	3625728	+	Ile	TAT	>>>>>.>..>>>>........<<<<.>>>>>.......<<<<<.....>>>>>.......<<<<<<.<<<<<.
tRNA_599	Scaffold11	5860395	5860466	-	Ile	TAT	>>>>>>>..>>>>.......<<<<.>>>>.........<<<<.....>>>>>.......<<<<<<<<<<<<.
tRNA_600	Scaffold2	11641065	11641137	+	Lys	CTT	>>>>>>>..>>>>........<<<<.>>>>>.......<<<<<.....>>>>>.......<<<<<<<<<<<<.
tRNA_601	Scaffold2	11641218	11641290	+	Lys	CTT	>>>>>>>..>>>>........<<<<.>>>>>.......<<<<<.....>>>>>.......<<<<<<<<<<<<.
tRNA_602	Scaffold2	11641345	11641417	+	Lys	CTT	>>>>>>>..>>>>........<<<<.>>>>>.......<<<<<.....>>>>>.......<<<<<<<<<<<<.
tRNA_603	Scaffold53	207538	207610	-	Ile	TAT	>>>>>>>..>>>>........<<<<.>>>>>.......<<<<<.....>>>>>.......<<<<<<<<<<<<.
tRNA_604	Scaffold633	57238	57309	+	Ile	TAT	>>>>>>>..>>>>.......<<<<.>>>>.........<<<<.....>>>>>.......<<<<<<<<<<<<.
tRNA_605	Scaffold8	1053703	1053774	+	Pro	TGG	>>>>>>>..>>>.........<<<.>>>>>.......<<<<<.....>.>>>.......<<<.<<<<<<<<.
tRNA_606	Scaffold8	1053823	1053894	+	Pro	TGG	>>>>>>>..>>>.........<<<.>>>>>.......<<<<<.....>>>>>.......<<<<<<<<<<<<.
tRNA_607	Scaffold8	1053931	1054002	+	Pro	AGG	>>>>>>>..>>>.........<<<.>>>>>.......<<<<<.....>>>>>.......<<<<<<<<<<<<.
tRNA_608	Scaffold8	1054078	1054149	+	Pro	AGG	>>>>>>>..>>>.........<<<.>>>>>.......<<<<<.....>>>>>.......<<<<<<<<<<<<.
tRNA_609	Scaffold8	1711880	1711952	+	Ile	TAT	>>>>>>>..>>>>........<<<<.>>>>>.......<<<<<.....>>>>>.......<<<<<<<<<<<<.
tRNA_610	Scaffold8	2656211	2656282	-	Ile	TAT	>>>>>>>..>>>>.......<<<<.>>>>.........<<<<.....>>>>>.......<<<<<<<<<<<<.
tRNA_611	Scaffold8	796027	796098	-	Ile	TAT	>>>>>>>..>>>>.......<<<<.>>>>.........<<<<.....>>>>>.......<<<<<<<<<<<<.
tRNA_612	Scaffold1206	16040	16113	-	Ile	TAT	>>>>>>>..>>>>.........<<<<.>>>>>.......<<<<<.....>>>>>.......<<<<<<<<<<<<.
tRNA_613	Scaffold1247	7905	7976	+	Lys	TTT	>>>>>>>..>>>>.......<<<<..>>>>.......<<<<......>>>>>.......<<<<<<<<<<<<.
tRNA_614	Scaffold1247	16686	16758	-	Undet	???	>>>>>>>..>>>>........<<<<..>>>>........<<<<.....>>>>>.......<<<<<<<<<<<<.
tRNA_615	Scaffold1247	12728	12799	-	His	GTG	>>>>>>>..>>>.........<<<.>>>>>.......<<<<<.....>>>>>.......<<<<<<<<<<<<.
tRNA_616	Scaffold1247	9128	9200	+	Phe	GAA	>>>>>>>..>>>>........<<<<.>>>>>.......<<<<<.....>>>>>.......<<<<<<<<<<<<.
tRNA_617	Scaffold1247	13130	13201	+	His	GTG	>>>>>>..>>>..........<<<.>>>>>.......<<<<<.....>>>>>......<<<<<<..<<<<<.
tRNA_618	Scaffold1247	27492	27563	+	Lys	TTT	>>>>>>>..>>>>.......<<<<..>>>>.......<<<<......>>>>>.......<<<<<<<<<<<<.
tRNA_619	Scaffold1247	28718	28790	+	Phe	GAA	>>>>>>>..>>>>........<<<<.>>>>>.......<<<<<.....>>>>>.......<<<<<<<<<<<<.
tRNA_620	Scaffold1247	34013	34095	-	Leu	CAA	>.>.>>>..>>>...........<<<.>>.>>>.......<<<<<.>>>>..<<<<..>.>>>.......<<<.<<<<.<.<.
tRNA_621	Scaffold1247	33471	33553	-	Pseudo	GAG	>>>>>>>..>>>............<<<.>>>>>.......<<<<<..>>....<<...>>>>>.......<<<<<<<<<<<<.
tRNA_622	Scaffold1247	32304	32375	-	His	GTG	>>>>>>>..>>>.........<<<.>>>>>.......<<<<<.....>>>>>.......<<<<<<<<<<<<.
tRNA_623	Scaffold1247	17899	17970	-	Lys	TTT	>>>>>>>..>>>>.......<<<<..>>>>.......<<<<......>>>>>.......<<<<<<<<<<<<.
tRNA_624	Scaffold416	85726	85797	+	Ile	TAT	>>>>>>>..>>>>.......<<<<.>>>>.........<<<<.....>>>>>.......<<<<<<<<<<<<.
tRNA_625	Scaffold210	30967	31049	+	Val	TAC	>>>>>>>..>>>..........<<<.>>>>>.................<<<<<.....>>>>>.......<<<<<<<<<<<<.
tRNA_626	Scaffold1880	4283	4371	+	Ser	TGA	>>>>>.>>..>>>>..........<<<<.>>>>>.......<<<<<..>>>>>....<<<<<..>>>>>.......<<<<<<<<<<<<.
tRNA_627	Scaffold1880	3253	3324	-	Gly	GCC	>>>>>>>..>>>>.......<<<<.>>>>>.......<<<<<.....>>>>>.......<<<<<<<<<<<<.
tRNA_628	Scaffold1880	9337	9410	+	Pro	TGG	>>>>>>>..>>>>.........<<<<.>>>>>.......<<<<<.....>>>>>.......<<<<<<<<<<<<.
tRNA_629	Scaffold1880	9463	9535	+	Trp	CCA	>>>>>>>..>>>>........<<<<.>>>>>.......<<<<<.....>>>>>.......<<<<<<<<<<<<.
tRNA_630	Scaffold1880	12024	12097	+	Asp	GTC	>>>>>>>..>>>>.........<<<<.>>>>>.......<<<<<.....>>>>>.......<<<<<<<<<<<<.
tRNA_631	Scaffold1880	15912	15983	+	Gly	GCC	>>>>>>>..>>>>.......<<<<.>>>>>.......<<<<<.....>>>>>.......<<<<<<<<<<<<.
tRNA_632	Scaffold1880	14858	14945	-	Ser	TGA	>>>>>>>..>>>>..........<<<<.>>>>>.......<<<<<..>>>>>....<<<<<..>>>>>.......<<<<<<<<<<<<.
tRNA_633	Scaffold1880	9798	9871	-	Pro	TGG	>>>>>>>..>>>>.........<<<<.>>>>>.......<<<<<.....>>>>>.......<<<<<<<<<<<<.
tRNA_634	Scaffold1880	9674	9746	-	Trp	CCA	>>>>>>>..>>>>........<<<<.>>>>>.......<<<<<.....>>>>>.......<<<<<<<<<<<<.
tRNA_635	Scaffold1880	7120	7192	-	Asp	GTC	>>>>>>>..>>>>.........<<<<.>>>>>.......<<<<<.....>>>>>......<<<<<<<<<<<<.
tRNA_636	Scaffold198	27695	27766	+	Ile	TAT	>>>>>>>..>>>>.......<<<<.>>>>.........<<<<.....>>>>>.......<<<<<<<<<<<<.
tRNA_637	Scaffold823	25730	25803	+	Ile	TAT	>>>>>>>..>>>>.........<<<<.>>>>>.......<<<<<.....>>>>>.......<<<<<<<<<<<<.
tRNA_638	Scaffold101	389629	389701	-	Ile	TAT	>>>>>.>..>>>>........<<<<.>>>>>.......<<<<<.....>>>>>.......<<<<<<.<<<<<.
tRNA_639	Scaffold101	286289	286360	-	Ile	TAT	>>>>>>>..>>>>.......<<<<.>>>>.........<<<<.....>>>>>.......<<<<<<<<<<<<.
tRNA_640	Scaffold15	3806844	3806944	-	Asn	GTT	>>>>>>>..>>>>.........<<<<.>>>>>..................................<<<<<.....>>.>>.......<<.<<<<<<<<<.
tRNA_641	Scaffold15	3806681	3806781	-	Asn	GTT	>>>>>>>..>>>>.........<<<<.>>>>>..................................<<<<<.....>>.>>.......<<.<<<<<<<<<.
tRNA_642	Scaffold15	3806509	3806609	-	Asn	GTT	>>>>>>>..>>>>.........<<<<.>>>>>..................................<<<<<.....>>.>>.......<<.<<<<<<<<<.
tRNA_643	Scaffold65	1554119	1554195	+	Pseudo	CAT	>.>>>>>..>>>>...........<<<<..>>>.........<<<......>>.>>.......<<.<<<.<<<<.<.
tRNA_644	Scaffold73	269962	270043	+	Leu	AAG	>>>>>>>..>>>...........<<<.>>>>>.......<<<<<.>>>>..<<<<..>>>>>.......<<<<<<<<<<<<.
tRNA_645	Scaffold73	270114	270195	+	Leu	AAG	>>>>>>>..>>>...........<<<.>>>>>.......<<<<<.>>>>..<<<<..>>>>>.......<<<<<<<<<<<<.
tRNA_646	Scaffold73	270264	270345	+	Leu	AAG	>>>>>>>..>>>...........<<<.>>>>>.......<<<<<.>>>>..<<<<..>>>>>.......<<<<<<<<<<<<.
tRNA_647	Scaffold73	415056	415139	+	Leu	CAG	>>>>>>>..>>>...........<<<.>>>>>.......<<<<<.>>>>....<<<<..>>>>>.......<<<<<<<<<<<<.
tRNA_648	Scaffold73	415199	415282	+	Leu	CAG	>>>>>>>..>>>...........<<<.>>>>>.......<<<<<.>>>>....<<<<..>>>>>.......<<<<<<<<<<<<.
tRNA_649	Scaffold73	415342	415425	+	Leu	CAG	>>>>>>>..>>>...........<<<.>>>>>.......<<<<<.>>>>....<<<<..>>>>>.......<<<<<<<<<<<<.
tRNA_650	Scaffold73	415485	415568	+	Leu	CAG	>>>>>>>..>>>...........<<<.>>>>>.......<<<<<.>>>>....<<<<..>>>>>.......<<<<<<<<<<<<.
tRNA_651	Scaffold73	415628	415711	+	Leu	CAG	>>>>>>>..>>>...........<<<.>>>>>.......<<<<<.>>>>....<<<<..>>>>>.......<<<<<<<<<<<<.
tRNA_652	Scaffold73	417210	417293	+	Leu	CAG	>>>>>>>..>>>...........<<<.>>>>>.......<<<<<.>>>>....<<<<..>>>>>.......<<<<<<<<<<<<.

## Sheet: S1G
Table S1G. List of annotated rRNA genes in M. viride.
#ID	Chr	Start	End	Strand	Target	Class	Rfam ID	E value
rRNA_001	Scaffold956	2	2663	+	LSU_rRNA_eukarya	Gene/rRNA	RF02543	0
rRNA_002	Scaffold956	7275	10617	+	LSU_rRNA_eukarya	Gene/rRNA	RF02543	0
rRNA_003	Scaffold1587	19971	23314	-	LSU_rRNA_eukarya	Gene/rRNA	RF02543	0
rRNA_004	Scaffold1587	24092	25895	-	SSU_rRNA_eukarya	Gene/rRNA	RF01960	0
rRNA_005	Scaffold1587	23626	23779	-	5_8S_rRNA	Gene/rRNA	RF00002	6e-44
rRNA_006	Scaffold85	1236616	1239959	+	LSU_rRNA_eukarya	Gene/rRNA	RF02543	0
rRNA_007	Scaffold2214	5836	8590	+	LSU_rRNA_eukarya	Gene/rRNA	RF02543	0
rRNA_008	Scaffold2214	3697	4928	-	LSU_rRNA_eukarya	Gene/rRNA	RF02543	1.9e-171
rRNA_009	Scaffold2214	4931	5758	-	LSU_rRNA_eukarya	Gene/rRNA	RF02543	6.5e-48
rRNA_010	Scaffold2214	3493	3609	-	5S_rRNA	Gene/rRNA	RF00001	9.1e-13
rRNA_011	Scaffold2214	8676	8792	+	5S_rRNA	Gene/rRNA	RF00001	9.1e-13
rRNA_012	Scaffold6	60884	61002	-	5S_rRNA	Gene/rRNA	RF00001	2.3e-26
rRNA_013	Scaffold308	1048	1166	-	5S_rRNA	Gene/rRNA	RF00001	2.9e-26
rRNA_014	Scaffold323	47058	47176	-	5S_rRNA	Gene/rRNA	RF00001	2.7e-26
rRNA_015	Scaffold154	32701	34200	+	SSU_rRNA_eukarya	Gene/rRNA	RF01960	8.8e-230
rRNA_016	Scaffold154	64246	65745	-	SSU_rRNA_eukarya	Gene/rRNA	RF01960	8.8e-230
rRNA_017	Scaffold154	150763	152262	+	SSU_rRNA_eukarya	Gene/rRNA	RF01960	8.8e-230
rRNA_018	Scaffold154	182308	183807	-	SSU_rRNA_eukarya	Gene/rRNA	RF01960	8.8e-230
rRNA_019	Scaffold1798	2	2154	+	LSU_rRNA_eukarya	Gene/rRNA	RF02543	0
rRNA_020	Scaffold186	135745	135863	+	5S_rRNA	Gene/rRNA	RF00001	6e-27
rRNA_021	Scaffold1176	1662	3465	+	SSU_rRNA_eukarya	Gene/rRNA	RF01960	0
rRNA_022	Scaffold1176	4243	7586	+	LSU_rRNA_eukarya	Gene/rRNA	RF02543	0
rRNA_023	Scaffold1176	3202	3465	+	SSU_rRNA_eukarya	Gene/rRNA	RF01960	3.6e-84
rRNA_024	Scaffold1176	3778	3931	+	5_8S_rRNA	Gene/rRNA	RF00002	4e-44
rRNA_025	Scaffold1446	11874	11992	+	5S_rRNA	Gene/rRNA	RF00001	6e-27
rRNA_026	Scaffold34	1253402	1254302	+	SSU_rRNA_eukarya	Gene/rRNA	RF01960	8.6e-24
rRNA_027	Scaffold1804	15319	17122	+	SSU_rRNA_eukarya	Gene/rRNA	RF01960	0
rRNA_028	Scaffold1804	17900	20701	+	LSU_rRNA_eukarya	Gene/rRNA	RF02543	0
rRNA_029	Scaffold1804	16902	17122	+	SSU_rRNA_eukarya	Gene/rRNA	RF01960	8.6e-69
rRNA_030	Scaffold1804	17435	17588	+	5_8S_rRNA	Gene/rRNA	RF00002	3.2e-44
rRNA_031	Scaffold122	74074	77417	-	LSU_rRNA_eukarya	Gene/rRNA	RF02543	0
rRNA_032	Scaffold122	78195	79998	-	SSU_rRNA_eukarya	Gene/rRNA	RF01960	0
rRNA_033	Scaffold122	77802	77882	-	5_8S_rRNA	Gene/rRNA	RF00002	2.3e-24
rRNA_034	Scaffold122	163282	166625	-	LSU_rRNA_eukarya	Gene/rRNA	RF02543	0
rRNA_035	Scaffold122	167402	169205	-	SSU_rRNA_eukarya	Gene/rRNA	RF01960	0
rRNA_036	Scaffold122	166937	167090	-	5_8S_rRNA	Gene/rRNA	RF00002	6.2e-44
rRNA_037	Scaffold122	219180	222523	-	LSU_rRNA_eukarya	Gene/rRNA	RF02543	0
rRNA_038	Scaffold122	223300	225103	-	SSU_rRNA_eukarya	Gene/rRNA	RF01960	0
rRNA_039	Scaffold122	269417	272760	-	LSU_rRNA_eukarya	Gene/rRNA	RF02543	0
rRNA_040	Scaffold122	273537	275340	-	SSU_rRNA_eukarya	Gene/rRNA	RF01960	0
rRNA_041	Scaffold122	273072	273225	-	5_8S_rRNA	Gene/rRNA	RF00002	6.2e-44
rRNA_042	Scaffold5	5658024	5658142	-	5S_rRNA	Gene/rRNA	RF00001	7.2e-26
rRNA_043	Scaffold1513	18190	19993	+	SSU_rRNA_eukarya	Gene/rRNA	RF01960	0
rRNA_044	Scaffold1513	20771	24114	+	LSU_rRNA_eukarya	Gene/rRNA	RF02543	0
rRNA_045	Scaffold1513	19702	19993	+	SSU_rRNA_eukarya	Gene/rRNA	RF01960	3.1e-89
rRNA_046	Scaffold1513	20306	20459	+	5_8S_rRNA	Gene/rRNA	RF00002	4e-44
rRNA_047	Scaffold1977	2	2678	+	LSU_rRNA_eukarya	Gene/rRNA	RF02543	0
rRNA_048	Scaffold1010	5813	9156	-	LSU_rRNA_eukarya	Gene/rRNA	RF02543	0
rRNA_049	Scaffold1010	9468	9621	-	5_8S_rRNA	Gene/rRNA	RF00002	4.3e-44
rRNA_050	Scaffold1010	9934	11802	-	SSU_rRNA_eukarya	Gene/rRNA	RF01960	0
rRNA_051	Scaffold24	1337598	1337716	+	5S_rRNA	Gene/rRNA	RF00001	8e-27
rRNA_052	Scaffold33	2049435	2049553	-	5S_rRNA	Gene/rRNA	RF00001	6e-27
rRNA_053	Scaffold7	4879554	4879672	+	5S_rRNA	Gene/rRNA	RF00001	6e-27
rRNA_054	Scaffold7	4942384	4942502	-	5S_rRNA	Gene/rRNA	RF00001	8.1e-25
rRNA_055	Scaffold570	20767	20885	-	5S_rRNA	Gene/rRNA	RF00001	2e-26
rRNA_056	Scaffold1954	6694	8199	-	SSU_rRNA_eukarya	Gene/rRNA	RF01960	1.6e-222
rRNA_057	Scaffold752	7845	7963	+	5S_rRNA	Gene/rRNA	RF00001	6e-27
rRNA_058	Scaffold752	19618	19736	+	5S_rRNA	Gene/rRNA	RF00001	6e-27
rRNA_059	Scaffold1218	30975	34318	-	LSU_rRNA_eukarya	Gene/rRNA	RF02543	0
rRNA_060	Scaffold1218	35093	36247	-	SSU_rRNA_eukarya	Gene/rRNA	RF01960	0
rRNA_061	Scaffold1218	34629	34782	-	5_8S_rRNA	Gene/rRNA	RF00002	5.4e-44
rRNA_062	Scaffold107	9453	9571	-	5S_rRNA	Gene/rRNA	RF00001	6e-27
rRNA_063	Scaffold107	40485	40603	-	5S_rRNA	Gene/rRNA	RF00001	8e-27
rRNA_064	Scaffold107	75225	75343	-	5S_rRNA	Gene/rRNA	RF00001	3.1e-24
rRNA_065	Scaffold107	91516	91627	+	5S_rRNA	Gene/rRNA	RF00001	8.3e-19
rRNA_066	Scaffold1545	5119	6665	-	SSU_rRNA_eukarya	Gene/rRNA	RF01960	3.5e-200
rRNA_067	Scaffold1545	20009	21555	+	SSU_rRNA_eukarya	Gene/rRNA	RF01960	3.5e-200
rRNA_068	Scaffold805	3923	7266	-	LSU_rRNA_eukarya	Gene/rRNA	RF02543	0
rRNA_069	Scaffold805	8044	9847	-	SSU_rRNA_eukarya	Gene/rRNA	RF01960	0
rRNA_070	Scaffold805	46637	49980	-	LSU_rRNA_eukarya	Gene/rRNA	RF02543	0
rRNA_071	Scaffold805	53670	57013	-	LSU_rRNA_eukarya	Gene/rRNA	RF02543	0
rRNA_072	Scaffold211	38102	39302	-	SSU_rRNA_eukarya	Gene/rRNA	RF01960	4.4e-90
rRNA_073	Scaffold112	43502	44502	+	SSU_rRNA_eukarya	Gene/rRNA	RF01960	2.8e-19

## Sheet: S1H
Table S1H. List of annotated snRNA genes in M. viride.
#ID	Chr	Start	End	Strand	Target	Class	Rfam ID	E value
snRNA_001	Scaffold6	1745649	1745779	-	U4	Gene/snRNA/splicing	RF00015	2.1e-20
snRNA_002	Scaffold935	38069	38166	+	U6	Gene/snRNA/splicing	RF00026	6.2e-14
snRNA_003	Scaffold5	5812479	5812584	-	U6	Gene/snRNA/splicing	RF00026	9.6e-29
snRNA_004	Scaffold455	57694	57891	-	U2	Gene/snRNA/splicing	RF00004	1.1e-37
snRNA_005	Scaffold1	4569377	4569502	+	U1	Gene/snRNA/splicing	RF00003	2.1e-25
snRNA_006	Scaffold16	2442430	2442535	-	U6	Gene/snRNA/splicing	RF00026	1.1e-27
snRNA_007	Scaffold39	2175495	2175599	+	U6	Gene/snRNA/splicing	RF00026	1.4e-26
snRNA_008	Scaffold18	351360	351557	+	U2	Gene/snRNA/splicing	RF00004	1.8e-37
snRNA_009	Scaffold638	46799	46904	-	U6	Gene/snRNA/splicing	RF00026	1.3e-28
snRNA_010	Scaffold25	249382	249542	+	U1	Gene/snRNA/splicing	RF00003	1.5e-36
snRNA_011	Scaffold71	504032	504155	+	U6atac	Gene/snRNA/splicing	RF00619	3.6e-19
snRNA_012	Scaffold9	6086390	6086495	+	U6	Gene/snRNA/splicing	RF00026	1.6e-23
snRNA_013	Scaffold8	6696124	6696231	-	U6	Gene/snRNA/splicing	RF00026	1.3e-20
snRNA_014	Scaffold15	1691762	1691851	-	U6	Gene/snRNA/splicing	RF00026	1.6e-13

## Sheet: S1I
Table S1I. List of annotated snoRNA genes in M. viride.
#ID	Chr	Start	End	Strand	Target	Class	Rfam ID	E value
snoRNA_001	Scaffold34	1122200	1122289	-	snoZ103	Gene/snRNA/snoRNA/CD-box	RF00149	8.8e-13
snoRNA_002	Scaffold160	88020	88105	+	snoR8a	Gene/snRNA/snoRNA/CD-box	RF01284	3.4e-10
snoRNA_003	Scaffold26	1048739	1048957	-	Plant_U3	Gene/snRNA/snoRNA/CD-box	RF01847	7.1e-33
snoRNA_004	Scaffold26	1048740	1048957	-	U3	Gene/snRNA/snoRNA/CD-box	RF00012	5.1e-21
snoRNA_005	Scaffold15	2760891	2761019	+	SNORD14	Gene/snRNA/snoRNA/CD-box	RF00016	3.6e-15

[truncated: 6 more sheets: S1J, S1K, S1L, S1M, S1N, S1O]
