# Supplementary material for: Mesostigma viride Genome and Transcriptome Provide Insights into the Origin and Evolution of Streptophyta
Source: Adv Sci (Weinh). 2019 Oct 24;7(1):1901850. doi: 10.1002/advs.201901850 (PMC6947507; doi:10.1002/advs.201901850)
Supplement: Supplementary file 4 — Supplemental Table 2 [file ADVS-7-1901850-s004.xlsx]

## Sheet: Content
Table S2. List of cell division, cell wall synthesis, transcription factor, phytohormone, epigenetic and photosynthesis genes and charophyte/chlorophyte-specific GO terms.
Table S2A. List of charophyte/chlorophyte-specific GO terms.
Table S2B. Genes related to cell division, cell wall synthesis and cell communication in representative land plants and green algae.
Table S2C. Numbers of transcription factor genes in representative land plants and green algae.
Table S2D. IDs and sequences of transcription factor genes in M. viride.
Table S2E. List of phytohormone genes in M. viride.
Table S2F. List of epigenetic genes in M. viride.
Table S2G. List of photosynthesis genes in M. viride.

## Sheet: S2A
Table S2A. List of charophyte/chlorophyte-specific GO terms. GO related to land plant devlopment are highlighted in yellow.
Charophyte/Chlorophyte	Category	GO Term	GO ID	Number of unique genes	Number of genes genome-wide	M. viride Gene ID
Charophyte	Biological Process	cellular metabolic process	GO:0044237	5	152	Mv09009-RA.1;Mv07970-RA.1;Mv20017-RA.2;Mv18579-RA.1;Mv07299-RA.1
Charophyte	Biological Process	mitotic cell cycle	GO:0000278	1	11	Mv13834-RA.1
Charophyte	Biological Process	response to stimulus	GO:0050896	2	79	Mv09009-RA.1;Mv08880-RA.1
Charophyte	Biological Process	gene silencing	GO:0016458	1	9	Mv08880-RA.1
Charophyte	Biological Process	response to hormone	GO:0009725	1	7	Mv18257-RA.1
Charophyte	Biological Process	single-organism process	GO:0044699	2	109	Mv20456-RA.1;Mv11087-RA.1
Charophyte	Biological Process	cellular process	GO:0009987	4	230	Mv00152-RA.1;Mv21477-RA.1;Mv09566-RA.1;Mv08284-RA.1
Charophyte	Biological Process	response to karrikin	GO:0080167	1	3	Mv10425-RA.1
Charophyte	Biological Process	single-organism transport	GO:0044765	1	62	Mv19732-RA.1
Charophyte	Biological Process	positive regulation of seed germination	GO:0010030	1	1	Mv10620-RA.1
Charophyte	Biological Process	single-organism carbohydrate metabolic process	GO:0044723	1	21	Mv15578-RA.1
Charophyte	Biological Process	dicarboxylic acid metabolic process	GO:0043648	1	2	Mv21582-RA.1
Charophyte	Biological Process	purine nucleobase transport	GO:0006863	1	2	Mv11446-RA.1
Charophyte	Biological Process	negative regulation of MAP kinase activity	GO:0043407	1	1	Mv02994-RA.1
Charophyte	Biological Process	meiotic chromosome segregation	GO:0045132	1	5	Mv13834-RA.1
Charophyte	Biological Process	systemic acquired resistance, salicylic acid mediated signaling pathway	GO:0009862	1	7	Mv09805-RA.1
Charophyte	Biological Process	single-organism cellular process	GO:0044763	3	160	Mv21582-RA.1;Mv07786-RA.1;Mv19922-RA.1
Charophyte	Biological Process	peptidyl-tyrosine dephosphorylation	GO:0035335	1	2	Mv02994-RA.1
Charophyte	Biological Process	synapsis	GO:0007129	1	4	Mv13834-RA.1
Charophyte	Biological Process	aromatic amino acid family biosynthetic process	GO:0009073	1	15	Mv03283-RA.1
Charophyte	Biological Process	response to other organism	GO:0051707	2	10	Mv18579-RA.1;Mv17892-RA.1
Charophyte	Biological Process	root development	GO:0048364	1	11	Mv20784-RA.1
Charophyte	Biological Process	multicellular organism reproduction	GO:0032504	1	2	Mv13834-RA.1
Charophyte	Biological Process	lignin metabolic process	GO:0009808	1	1	Mv20784-RA.1
Charophyte	Biological Process	glutamine family amino acid metabolic process	GO:0009064	1	1	Mv21582-RA.1
Charophyte	Biological Process	animal organ development	GO:0048513	1	24	Mv17794-RA.1
Charophyte	Biological Process	pollen tube development	GO:0048868	1	4	Mv21582-RA.1
Charophyte	Biological Process	organic cyclic compound metabolic process	GO:1901360	1	22	Mv17892-RA.1
Charophyte	Biological Process	nitrogen compound metabolic process	GO:0006807	1	19	Mv20456-RA.1
Charophyte	Biological Process	RNA processing	GO:0006396	1	25	Mv13834-RA.1
Charophyte	Biological Process	phosphate-containing compound metabolic process	GO:0006796	3	42	Mv10091-RA.1;Mv14697-RA.1;Mv16492-RA.1
Charophyte	Biological Process	mitochondrial electron transport, cytochrome c to oxygen	GO:0006123	1	1	Mv12273-RA.1
Charophyte	Biological Process	chloroplast organization	GO:0009658	1	24	Mv00935-RA.1
Charophyte	Biological Process	rRNA processing	GO:0006364	1	48	Mv09805-RA.1
Charophyte	Biological Process	MAPK cascade	GO:0000165	1	10	Mv09805-RA.1
Charophyte	Biological Process	negative regulation of defense response	GO:0031348	1	10	Mv09805-RA.1
Charophyte	Biological Process	response to cold	GO:0009409	1	27	Mv09805-RA.1
Charophyte	Biological Process	nucleotide-sugar transport	GO:0015780	1	5	Mv11539-RA.1
Charophyte	Biological Process	coenzyme A metabolic process	GO:0015936	1	1	Mv01790-RA.1
Charophyte	Biological Process	pentose-phosphate shunt	GO:0006098	1	41	Mv09805-RA.1
Charophyte	Biological Process	plant-type secondary cell wall biogenesis	GO:0009834	1	1	Mv20784-RA.1
Charophyte	Biological Process	meiotic DNA double-strand break formation	GO:0042138	1	3	Mv13834-RA.1
Charophyte	Biological Process	aerobic respiration	GO:0009060	1	5	Mv12273-RA.1
Charophyte	Biological Process	regulation of biological process	GO:0050789	1	42	Mv05934-RA.1
Charophyte	Biological Process	organic substance biosynthetic process	GO:1901576	1	58	Mv15578-RA.1
Charophyte	Biological Process	primary metabolic process	GO:0044238	4	184	Mv22515-RA.2;Mv17794-RA.1;Mv07970-RA.1;Mv20456-RA.1
Charophyte	Biological Process	response to nematode	GO:0009624	1	8	Mv15174-RA.1
Charophyte	Biological Process	S-adenosyl-L-methionine transport	GO:0015805	1	2	Mv00935-RA.1
Charophyte	Biological Process	regulation of hydrogen peroxide metabolic process	GO:0010310	1	7	Mv09805-RA.1
Charophyte	Biological Process	response to jasmonic acid	GO:0009753	1	5	Mv10620-RA.1
Charophyte	Biological Process	sister chromatid cohesion	GO:0007062	1	7	Mv13834-RA.1
Charophyte	Biological Process	protein targeting to membrane	GO:0006612	1	12	Mv09805-RA.1
Charophyte	Biological Process	transport	GO:0006810	3	75	Mv17487-RA.1;Mv11087-RA.1;Mv10620-RA.1
Charophyte	Biological Process	response to oxygen-containing compound	GO:1901700	2	21	Mv18579-RA.1;Mv22409-RA.1
Charophyte	Biological Process	porphyrin-containing compound biosynthetic process	GO:0006779	1	4	Mv05442-RA.1
Charophyte	Biological Process	RNA metabolic process	GO:0016070	2	44	Mv08880-RA.1;Mv00935-RA.1
Charophyte	Biological Process	response to light stimulus	GO:0009416	1	23	Mv20784-RA.1
Charophyte	Biological Process	response to abscisic acid	GO:0009737	1	20	Mv00152-RA.1
Charophyte	Biological Process	ethylene-activated signaling pathway	GO:0009873	1	5	Mv18579-RA.1
Charophyte	Biological Process	regulation of plant-type hypersensitive response	GO:0010363	1	12	Mv09805-RA.1
Charophyte	Biological Process	actin cytoskeleton organization	GO:0030036	1	5	Mv17794-RA.1
Charophyte	Biological Process	pentacyclic triterpenoid biosynthetic process	GO:0019745	1	3	Mv00625-RA.1
Charophyte	Biological Process	heat acclimation	GO:0010286	1	10	Mv17255-RA.1
Charophyte	Biological Process	GDP-fucose transport	GO:0015783	1	1	Mv11446-RA.1
Charophyte	Biological Process	cellular component organization	GO:0016043	1	43	Mv21582-RA.1
Charophyte	Biological Process	brassinosteroid biosynthetic process	GO:0016132	1	3	Mv20784-RA.1
Charophyte	Biological Process	signal transduction	GO:0007165	1	52	Mv18257-RA.1
Charophyte	Biological Process	dolichol biosynthetic process	GO:0019408	1	2	Mv12639-RA.1
Charophyte	Biological Process	single-organism metabolic process	GO:0044710	2	83	Mv20456-RA.1;Mv07970-RA.1
Charophyte	Biological Process	aspartate family amino acid biosynthetic process	GO:0009067	1	3	Mv17968-RA.1
Charophyte	Biological Process	jasmonic acid mediated signaling pathway	GO:0009867	1	6	Mv09805-RA.1
Charophyte	Biological Process	starch catabolic process	GO:0005983	1	4	Mv20019-RA.1
Charophyte	Biological Process	photorespiration	GO:0009853	1	24	Mv09805-RA.1
Charophyte	Biological Process	cell wall organization	GO:0071555	1	5	Mv20784-RA.1
Charophyte	Biological Process	cellular amino acid catabolic process	GO:0009063	1	2	Mv21582-RA.1
Charophyte	Biological Process	defense response to fungus, incompatible interaction	GO:0009817	1	6	Mv09805-RA.1
Charophyte	Biological Process	oxidation-reduction process	GO:0055114	2	111	Mv15578-RA.1;Mv01790-RA.1
Charophyte	Biological Process	localization	GO:0051179	1	3	Mv17892-RA.1
Charophyte	Biological Process	innate immune response	GO:0045087	1	8	Mv17892-RA.1
Charophyte	Biological Process	photosynthetic electron transport in photosystem I	GO:0009773	1	11	Mv09805-RA.1
Charophyte	Biological Process	plastid organization	GO:0009657	1	30	Mv09805-RA.1
Charophyte	Biological Process	monocarboxylic acid metabolic process	GO:0032787	2	16	Mv21582-RA.1;Mv17892-RA.1
Charophyte	Biological Process	reciprocal meiotic recombination	GO:0007131	1	8	Mv13834-RA.1
Charophyte	Biological Process	cellular protein complex assembly	GO:0043623	1	1	Mv15578-RA.1
Charophyte	Biological Process	xylan biosynthetic process	GO:0045492	1	5	Mv13834-RA.1
Charophyte	Biological Process	polysaccharide metabolic process	GO:0005976	1	4	Mv20784-RA.1
Charophyte	Biological Process	glucose homeostasis	GO:0042593	1	1	Mv10620-RA.1
Charophyte	Biological Process	iron-sulfur cluster assembly	GO:0016226	1	23	Mv03283-RA.1
Charophyte	Biological Process	metabolic process	GO:0008152	7	228	Mv14384-RA.1;Mv15394-RA.1;Mv00152-RA.1;Mv16832-RA.1;Mv20016-RA.1;Mv09566-RA.1;Mv22130-RA.1
Charophyte	Biological Process	telomere maintenance in response to DNA damage	GO:0043247	1	4	Mv13834-RA.1
Charophyte	Biological Process	nucleobase-containing compound metabolic process	GO:0006139	1	33	Mv15578-RA.1
Charophyte	Biological Process	unidimensional cell growth	GO:0009826	1	4	Mv20784-RA.1
Charophyte	Biological Process	tissue development	GO:0009888	1	12	Mv20784-RA.1
Charophyte	Biological Process	regulation of cellular process	GO:0050794	1	71	Mv17892-RA.1
Charophyte	Biological Process	positive regulation of cell proliferation	GO:0008284	2	10	Mv13834-RA.1;Mv14014-RA.1
Charophyte	Biological Process	macromolecule metabolic process	GO:0043170	1	9	Mv05252-RA.1
Charophyte	Biological Process	response to gamma radiation	GO:0010332	1	5	Mv13834-RA.1
Charophyte	Biological Process	UDP-galactose transmembrane transport	GO:0072334	1	1	Mv11446-RA.1
Charophyte	Biological Process	UDP-glucose transport	GO:0015786	1	1	Mv11446-RA.1
Charophyte	Biological Process	response to stress	GO:0006950	3	63	Mv21582-RA.1;Mv21477-RA.1;Mv18257-RA.1
Charophyte	Biological Process	inorganic anion transport	GO:0015698	1	1	Mv21477-RA.1
Charophyte	Biological Process	photosystem II assembly	GO:0010207	2	24	Mv03283-RA.1;Mv09805-RA.1
Charophyte	Biological Process	positive regulation of catalytic activity	GO:0043085	1	20	Mv09805-RA.1
Charophyte	Biological Process	protein metabolic process	GO:0019538	1	14	Mv21836-RA.1
Charophyte	Biological Process	glucuronoxylan metabolic process	GO:0010413	1	5	Mv13834-RA.1
Charophyte	Biological Process	regulation of defense response to bacterium	GO:1900424	1	1	Mv02994-RA.1
Charophyte	Biological Process	photosynthesis, light reaction	GO:0019684	2	28	Mv20456-RA.1;Mv21781-RA.1
Charophyte	Biological Process	protein complex assembly	GO:0006461	1	4	Mv17794-RA.1
Charophyte	Biological Process	cellular response to stress	GO:0033554	1	5	Mv17892-RA.1
Charophyte	Biological Process	response to chitin	GO:0010200	2	8	Mv09805-RA.1;Mv18257-RA.1
Charophyte	Biological Process	gene expression	GO:0010467	2	43	Mv00935-RA.1;Mv22515-RA.2
Charophyte	Biological Process	detection of biotic stimulus	GO:0009595	1	3	Mv09805-RA.1
Charophyte	Biological Process	cellular protein metabolic process	GO:0044267	1	26	Mv21781-RA.1
Charophyte	Biological Process	defense response	GO:0006952	1	22	Mv18579-RA.1
Charophyte	Biological Process	glucosinolate biosynthetic process	GO:0019761	1	18	Mv09805-RA.1
Charophyte	Biological Process	cellular biosynthetic process	GO:0044249	2	67	Mv21836-RA.1;Mv15578-RA.1
Charophyte	Biological Process	organophosphate metabolic process	GO:0019637	1	20	Mv10091-RA.1
Charophyte	Biological Process	positive regulation of transcription, DNA-templated	GO:0045893	2	33	Mv03283-RA.1;Mv13834-RA.1
Charophyte	Biological Process	carbohydrate transport	GO:0008643	1	2	Mv11539-RA.1
Charophyte	Biological Process	microtubule cytoskeleton organization	GO:0000226	1	5	Mv17794-RA.1
Charophyte	Biological Process	cellular macromolecule metabolic process	GO:0044260	3	95	Mv17794-RA.1;Mv15578-RA.1;Mv22515-RA.2
Charophyte	Biological Process	sterol biosynthetic process	GO:0016126	1	6	Mv00625-RA.1
Charophyte	Biological Process	cation transport	GO:0006812	1	9	Mv15174-RA.1
Charophyte	Biological Process	salicylic acid biosynthetic process	GO:0009697	1	5	Mv09805-RA.1
Charophyte	Biological Process	jasmonic acid metabolic process	GO:0009694	1	1	Mv10620-RA.1
Charophyte	Biological Process	carbohydrate derivative metabolic process	GO:1901135	1	18	Mv10091-RA.1
Charophyte	Biological Process	chromatin silencing by small RNA	GO:0031048	1	6	Mv13834-RA.1
Charophyte	Biological Process	cotyledon development	GO:0048825	1	5	Mv05442-RA.1
Charophyte	Biological Process	double fertilization forming a zygote and endosperm	GO:0009567	1	4	Mv14014-RA.1
Charophyte	Biological Process	stomatal complex morphogenesis	GO:0010103	1	10	Mv09805-RA.1
Charophyte	Biological Process	regulation of nucleobase-containing compound metabolic process	GO:0019219	1	7	Mv08880-RA.1
Charophyte	Biological Process	developmental process	GO:0032502	1	14	Mv20456-RA.1
Charophyte	Biological Process	auxin biosynthetic process	GO:0009851	1	2	Mv05442-RA.1
Charophyte	Biological Process	cellular component organization or biogenesis	GO:0071840	1	23	Mv21781-RA.1
Charophyte	Biological Process	isoprenoid biosynthetic process	GO:0008299	1	22	Mv01790-RA.1
Charophyte	Biological Process	double-strand break repair via synthesis-dependent strand annealing	GO:0045003	1	1	Mv21990-RA.1
Charophyte	Biological Process	regulation of gene expression, epigenetic	GO:0040029	1	7	Mv08880-RA.1
Charophyte	Biological Process	lipid X metabolic process	GO:2001289	1	3	Mv12639-RA.1
Charophyte	Biological Process	organic substance metabolic process	GO:0071704	5	93	Mv07970-RA.1;Mv14697-RA.1;Mv20456-RA.1;Mv18601-RA.1;Mv16492-RA.1
Charophyte	Biological Process	inflorescence development	GO:0010229	1	1	Mv05442-RA.1
Charophyte	Biological Process	cellular carbohydrate metabolic process	GO:0044262	1	18	Mv15578-RA.1
Charophyte	Biological Process	DNA mediated transformation	GO:0009294	1	6	Mv21990-RA.1
Charophyte	Biological Process	cell morphogenesis involved in differentiation	GO:0000904	1	1	Mv17794-RA.1
Charophyte	Biological Process	embryo sac development	GO:0009553	1	8	Mv07786-RA.1
Charophyte	Biological Process	response to chemical	GO:0042221	2	11	Mv17892-RA.1;Mv21582-RA.1
Charophyte	Biological Process	fatty acid catabolic process	GO:0009062	1	4	Mv10425-RA.1
Charophyte	Biological Process	regulation of multi-organism process	GO:0043900	1	4	Mv09805-RA.1
Charophyte	Biological Process	regulation of telomere maintenance	GO:0032204	1	4	Mv13834-RA.1
Charophyte	Biological Process	cell death	GO:0008219	1	5	Mv17892-RA.1
Charophyte	Biological Process	cellular aromatic compound metabolic process	GO:0006725	1	19	Mv17892-RA.1
Charophyte	Cellular Component	peroxisome	GO:0005777	1	22	Mv10425-RA.1
Charophyte	Cellular Component	vacuolar membrane	GO:0005774	3	40	Mv21836-RA.1;Mv20784-RA.1;Mv05102-RA.1
Charophyte	Cellular Component	thylakoid lumen	GO:0031977	1	10	Mv09805-RA.1
Charophyte	Cellular Component	cytoplasm	GO:0005737	3	130	Mv02994-RA.1;Mv17255-RA.1;Mv09566-RA.1
Charophyte	Cellular Component	chloroplast	GO:0009507	6	287	Mv19533-RA.1;Mv07970-RA.1;Mv00935-RA.1;Mv18411-RA.1;Mv15851-RA.1;Mv15394-RA.1
Charophyte	Cellular Component	apoplast	GO:0048046	1	40	Mv09805-RA.1
Charophyte	Cellular Component	chromocenter	GO:0010369	1	1	Mv17255-RA.1
Charophyte	Cellular Component	Golgi membrane	GO:0000139	1	2	Mv11539-RA.1
Charophyte	Cellular Component	chloroplast stroma	GO:0009570	2	143	Mv09805-RA.1;Mv20019-RA.1
Charophyte	Cellular Component	mitochondrial membrane	GO:0031966	1	6	Mv01790-RA.1
Charophyte	Cellular Component	chloroplast thylakoid	GO:0009534	1	37	Mv16997-RA.1
Charophyte	Cellular Component	chloroplast envelope	GO:0009941	3	96	Mv16997-RA.1;Mv05442-RA.1;Mv09805-RA.1
Charophyte	Cellular Component	plastid part	GO:0044435	1	3	Mv19533-RA.1
Charophyte	Cellular Component	mitochondrial respiratory chain complex IV	GO:0005751	1	1	Mv12273-RA.1
Charophyte	Cellular Component	plastid	GO:0009536	11	169	Mv26371-RA.1;Mv21916-RA.1;Mv13188-RA.1;Mv05251-RA.1;Mv04023-RA.1;Mv20940-RA.1;Mv19739-RA.1;Mv01737-RA.1;Mv20726-RA.1;Mv05102-RA.1;Mv17487-RA.1
Charophyte	Cellular Component	cell part	GO:0044464	1	59	Mv21477-RA.1
Charophyte	Cellular Component	cytosol	GO:0005829	4	214	Mv09932-RA.1;Mv15394-RA.1;Mv14014-RA.1;Mv10425-RA.1
Charophyte	Cellular Component	chloroplast thylakoid membrane	GO:0009535	3	81	Mv12273-RA.1;Mv10383-RA.1;Mv09805-RA.1
Charophyte	Cellular Component	plastid membrane	GO:0042170	1	1	Mv01790-RA.1
Charophyte	Cellular Component	organelle envelope	GO:0031967	1	1	Mv00935-RA.1
Charophyte	Cellular Component	plasmodesma	GO:0009506	1	44	Mv21836-RA.1
Charophyte	Cellular Component	plasma membrane	GO:0005886	6	174	Mv14313-RA.1;Mv21836-RA.1;Mv20784-RA.1;Mv11446-RA.1;Mv08284-RA.1;Mv15174-RA.1
Charophyte	Cellular Component	mitochondrion	GO:0005739	7	227	Mv21582-RA.1;Mv21836-RA.1;Mv05442-RA.1;Mv14102-RA.1;Mv00935-RA.1;Mv12639-RA.1;Mv05251-RA.1
Charophyte	Cellular Component	intracellular part	GO:0044424	5	124	Mv09647-RA.1;Mv22515-RA.2;Mv00152-RA.1;Mv19321-RA.1;Mv16832-RA.1
Charophyte	Cellular Component	Golgi apparatus	GO:0005794	5	64	Mv21836-RA.1;Mv08284-RA.1;Mv11446-RA.1;Mv15174-RA.1;Mv10620-RA.1
Charophyte	Cellular Component	intracellular membrane-bounded organelle	GO:0043231	4	124	Mv20751-RA.1;Mv01720-RA.1;Mv00722-RA.1;Mv08690-RA.1
Charophyte	Cellular Component	chloroplast part	GO:0044434	2	49	Mv15578-RA.1;Mv21781-RA.1
Charophyte	Cellular Component	endoplasmic reticulum membrane	GO:0005789	1	2	Mv01790-RA.1
Charophyte	Cellular Component	mitochondrial respiratory chain complex II, succinate dehydrogenase complex	ubiquinone) (GO:0005749	1	2	Mv05102-RA.1
Charophyte	Cellular Component	membrane	GO:0016020	8	292	Mv15578-RA.1;Mv03959-RA.1;Mv16832-RA.1;Mv20726-RA.1;Mv21781-RA.1;Mv00935-RA.1;Mv07970-RA.1;Mv01720-RA.1
Charophyte	Cellular Component	nucleolus	GO:0005730	1	67	Mv17255-RA.1
Charophyte	Cellular Component	cytoplasmic part	GO:0044444	5	132	Mv01720-RA.1;Mv20751-RA.1;Mv08690-RA.1;Mv00829-RA.1;Mv00722-RA.1
Charophyte	Cellular Component	plant-type vacuole membrane	GO:0009705	1	5	Mv10620-RA.1
Charophyte	Cellular Component	cytoplasmic, membrane-bounded vesicle	GO:0016023	1	50	Mv03959-RA.1
Charophyte	Cellular Component	integral component of membrane	GO:0016021	4	71	Mv01790-RA.1;Mv11539-RA.1;Mv11446-RA.1;Mv20784-RA.1
Charophyte	Cellular Component	chloroplast starch grain	GO:0009569	1	1	Mv20019-RA.1
Charophyte	Cellular Component	nucleus	GO:0005634	3	189	Mv13834-RA.1;Mv10425-RA.1;Mv22823-RA.1
Charophyte	Cellular Component	endoplasmic reticulum	GO:0005783	2	48	Mv08284-RA.1;Mv21836-RA.1
Charophyte	Molecular Function	nucleic acid binding	GO:0003676	3	91	Mv22823-RA.1;Mv25002-RA.1;Mv19314-RA.1
Charophyte	Molecular Function	isoamylase activity	GO:0019156	1	1	Mv20019-RA.1
Charophyte	Molecular Function	kinase activity	GO:0016301	2	76	Mv09566-RA.1;Mv16492-RA.1
Charophyte	Molecular Function	heterocyclic compound binding	GO:1901363	4	104	Mv12786-RA.1;Mv22515-RA.2;Mv11500-RA.1;Mv21990-RA.1
Charophyte	Molecular Function	metal ion binding	GO:0046872	1	123	Mv25002-RA.1
Charophyte	Molecular Function	binding	GO:0005488	5	195	Mv22503-RA.1;Mv00313-RA.1;Mv07786-RA.1;Mv18579-RA.1;Mv12140-RA.1
Charophyte	Molecular Function	protein tyrosine phosphatase activity	GO:0004725	1	2	Mv02994-RA.1
Charophyte	Molecular Function	hydrolase activity	GO:0016787	3	149	Mv15394-RA.1;Mv20016-RA.1;Mv01720-RA.1
Charophyte	Molecular Function	catalytic activity	GO:0003824	8	358	Mv20784-RA.1;Mv14102-RA.1;Mv05488-RA.1;Mv21781-RA.1;Mv05252-RA.1;Mv17968-RA.1;Mv21990-RA.1;Mv12097-RA.1
Charophyte	Molecular Function	NADPH dehydrogenase activity	GO:0003959	1	1	Mv09805-RA.1
Charophyte	Molecular Function	nucleoside-triphosphatase activity	GO:0017111	1	60	Mv00833-RA.1
Charophyte	Molecular Function	organic cyclic compound binding	GO:0097159	4	104	Mv12786-RA.1;Mv11500-RA.1;Mv21990-RA.1;Mv22515-RA.2
Charophyte	Molecular Function	ion channel activity	GO:0005216	1	15	Mv22409-RA.1
Charophyte	Molecular Function	poly(U) RNA binding	GO:0008266	1	3	Mv09805-RA.1
Charophyte	Molecular Function	ferredoxin-NADP+ reductase activity	GO:0004324	1	2	Mv09805-RA.1
Charophyte	Molecular Function	signal transducer activity	GO:0004871	1	20	Mv18579-RA.1
Charophyte	Molecular Function	UDP-galactose transmembrane transporter activity	GO:0005459	1	1	Mv11446-RA.1
Charophyte	Molecular Function	diphosphomevalonate decarboxylase activity	GO:0004163	1	1	Mv00625-RA.1
Charophyte	Molecular Function	phosphotransferase activity, alcohol group as acceptor	GO:0016773	1	5	Mv09566-RA.1
Charophyte	Molecular Function	phosphofructokinase activity	GO:0008443	1	1	Mv14697-RA.1
Charophyte	Molecular Function	cobalt ion binding	GO:0050897	1	11	Mv12273-RA.1
Charophyte	Molecular Function	oxidoreductase activity	GO:0016491	1	96	Mv20726-RA.1
Charophyte	Molecular Function	dodecenoyl-CoA delta-isomerase activity	GO:0004165	1	2	Mv10425-RA.1
Charophyte	Molecular Function	magnesium ion transmembrane transporter activity	GO:0015095	1	3	Mv19732-RA.1
Charophyte	Molecular Function	UDP-glucose transmembrane transporter activity	GO:0005460	1	2	Mv11446-RA.1
Charophyte	Molecular Function	acyl-[acyl-carrier-protein]-UDP-N-acetylglucosamine O-acyltransferase activity	GO:0008780	1	1	Mv12639-RA.1
Charophyte	Molecular Function	ADP-sugar diphosphatase activity	GO:0019144	1	1	Mv05251-RA.1
Charophyte	Molecular Function	flavin adenine dinucleotide binding	GO:0050660	1	10	Mv09805-RA.1
Charophyte	Molecular Function	electron transporter, transferring electrons within the noncyclic electron transport pathway of photosynthesis activity	GO:0045157	1	1	Mv09805-RA.1
Charophyte	Molecular Function	sugar:proton symporter activity	GO:0005351	1	2	Mv11539-RA.1
Charophyte	Molecular Function	efflux transmembrane transporter activity	GO:0015562	1	1	Mv15174-RA.1
Charophyte	Molecular Function	cation transmembrane transporter activity	GO:0008324	1	8	Mv15174-RA.1
Charophyte	Molecular Function	NADP binding	GO:0050661	2	11	Mv09805-RA.1;Mv01790-RA.1
Charophyte	Molecular Function	nucleotide binding	GO:0000166	1	195	Mv19314-RA.1
Charophyte	Molecular Function	transferase activity, transferring acyl groups other than amino-acyl groups	GO:0016747	1	6	Mv10091-RA.1
Charophyte	Molecular Function	calmodulin binding	GO:0005516	1	6	Mv20784-RA.1
Charophyte	Molecular Function	protein geranylgeranyltransferase activity	GO:0004661	1	1	Mv00152-RA.1
Charophyte	Molecular Function	transferase activity, transferring phosphorus-containing groups	GO:0016772	2	103	Mv22130-RA.1;Mv18579-RA.1
Charophyte	Molecular Function	transaminase activity	GO:0008483	1	10	Mv21582-RA.1
Charophyte	Molecular Function	substrate-specific transmembrane transporter activity	GO:0022891	1	3	Mv10620-RA.1
Charophyte	Molecular Function	ion binding	GO:0043167	2	49	Mv21990-RA.1;Mv21582-RA.1
Charophyte	Molecular Function	cytochrome-c oxidase activity	GO:0004129	1	1	Mv12273-RA.1
Charophyte	Molecular Function	endonuclease activity	GO:0004519	1	4	Mv22823-RA.1
Charophyte	Molecular Function	coenzyme binding	GO:0050662	1	20	Mv20017-RA.2
Charophyte	Molecular Function	protein binding	GO:0005515	1	77	Mv21781-RA.1
Charophyte	Molecular Function	electron transporter, transferring electrons within the cyclic electron transport pathway of photosynthesis activity	GO:0045156	1	2	Mv09805-RA.1
Charophyte	Molecular Function	UDP-glucuronate decarboxylase activity	GO:0048040	1	2	Mv20017-RA.2
Charophyte	Molecular Function	zinc ion binding	GO:0008270	2	60	Mv15394-RA.1;Mv12273-RA.1
Charophyte	Molecular Function	GDP-fucose transmembrane transporter activity	GO:0005457	1	1	Mv11446-RA.1
Charophyte	Molecular Function	hydroxymethylglutaryl-CoA reductase	GO:0004420	1	1	Mv01790-RA.1
Charophyte	Molecular Function	nucleotide-sugar transmembrane transporter activity	GO:0005338	1	4	Mv11539-RA.1
Chlorophyte	Biological Process	response to stimulus	GO:0050896	1	37
Chlorophyte	Biological Process	proline biosynthetic process	GO:0006561	2	10
Chlorophyte	Biological Process	photosynthesis	GO:0015979	1	49
Chlorophyte	Biological Process	response to antibiotic	GO:0046677	1	6
Chlorophyte	Biological Process	DNA-templated transcription, elongation	GO:0006354	1	20
Chlorophyte	Biological Process	cytochrome complex assembly	GO:0017004	1	3
Chlorophyte	Biological Process	gene expression	GO:0010467	1	15
Chlorophyte	Biological Process	riboflavin biosynthetic process	GO:0009231	1	9
Chlorophyte	Biological Process	RNA processing	GO:0006396	1	93
Chlorophyte	Biological Process	metabolic process	GO:0008152	2	300
Chlorophyte	Biological Process	maltose metabolic process	GO:0000023	1	60
Chlorophyte	Biological Process	cellular protein modification process	GO:0006464	1	36
Chlorophyte	Biological Process	starch biosynthetic process	GO:0019252	1	72
Chlorophyte	Biological Process	proteolysis	GO:0006508	1	224
Chlorophyte	Biological Process	rRNA processing	GO:0006364	1	128
Chlorophyte	Biological Process	translation	GO:0006412	3	167
Chlorophyte	Biological Process	RNA metabolic process	GO:0016070	1	38
Chlorophyte	Biological Process	translational elongation	GO:0006414	1	29
Chlorophyte	Biological Process	ribosome biogenesis	GO:0042254	1	36
Chlorophyte	Biological Process	photosynthesis, dark reaction	GO:0019685	1	1
Chlorophyte	Biological Process	mRNA modification	GO:0016556	1	28
Chlorophyte	Biological Process	oxidation-reduction process	GO:0055114	6	586
Chlorophyte	Biological Process	regulation of transcription, DNA-templated	GO:0006355	3	157
Chlorophyte	Biological Process	chloroplast organization	GO:0009658	1	47
Chlorophyte	Biological Process	positive regulation of catalytic activity	GO:0043085	1	50
Chlorophyte	Biological Process	phytochromobilin biosynthetic process	GO:0010024	1	2
Chlorophyte	Biological Process	biological_process	GO:0044699	1	45
Chlorophyte	Biological Process	protein phosphorylation	GO:0006468	1	709
Chlorophyte	Biological Process	regulation of protein phosphorylation	GO:0001932	1	3
Chlorophyte	Biological Process	histone lysine methylation	GO:0034968	1	16
Chlorophyte	Biological Process	tRNA metabolic process	GO:0006399	1	14
Chlorophyte	Biological Process	cellular protein metabolic process	GO:0044267	1	19
Chlorophyte	Biological Process	electron transport chain	GO:0022900	2	33
Chlorophyte	Biological Process	glucosinolate biosynthetic process	GO:0019761	1	45
Chlorophyte	Biological Process	transmembrane transport	GO:0055085	3	218
Chlorophyte	Biological Process	cation transport	GO:0006812	1	26
Chlorophyte	Biological Process	amylopectin biosynthetic process	GO:0010021	1	5
Chlorophyte	Biological Process	obsolete ATP catabolic process	GO:0006200	2	137
Chlorophyte	Biological Process	light-independent bacteriochlorophyll biosynthetic process	GO:0036070	1	1
Chlorophyte	Biological Process	obsolete GTP catabolic process	GO:0006184	1	73
Chlorophyte	Biological Process	phosphorylation	GO:0016310	2	136
Chlorophyte	Cellular Component	endoplasmic reticulum	GO:0005783	1	76
Chlorophyte	Cellular Component	intracellular part	GO:0044424	1	36
Chlorophyte	Cellular Component	membrane	GO:0016020	4	498
Chlorophyte	Cellular Component	cytoplasm	GO:0005737	2	224
Chlorophyte	Cellular Component	mitochondrion	GO:0005739	1	239
Chlorophyte	Cellular Component	chloroplast thylakoid membrane	GO:0009535	2	126
Chlorophyte	Cellular Component	respiratory chain	GO:0070469	1	13
Chlorophyte	Cellular Component	extrachromosomal circular DNA	GO:0005727	1	1
Chlorophyte	Cellular Component	large ribosomal subunit	GO:0015934	2	17
Chlorophyte	Cellular Component	chloroplast envelope	GO:0009941	1	185
Chlorophyte	Cellular Component	cytochrome b6f complex	GO:0009512	2	4
Chlorophyte	Cellular Component	nucleus	GO:0005634	4	494
Chlorophyte	Cellular Component	integral component of membrane	GO:0016021	6	572
Chlorophyte	Cellular Component	chloroplast	GO:0009507	2	299
Chlorophyte	Cellular Component	cAMP-dependent protein kinase complex	GO:0005952	1	3
Chlorophyte	Cellular Component	plastid	GO:0009536	2	103
Chlorophyte	Cellular Component	intracellular membrane-bounded organelle	GO:0043231	1	56
Chlorophyte	Cellular Component	ribosome	GO:0005840	1	92
Chlorophyte	Molecular Function	metal ion binding	GO:0046872	1	331
Chlorophyte	Molecular Function	cobalt ion binding	GO:0050897	1	16
Chlorophyte	Molecular Function	electron transfer activity	GO:0009055	1	115
Chlorophyte	Molecular Function	electron transporter, transferring electrons within cytochrome b6/f complex of photosystem II activity	GO:0045158	1	2
Chlorophyte	Molecular Function	adenyl nucleotide binding	GO:0030554	2	15
Chlorophyte	Molecular Function	DNA binding	GO:0003677	3	494
Chlorophyte	Molecular Function	isomerase activity	GO:0016853	1	21
Chlorophyte	Molecular Function	nucleotide binding	GO:0000166	2	336
Chlorophyte	Molecular Function	GTPase activity	GO:0003924	1	72
Chlorophyte	Molecular Function	ATPase activity	GO:0016887	2	100
Chlorophyte	Molecular Function	glutamate 5-kinase activity	GO:0004349	2	7
Chlorophyte	Molecular Function	oxidoreductase activity, acting on paired donors, with incorporation or reduction of molecular oxygen	GO:0016705	1	41
Chlorophyte	Molecular Function	GTP binding	GO:0005525	1	134
Chlorophyte	Molecular Function	protein kinase activity	GO:0004672	1	208
Chlorophyte	Molecular Function	monooxygenase activity	GO:0004497	1	39
Chlorophyte	Molecular Function	flavin adenine dinucleotide binding	GO:0050660	1	62
Chlorophyte	Molecular Function	phospholipid binding	GO:0005543	1	7
Chlorophyte	Molecular Function	RNA binding	GO:0003723	2	233
Chlorophyte	Molecular Function	inorganic phosphate transmembrane transporter activity	GO:0005315	1	16
Chlorophyte	Molecular Function	binding	GO:0005488	2	101
Chlorophyte	Molecular Function	magnesium chelatase activity	GO:0016851	1	5
Chlorophyte	Molecular Function	DNA-binding transcription factor activity	GO:0003700	3	94
Chlorophyte	Molecular Function	structural constituent of ribosome	GO:0003735	3	163
Chlorophyte	Molecular Function	acetyltransferase activity	GO:0016407	1	6
Chlorophyte	Molecular Function	4 iron, 4 sulfur cluster binding	GO:0051539	1	24
Chlorophyte	Molecular Function	zinc ion binding	GO:0008270	1	421
Chlorophyte	Molecular Function	hydrolase activity	GO:0016787	2	194
Chlorophyte	Molecular Function	rRNA binding	GO:0019843	1	24
Chlorophyte	Molecular Function	oxidoreductase activity, acting on iron-sulfur proteins as donors	GO:0016730	1	1
Chlorophyte	Molecular Function	cAMP-dependent protein kinase regulator activity	GO:0008603	1	6
Chlorophyte	Molecular Function	translation elongation factor activity	GO:0003746	1	24
Chlorophyte	Molecular Function	solute:proton antiporter activity	GO:0015299	1	7
Chlorophyte	Molecular Function	oxidoreductase activity, acting on the CH-OH group of donors, NAD or NADP as acceptor	GO:0016616	1	19
Chlorophyte	Molecular Function	UDP-N-acetylmuramate dehydrogenase activity	GO:0008762	1	5
Chlorophyte	Molecular Function	isoamylase activity	GO:0019156	1	4
Chlorophyte	Molecular Function	NAD binding	GO:0051287	1	36
Chlorophyte	Molecular Function	alpha-amylase activity	GO:0004556	1	10
Chlorophyte	Molecular Function	cation binding	GO:0043169	1	16
Chlorophyte	Molecular Function	histone-lysine N-methyltransferase activity	GO:0018024	1	6
Chlorophyte	Molecular Function	nucleic acid binding	GO:0003676	5	364
Chlorophyte	Molecular Function	GTP cyclohydrolase II activity	GO:0003935	1	2
Chlorophyte	Molecular Function	starch binding	GO:2001070	1	18
Chlorophyte	Molecular Function	nucleoside-triphosphatase activity	GO:0017111	3	68
Chlorophyte	Molecular Function	iron ion binding	GO:0005506	1	128
Chlorophyte	Molecular Function	iron-sulfur cluster binding	GO:0051536	1	41
Chlorophyte	Molecular Function	protein serine/threonine kinase activity	GO:0004674	1	519
Chlorophyte	Molecular Function	ATP binding	GO:0005524	7	1371
Chlorophyte	Molecular Function	heme binding	GO:0020037	1	90
Chlorophyte	Molecular Function	oxidoreductase activity, acting on the CH-CH group of donors, iron-sulfur protein as acceptor	GO:0016636	2	2
Chlorophyte	Molecular Function	ATP-dependent helicase activity	GO:0008026	1	78
Chlorophyte	Molecular Function	metalloendopeptidase activity	GO:0004222	1	31
Chlorophyte	Molecular Function	oxidoreductase activity	GO:0016491	1	232
Chlorophyte	Molecular Function	catalytic activity	GO:0003824	1	274

## Sheet: S2B
Table S2B. Genes related to cell division, cell wall synthesis and cell communication in representative land plants and green algae.
Catelgory	Gene name	A. thaliana	C. reinhardtii	M. viride	K. nitens	C. braunii
Cell devision, cell communication	ABP1/ ENDOPLASMIC RETICULUM AUXIN BINDING PROTEIN 1	AT4G02980	Cre12.g537000.t1.2	NA	kfl00124_0230_v1.1	g38020.t1
	Actin3	AT3G53750	Cre13.g603700.t1.2	Mv14259-RA, Mv15441-RA, Mv15434-RA, Mv16959-RA, Mv15440-RA	kfl00726_0080_v1.1	g46675.t1;g40116.t1;g24116.t1;g30897.t1;g38378.t1;g30919.t1;g28550.t1;g34199.t1;g86671.t1;g46712.t1;g24122.t1;g55542.t1;g53762.t1;g48582.t1;g24113.t1;g45374.t2
	Actin7	AT5G09810	Cre13.g603700.t1.2	Mv14259-RA, Mv15441-RA, Mv15434-RA, Mv16959-RA, Mv15440-RA	kfl00726_0080_v1.1	g30897.t1;g38378.t1;g30919.t1;g28550.t1;g34199.t1;g86671.t1;g46712.t1;g24122.t1;g55542.t1;g53762.t1;g48582.t1;g24113.t1;g45374.t2;g46675.t1;g40116.t1;g24116.t1
	AFH14/ FORMIN HOMOLOGY 14	AT1G31810	Cre06.g311250.t1.1	Mv15054-RA	kfl00111_0310_v1.1	g37581.t1
	AGC kinase family protein	AT4G14350	Cre01.g029850.t1.2	Mv01051-RA	kfl00618_0030_v1.1	g39450.t1;g40901.t1;g50951.t1;g30304.t1
	AIR9	AT2G34680	Cre10.g454700.t1.2	Mv12871-RA	kfl00010_0160_v1.1	g58028.t1;g34929.t1;g34931.t1;g52351.t1;g45402.t1;g13023.t1;g51063.t1;g47955.t1
	ANP1	AT1G09000	Cre10.g464100.t1.2	Mv10329-RA	kfl00476_0050_v1.1	g38503.t1
	ANP2	AT1G54960	Cre10.g464100.t1.2	Mv10329-RA	kfl00476_0050_v1.1	g38927.t1;g38503.t1;g66805.t1
	ANP3	AT3G06030	Cre10.g464100.t1.2	Mv10329-RA	kfl00476_0050_v1.1	g38503.t1;g66805.t1;g38927.t1
	AP1M2	AT1G60780	Cre06.g262250.t1.2	Mv00738-RA	kfl00128_0170_v1.1	g17615.t2;g37139.t1;g40361.t1
	AP2M	AT5G46630	Cre16.g685277.t1.1	Mv00738-RA, Mv06187-RA, Mv02983-RA	kfl00018_g47_v1.1	g37139.t1;g40361.t1;g17615.t2
	AP3M	AT1G56590	Cre06.g262250.t1.2	Mv09464-RA	kfl00068_0130_v1.1	g50247.t1
	AP4M	AT4G24550	Cre02.g146600.t1.2	Mv18682-RA	kfl00065_0140_v1.1	g37139.t1;g40361.t1;g17615.t2
	ARAC1/ ARABIDOPSIS RAC-LIKE 1	AT2G17800	Cre09.g390763.t1.1	Mv00463-RA	kfl00452_0080_v1.1	g6392.t1
	ARAC5/ RAC-LIKE GTP BINDING PROTEIN 5	AT1G75840	Cre09.g390763.t1.1	Mv00463-RA	kfl00452_0080_v1.1	g6392.t1
	ARK3/ ARMADILLO REPEAT KINESIN 3	AT1G12430	Cre09.g415450.t1.2	Mv01061-RA	kfl00317_0030_v1.1	g8649.t1;g36544.t3;g55234.t1;g32294.t2;g49995.t1
	AtAUG2	AT2g32980	NA	Mv12881-RA	kfl00027_0470_v1.1	g58792.t1
	ATCDC48B/ CELL DIVISION CYCLE 48B	AT3G53230	Cre06.g269950.t1.2	Mv00847-RA	kfl00606_0060_v1.1	g4379.t1;g8453.t1
	ATCDC48C/ CELL DIVISION CYCLE 48C	AT5G03340	Cre06.g269950.t1.2	Mv00847-RA	kfl00606_0060_v1.1	g4379.t1;g8453.t1
	AtCESA3	AT5G05170	NA	Mv02509-RA	kfl00459_0100_v1.1	g31308.t1;g49201.t1;g38962.t1;g52173.t1;g31305.t1;g45235.t1;g22266.t1;g31707.t1
	AtEB1a	AT3G47690	Cre17.g741200.t1.2	Mv00757-RA	kfl00018_0220_v1.1	g12380.t1
	AtEB1c	AT5G67270	Cre17.g741200.t1.2	Mv00757-RA	kfl00018_0220_v1.1	g12380.t1;g6733.t1
	AtECA4	AT2G25430	Cre09.g393136.t1.1	Mv01938-RA	kfl00283_0230_v1.1	g29464.t1
	AtEH1	AT1G20760	Cre06.g260950.t1.2	Mv13333-RA	kfl00218_0020_v1.1	g8947.t1;g22300.t1;g46891.t1;g4194.t1
	AtEH2	AT1G21630	Cre06.g260950.t1.2	Mv13333-RA	kfl00218_0010_v1.1	g8947.t1;g22300.t1;g46891.t1;g4194.t1
	ATK1/ KINESIN 1	AT4G21270	Cre16.g656700.t1.2	Mv22247-RA	kfl00199_0060_v1.1	g66708.t1;g34620.t1;g39632.t1;g28552.t1;g36544.t3
	ATK5/ KINESIN 5	AT4G05190	Cre16.g656700.t1.2	Mv22247-RA	kfl00199_0060_v1.1	g66708.t1;g34620.t1;g39632.t1;g28552.t1;g36544.t3
	ATM1/ MYOSIN 1	AT3G19960	Cre09.g416250.t1.1	Mv07168-RA, Mv10427-RA, Mv10927-RA	kfl00001_0710_v1.1	g48658.t1;g48390.t1;g24025.t1;g39646.t1;g50407.t1
	ATMAP65-6	AT2G01910	Cre14.g614050.t1.1	Mv09783-RA	kfl00072_0120_v1.1	g21236.t1
	AUG1/ AUGMIN 1	AT2G41350	Cre04.g220950.t1.2	Mv20936-RA	kfl00168_0050_v1.1	g38257.t1
	AUG3/ AUGMIN 3	AT5G48520	Cre06.g271150.t1.1	Mv06560-RA	kfl00416_0130_v1.1	g32699.t1;g49514.t1
	AUG4/ AUGMIN SUBUNIT 4	AT1G50710	NA	NA	kfl00037_0160_v1.1	g19746.t1;g6714.t1
	AUG5/ AUGMIN SUBUNIT 5	AT5G38880	Cre13.g575850.t1.2	Mv23002-RA	kfl00108_0090_v1.1	g36314.t1
	AUG6/ AUGMIN SUBUNIT 6	AT5G40740	Cre17.g738500.t1.1	Mv12842-RA	kfl00370_0110_v1.1	g66670.t1
	AUG7/ AUGMIN SUBUNIT 7	AT5G17620	NA	Mv12873-RA	kfl00343_0130_v1.1	g5742.t1
	AUR1/ ATAURORA1	AT4G32830	Cre04.g220700.t1.2	Mv07940-RA, Mv02252-RA	kfl00348_0170_v1.1	g57078.t1;g36849.t1;g45369.t1
	AUR2/ ATAURORA2	AT2G25880	Cre04.g220700.t1.2	Mv07940-RA, Mv02252-RA	kfl00348_0170_v1.1	g57078.t1;g36849.t1;g45369.t1
	BET3	AT5G54750	Cre03.g145607.t1.1	Mv10656-RA	kfl00012_0590_v1.1	g9060.t1
	beta-adaptin	AT4G11380	Cre11.g478156.t2.1	Mv01579-RA	kfl00019_0470_v1.1	g798.t1;g10902.t1;g48222.t1
	BIG1	AT4G38200	Cre09.g390319.t1.1	Mv16037-RA	kfl00714_0050_v1.1	g5727.t1;g8287.t1;g19322.t1
	BIG2	AT3G60860	Cre09.g390319.t1.1	Mv16037-RA	kfl00714_0050_v1.1	g5727.t1;g8287.t1;g19322.t1
	BIG3	AT1G01960	Cre09.g390319.t1.1	Mv16037-RA	kfl00714_0050_v1.1	g5727.t1;g8287.t1;g19322.t1
	BIG4	AT4G35380	Cre09.g390319.t1.1	Mv16037-RA	kfl00714_0050_v1.1	g5727.t1;g8287.t1;g19322.t1
	BUB3.1/ BUB (BUDDING UNINHIBITED BY BENZYMIDAZOL) 3.1	AT3G19590	Cre04.g215750.t1.2	Mv08388-RA, Mv15345-RA	kfl00226_0150_v1.1	g50927.t1;g29549.t1;g633.t1;g32085.t1
	BUB3.2/ BUB (BUDDING UNINHIBITED BY BENZYMIDAZOL) 3.2	AT1G49910	Cre04.g215750.t1.2	Mv08388-RA	kfl00226_0150_v1.1	g32085.t1;g50927.t1;g29549.t1;g633.t1
	CALS1/ CALLOSE SYNTHASE 1	AT1G05570	Cre13.g574900.t1.2	Mv16380-RA	kfl00500_0040_v1.1	g19490.t1;g36382.t1
	CAP1	AT4G32285	Cre09.g393136.t1.1	Mv01938-RA	kfl00283_0230_v1.1	g29464.t1
	CCS52A2	AT4G11920	Cre09.g406851.t1.1	Mv11443-RA, Mv12189-RA	kfl00173_0310_v1.1	g33929.t1;g41292.t1;g41293.t1;g38006.t1
	CDC48/ CELL DIVISION CYCLE 48	AT3G09840	Cre06.g269950.t1.2	Mv00847-RA	kfl00606_0060_v1.1	g4379.t1;g8453.t1
	CDC48B/ CELL DIVISION CYCLE 48B	AT2G03670	Cre06.g269950.t1.2	Mv00847-RA,Mv00029-RA, Mv14823-RA	kfl00606_0060_v1.1	g3187.t1;g4379.t1;g54903.t1;g8453.t1
	CDC48C/ CELL DIVISION CYCLE 48C	AT3G01610	Cre06.g269950.t1.2	Mv00847-RA, Mv00029-RA	kfl00606_0060_v1.1	g4379.t1;g8453.t1
	CDKA;1	AT3G48750	Cre10.g465900.t1.2	Mv18794-RA, Mv14758-RA, Mv23038-RA	kfl00854_0050_v1.1	g17928.t1;g37868.t1;g29959.t1;g18560.t1;g49363.t1;g663.t1
	CDKB1;1	AT3G54180	Cre08.g372550.t1.1	Mv23038-RA	kfl00404_0010_v1.1	g69736.t1;g17928.t1;g37868.t1;g29959.t1;g18560.t1;g49363.t1;g663.t1
	CDKB2;1	AT1G76540	Cre08.g372550.t1.1	Mv23038-RA,Mv18794-RA, Mv14758-RA, Mv07792-RA	kfl00404_0010_v1.1	g17928.t1;g37868.t1;g29959.t1;g18560.t1;g49363.t1;g663.t1
	CESA1/ CELLULOSE SYNTHASE 1	AT4G32410	NA	Mv02509-RA	kfl00459_0080_v1.1	g22266.t1;g31707.t1;g31308.t1;g49201.t1;g38962.t1;g52173.t1;g31305.t1;g45235.t1
	CESA2/ CELLULOSE SYNTHASE A2	AT4G39350	NA	Mv02509-RA	kfl00459_0080_v1.1	g22266.t1;g31707.t1;g31308.t1;g49201.t1;g38962.t1;g52173.t1;g31305.t1;g45235.t1
	CESA6/ CELLULOSE SYNTHASE 6	AT5G64740	NA	Mv02509-RA	kfl00459_0100_v1.1	g45235.t1;g22266.t1;g31707.t1;g31308.t1;g49201.t1;g38962.t1;g52173.t1;g31305.t1
	CHER1/ CHOLINE TRANSPORTER-LIKE 1	AT3G15380	Cre01.g021500.t1.1	Mv20673-RA, Mv09481-RA	kfl00133_0110_v1.1	g34641.t1;g50441.t1;g34644.t1
	CKS2	AT2G27970	Cre03.g180350.t1.2	NA	kfl00104_0340_v1.1	g2791.t1
	CLASP/ CLIP-ASSOCIATED PROTEIN	AT2G20190	Cre03.g154425.t3.1	Mv13951-RA	kfl00757_0050_v1.1	g12856.t1;g31176.t1;g31173.t1;g31174.t1;g8665.t1
	Clathrin heavy chain	AT3G11130	Cre02.g101400.t1.2	Mv14160-RA	kfl00232_0230_v1.1	g31057.t1;g46777.t1;g46780.t1;g5751.t1;g46782.t1;g46784.t1;g46776.t1
	Clathrin heavy chain other	AT3G08530	Cre02.g101400.t1.2	Mv14160-RA	kfl00232_0230_v1.1	g31057.t1;g46777.t1;g46780.t1;g5751.t1;g46782.t1;g46784.t1;g46776.t1
	Clathrin light chain 3	AT3G51890	Cre16.g666334.t2.1	NA	kfl00501_0040_v1.1	g38549.t1;g38550.t1;g38552.t1;g38553.t1
	Clathrin light chain other	AT2G20760	Cre03.g155650.t1.2	NA	kfl00501_0040_v1.1	g38549.t1;g38550.t1;g38552.t1;g38553.t1
	CLC2/ CLATHRIN LIGHT CHAIN 2	AT2G40060	NA	NA	kfl00501_0040_v1.1	g38549.t1;g38550.t1;g32691.t1;g38552.t1;g38553.t1
	CLUB/ CLUB	AT5G54440	Cre01.g003500.t1.2	Mv11451-RA	kfl00020_0330_v1.1	g74386.t1;g48013.t1;g48014.t1
	CMT3/ CHROMOMETHYLASE 3	AT1G69770	Cre10.g461750.t1.1	Mv09173-RA	kfl00108_0130_v1.1	g36290.t1
	CPI1/ CYCLOPROPYL ISOMERASE	AT5G50375	Cre16.g657300.t1.2	Mv00770-RA	kfl00021_0400_v1.1	g48821.t1
	CSLD2	AT5G16910	NA	Mv02509-RA	kfl00459_0100_v1.1	g31308.t1;g49201.t1;g38962.t1;g52173.t1;g31305.t1;g22266.t1;g31707.t1
	CSLD3	AT3G03050	NA	Mv02509-RA	kfl00459_0100_v1.1	g31308.t1;g49201.t1;g38962.t1;g52173.t1;g31305.t1;g31707.t1
	CSLD5	AT1G02730	NA	Mv02509-RA	kfl00459_0100_v1.1	g31308.t1;g49201.t1;g38962.t1;g52173.t1;g31305.t1;g31707.t1
	CUL1/ CULLIN 1	AT4G02570	Cre17.g734400.t1.1	Mv20093-RA	kfl00302_0020_v1.1	g54200.t1;g35043.t1;g8476.t1
	CYCA1;1	AT1G44110	Cre03.g207900.t1.1	Mv18326-RA, Mv06860-RA	kfl00112_0070_v1.1	g48126.t1;g19866.t1;g11049.t1;g26051.t1
	CYCB1;2	AT5G06150	Cre03.g207900.t1.1	Mv06860-RA	kfl00560_0010_v1.1	g11049.t1;g26051.t1;g48126.t1;g19866.t1
	CYCH;1/ CYCLIN H;1	AT5G27620	Cre14.g632783.t1.1	Mv19524-RA	kfl00160_0260_v1.1	g29551.t1
	CYCT1;1/ CYCLIN T1;1	AT1G35440	Cre14.g613900.t1.2	Mv13939-RA	kfl01027_0020_v1.1	g44491.t1;g41142.t1
	CYCT1;2	AT4G19560	Cre14.g613900.t1.2	Mv13939-RA	kfl01027_0020_v1.1	g44491.t1;g41142.t1
	CYCT1;3/ CYCLIN T 1;3	AT1G27630	Cre14.g613900.t1.2	Mv13939-RA	kfl01027_0020_v1.1	g44491.t1
	CYCT1;4	AT4G19600	Cre14.g613900.t1.2	Mv13939-RA	kfl01027_0020_v1.1	g44491.t1;g41142.t1
	DcKRP120–2 homolog	AT3G45850	Cre16.g672497.t1.1	Mv09724-RA	kfl00356_0150_v1.1	g34620.t1;g8649.t1;g23545.t1
	DEK1	AT1G55350	NA	Mv14994-RA	kfl00386_0020_v1.1	g23680
	DL1C/ DYNAMIN-LIKE 1C	AT1G14830	Cre05.g245950.t1.1	Mv13915-RA	kfl00158_0150_v1.1	g56849.t1
	DL1E/ DYNAMIN-LIKE 1E	AT3G60190	Cre05.g245950.t1.1	Mv13915-RA	kfl00158_0150_v1.1	g56849.t1
	DL3/ DYNAMIN-LIKE 3	AT1G59610	Cre05.g245950.t1.1	Mv16911-RA, Mv13915-RA	kfl00339_0160_v1.1	g56849.t1
	DRP1A	AT5G42080	Cre05.g245950.t1.1	Mv13915-RA	kfl00158_0150_v1.1	g56849.t1
	DRP2A	AT1G10290	Cre05.g245950.t1.1	Mv16911-RA	kfl00339_0160_v1.1	g56849.t1
	DRP5A/ DYNAMIN RELATED PROTEIN 5A	AT1G53140	Cre12.g529450.t2.1	Mv18231-RA	kfl01120_0010_v1.1	g86243.t1;g45634.t1
	EB1B/ END BINDING PROTEIN 1B	AT5G62500	Cre17.g741200.t1.2	Mv00757-RA	kfl00018_0220_v1.1	g12380.t1
	Echidna	AT1G09330	Cre16.g683250.t1.2	Mv00077-RA	kfl00076_0040_v1.1	g21298.t1;g30020.t1
	ede1	At2g44190	NA	Mv22981-RA	kfl00170_0070_v1.1	g8630.t1;g8632.t1
	ede1-like, AUG8	AT4g30710	Cre13.g603250.t1.2	Mv22981-RA	kfl00170_0070_v1.1	g8632.t1;g8630.t1
	EMB2001/ EMBRYO DEFECTIVE 2001	AT2G22870	Cre12.g519700.t1.1	Mv01251-RA	kfl00308_0030_v1.1	g371.t1
	EMB2804/ EMBRYO DEFECTIVE 2804	AT3G10220	Cre15.g636300.t1.2	Mv21157-RA	kfl00130_0150_v1.1	g30186.t1;g27740.t3
	ENGB-2	AT5G11480	Cre12.g519700.t1.1	Mv01251-RA	kfl00308_0030_v1.1	g371.t1
	ENGB-3	AT5G58370	Cre12.g519700.t1.1	Mv01251-RA	kfl00004_0520_v1.1	g371.t1
	ENTH/ANTH	AT1G05020	Cre09.g393136.t1.1	Mv01938-RA	kfl00283_0230_v1.1	g29464.t1
	EXO70A1/ EXOCYST SUBUNIT EXO70 FAMILY PROTEIN A1	AT5G03540	Cre10.g421250.t1.2	Mv17458-RA	kfl00089_0030_v1.1	g55229.t1;g39433.t1
	EXO84B/ EXOCYST COMPLEX COMPONENT 84B	AT5G49830	Cre12.g539050.t1.1	Mv12390-RA	kfl00859_0060_v1.1	g38266.t1
	FASS	AT5G18580	Cre01.g047900.t1.1	Mv15322-RA	kfl00358_0090_v1.1	g7999.t1
	Fh5/ FORMIN HOMOLOGY5	AT5G54650	Cre06.g311250.t1.1	Mv22007-RA	kfl00071_0200_v1.1	g37581.t1
	FH6/ FORMIN HOMOLOG 6	AT5G67470	Cre06.g311250.t1.1	Mv22007-RA	kfl00071_0200_v1.1	g37581.t1
	FU/ FUSED	AT1G50240	Cre09.g412750.t1.2	Mv17428-RA	kfl00031_0470_v1.1	g36585.t1;g46858.t1;g57078.t1;g36849.t1;g46859.t1;g39450.t1
	gamma-adaptin	AT1G23900	Cre16.g676650.t1.2	Mv00286-RA	kfl00126_0190_v1.1	g41578.t1;g29503.t1;g66334.t1
	GCP4	At3g53760	Cre01.g019150.t1.2	Mv22150-RA	kfl00842_0010_v1.1	g8601.t1;g8603.t1
	GCP5a	AT1G80260	Cre10.g430900.t1.1	Mv13798-RA	kfl00080_0210_v1.1	g22067.t1;g19823.t1
	GCP5b	At1g20570	Cre10.g430900.t1.1	Mv13798-RA	kfl00080_0210_v1.1	g22067.t1;g19823.t1
	GCP6 like	AT3g43610	Cre01.g019150.t1.2	Mv13798-RA, Mv11180-RA	kfl00183_0150_v1.1	g23077.t1
	GH9A1/ GLYCOSYL HYDROLASE 9A1	AT5G49720	Cre17.g730550.t1.2	NA	kfl00013_0360_v1.1	g50041.t1;g19853.t1
	GIP1/ ATGCP3 INTERACTING PROTEIN 1	AT4G09550	Cre14.g610000.t1.1	NA	kfl00573_g9_v1.1	g23420.t1
	GIP2/ GCP3-INTERACTING PROTEIN 2	AT1G73790	Cre14.g610000.t1.1	NA	kfl00573_g9_v1.1	g23420.t1
	GN/ GNOM	AT1G13980	Cre07.g334100.t1.1	Mv18269-RA	kfl00216_0140_v1.1	g19322.t1
	HBT/ HOBBIT	AT2G20000	Cre17.g740510.t1.1	Mv06563-RA	kfl00176_0210_v1.1	g45228.t1;g102.t1
	HIK/ HINKEL	AT1G18370	Cre13.g568450.t1.1	Mv01568-RA, Mv00864-RA	kfl00714_0060_v1.1	g44918.t1;g38162.t1;g23545.t1
	ILP1/ IAP-LIKE PROTEIN 1	AT1G17210	Cre09.g394843.t1.1	NA	kfl00058_0070_v1.1	g34932.t1
	KAC1/ KINESIN FOR ACTIN BASED CHLOROPLAST MOVEMENT 1	AT5G10470	Cre03.g145107.t1.1	Mv20097-RA	kfl00229_0050_v1.1	g66708.t1;g78819.t1;g34620.t1;g39632.t1;g28552.t1;g36544.t3
	Katanin p60, FRA2, ERH3, BOTERO, FURCA2	AT1G80350	Cre10.g427600.t1.2	Mv18925-RA	kfl00352_0030_v1.1	g38915.t1;g39027.t1;g20319.t1;g26520.t1;g38481.t1
	KCBP or ZWICHEL	AT5G65930	Cre06.g278125.t1.1	Mv10000-RA	kfl00334_0110_v1.1	g66708.t1;g34620.t1;g19121.t1;g19122.t1;g39632.t1;g28552.t1;g9092.t1;g8104.t1;g36544.t3
	KEU Keule	AT1G12360	Cre11.g467699.t1.1	Mv16665-RA	kfl00776_0040_v1.1	g31666.t1
	kinesin "Zenkin"	AT2G21380	Cre13.g568450.t1.1	Mv01568-RA	kfl01264_0010_v1.1	g44918.t1;g23545.t1
	Kinesin C-terminal "KinG"	At1g63640	re05.g233100.t2.1	Mv20467-RA, Mv07164-RA	kfl00018_0290_v1.1	g66708.t1;g34620.t1;g28552.t1;g36544.t3
	kinesin motor protein-relate...	AT5G65460	Cre03.g145107.t1.1	Mv20097-RA	kfl00229_0050_v1.1	g66708.t1;g78819.t1;g34620.t1;g39632.t1;g28552.t1;g9092.t1;g8104.t1;g36544.t3
	kinesin motor RSW7	AT2G28620	Cre16.g672497.t1.1	Mv09724-RA	kfl00356_0150_v1.1	g34620.t1;g8649.t1;g28552.t1;g23545.t1
	KIS/ KIESEL	AT2G30410	Cre16.g670800.t1.2	Mv19252-RA	kfl00206_0190_v1.1	g52286.t1
	KN KNOLLE SYP111	AT1G08560	Cre13.g588550.t1.2	Mv01261-RA	kfl00435_0060_v1.1	g34724.t1;g34586.t1
	KRP4	AT2G32710	Cre17.g727600.t1.1	NA	kfl00038_0410_v1.1	NA
	LOLITA	AT1G15370	Cre12.g561200.t1.1	NA	kfl00014_0600_v1.1	g8585.t1
	MAP65-2/ MICROTUBULE-ASSOCIATED PROTEIN 65-2	AT4G26760	Cre14.g614050.t1.1	Mv09783-RA	kfl00072_0120_v1.1	g21236.t1
	MAP65-4/ MICROTUBULE-ASSOCIATED PROTEIN 65-4	AT3G60840	Cre14.g614050.t1.1	Mv09783-RA	kfl00072_0120_v1.1	g21236.t1
	MAP65–1	AT5G55230	Cre14.g614050.t1.1	Mv09783-RA	kfl00072_0120_v1.1	g21236.t1
	MAP65–3 aka PLE	AT5G51600	Cre14.g614050.t1.1	Mv09783-RA	kfl00072_0120_v1.1	g21236.t1
	MAP65–5	AT2G38720	Cre14.g614050.t1.1	Mv09783-RA	kfl00072_0120_v1.1	g21236.t1
	MAP65–8	AT1G27920	Cre14.g614050.t1.1	Mv09783-RA	kfl00072_0120_v1.1	g21236.t1
	MAP70-1/ MICROTUBULE-ASSOCIATED PROTEINS 70-1	AT1G68060	Cre14.g618150.t1.2	Mv00481-RA, Mv19459-RA	kfl00211_0180_v1.1	g4681.t1
	MET1/ METHYLTRANSFERASE 1	AT5G49160	Cre10.g461750.t1.1	Mv09173-RA	kfl00181_0220_v1.1	g36290.t1
	Microtubule protein TAN homolog	AT3G05330	NA	NA	NA	NA
	MIND	AT5G24020	Cre12.g522950.t1.2	Mv07662-RA	kfl00373_0040_v1.1	g30185.t1
	MINE1/ HOMOLOGUE OF BACTERIAL MINE 1	AT1G69390	Cre17.g720350.t1.1	Mv19940-RA	kfl00430_0090_v1.1
	MKK6/ MAP KINASE KINASE 6	AT5G56580	Cre06.g249150.t1.1	Mv05250-RA	kfl00191_0100_v1.1	g2836.t1;g38176.t1;g34886.t1;g21977.t1;g37697.t1
	Mob1/phocein family protein	AT5G20430	Cre02.g107850.t1.2	Mv07147-RA	kfl00958_0040_v1.1	g44536.t1
	MOR1/ MICROTUBULE ORGANIZATION 1	AT2G35630	Cre03.g149800.t1.1	Mv07609-RA	kfl00316_0090_v1.1	g39205.t1
	MPK4	AT4G01370	Cre01.g010000.t1.2	Mv07867-RA, Mv07749-RA	kfl00099_0050_v1.1	g19012.t1;g22947.t1
	MPK6	AT2G43790	Cre01.g010000.t1.2	Mv07867-RA, Mv07749-RA	kfl00099_0050_v1.1	g22947.t1;g19012.t1
	MUS/ MUSTACHES	AT1G75640	Cre17.g741150.t2.1	Mv15999-RA, Mv15999-RA, Mv15998-RA, Mv07199-RA	kfl00035_0190_v1.1	g573.t1
	MYB3R1	AT4G32730	Cre03.g197100.t1.2	Mv02116-RA	kfl00040_0130_v1.1	g15946.t1;g2811.t1;g18982.t3
	MYB3R4	AT5G11510	Cre01.g034350.t1.1	Mv02116-RA	kfl00040_0130_v1.1	g2811.t1;g18982.t3;g15946.t1
	Myosin VIII	AT1G50360	Cre09.g416250.t1.1	Mv07168-RA,Mv10927-RA,Mv10427-RA	kfl00001_0710_v1.1	g24025.t1;g39646.t1;g50407.t1;g48658.t1;g48390.t1
	NEDD1	AT5G05970	Cre08.g364000.t1.1	Mv06107-RA	kfl00008_0160_v1.1	g37200.t1
	NPSN11	AT2G35190	Cre07.g342050.t1.2	Mv15929-RA	kfl00187_0180_v1.1	g50079.t1;g48845.t1
	PAD1/ 20S PROTEASOME ALPHA SUBUNIT PAD1	AT3G51260	Cre01.g030850.t1.2	Mv12948-RA	kfl00305_0110_v1.1	g55165.t1;g50356.t1;g54888.t1;g4752.t1;g39424.t1
	PAKRP1	AT4G14150	Cre03.g164050.t2.1	Mv22136-RA	kfl00364_0100_v1.1	g8649.t1;g54242.t1;g55234.t1;g34.t1;g9025.t1;g88546.t1
	PAKRP1L	AT3G23670	Cre03.g164050.t2.1	Mv22136-RA	kfl00364_0100_v1.1	g8649.t1;g54242.t1;g55234.t1;g34.t1;g9025.t1;g88546.t1
	PAKRP2	AT4G14330	Cre16.g656700.t1.2	Mv07651-RA, Mv12506-RA, Mv11657-RA	kfl00189_0160_v1.1	g66708.t1;g8649.t1;g39632.t1;g36544.t3;g12706.t1;g32516.t1
	PFI/ PFIFFERLING	AT1G71440	Cre02.g095113.t1.1	Mv15818-RA	kfl00125_0060_v1.1	g2823.t1
	PHIP1/ PHRAGMOPLASTIN INTERACTING PROTEIN 1	AT3G55340	Cre06.g275100.t1.2	NA	kfl00034_0350_v1.1	g49981.t3
	PLP3a/ PHOSDUCIN-LIKE PROTEIN 3 HOMOLOG	AT3G50960	Cre17.g717750.t1.2	Mv21553-RA	kfl00050_0150_v1.1	g41441.t1;g943.t1
	PLP3b/ PHOSDUCIN-LIKE PROTEIN 3 HOMOLOG	AT5G66410	Cre17.g717750.t1.2	Mv21553-RA	kfl00050_0150_v1.1	g41441.t1;g943.t1
	POK1/ PHRAGMOPLAST ORIENTING KINESIN 1	AT3G17360	Cre03.g164050.t2.1	Mv22136-RA	kfl00364_0070_v1.1	g8649.t1;g54242.t1;g34.t1;g9025.t1;g88546.t1
	POK2/ PHRAGMOPLAST ORIENTING KINESIN 2	AT3G19050	Cre03.g164050.t2.1	Mv22136-RA	kfl00364_0070_v1.1	g8649.t1;g54242.t1;g34.t1;g9025.t1;g88546.t1
	POR/ PORCINO	AT4G39920	Cre03.g200150.t1.2	Mv11431-RA	kfl00815_0030_v1.1	g8978.t1
	PPOP	AT3G26030	Cre13.g567800.t1.2	Mv04646-RA	kfl00014_0070_v1.1	g30230.t1
	PRF1/ PROFILIN 1	AT2G19760	Cre10.g427250.t1.2	NA	kfl00010_0150_v1.1	g16936.t1
	PRF5/ PROFILIN 5	AT2G19770	Cre10.g427250.t1.2	NA	kfl00010_0150_v1.1	g16936.t1
	RAB11c/ RAB GTPASE 11C	AT1G09630	Cre03.g189250.t1.2	Mv17568-RA	kfl00160_0170_v1.1	g36316.t1
	RABA2b/ RAB GTPASE HOMOLOG A2B	AT1G07410	Cre03.g189250.t1.2	Mv17568-RA	kfl00160_0170_v1.1	g36316.t1
	RABA2c/ RAB GTPASE HOMOLOG A2C	AT3G46830	Cre03.g189250.t1.2	Mv17568-RA	kfl00160_0170_v1.1	g36316.t1
	RABA2D/ RAB GTPASE HOMOLOG A2D	AT5G59150	Cre03.g189250.t1.2	Mv17568-RA	kfl00160_0170_v1.1	g36316.t1
	RABA3/ RAB GTPASE HOMOLOG A3	AT1G01200	Cre03.g189250.t1.2	Mv17568-RA	kfl00160_0170_v1.1	g36316.t1
	RANGAP1/ RAN GTPASE ACTIVATING PROTEIN 1	AT3G63130	Cre11.g479250.t1.2	Mv04816-RA	kfl00765_0060_v1.1	g36987.t1;g30642.t1
	RANGAP2/ RAN GTPASE ACTIVATING PROTEIN 2	AT5G19320	Cre11.g479250.t1.2	Mv04816-RA	kfl00765_0060_v1.1	g36987.t1;g30642.t1
	RCY1/ ARGININE-RICH CYCLIN 1	AT2G26430	Cre07.g321650.t1.2	Mv04146-RA	kfl00749_0070_v1.1	g44491.t1;g41142.t1
	ROP1/ RHO-RELATED PROTEIN FROM PLANTS 1	AT3G51300	Cre09.g390763.t1.1	Mv00463-RA	kfl00452_0080_v1.1	g6392.t1
	RPS13A/ RIBOSOMAL PROTEIN S13A	AT4G00100	Cre07.g331900.t1.2	Mv10742-RA	kfl00229_0020_v1.1	g22973.t1
	RUK	AT5G18700	Cre14.g612000.t1.2	Mv12390-RA	kfl00098_0050_v1.1	g46858.t1;g38144.t1;g66805.t1;g36585.t1;g38927.t1
	SABRE	AT1G58250	Cre14.g608050.t1.1	Mv00866-RA	kfl00018_0580_v1.1	g40338.t1;g40341.t1
	SAR1/ SYNAPTOBREVIN-RELATED PROTEIN 1	AT2G33120	Cre04.g225900.t1.2	Mv20075-RA	kfl00515_0100_v1.1	g30836.t1;g31196.t1;g49960.t1
	SCD1/ STOMATAL CYTOKINESIS-DEFECTIVE 1	AT1G49040	Cre07.g352900.t1.1	Mv09330-RA	kfl00129_0220_v1.1	g37927.t1;g48868.t1;g48870.t1;g37921.t1;g37922.t1
	SCD2/ STOMATAL CYTOKINESIS DEFECTIVE 2	AT3G48860	Cre04.g219000.t1.2	NA	kfl00460_0020_v1.1	g27777.t1
	SEC1 / Munc18	AT4G31740	Cre12.g521350.t1.2	Mv08629-RA	kfl00077_0070_v1.1	g41372.t1
	Sec10	AT5G12370	Cre12.g551801.t1.1	Mv10171-RA	kfl00107_0020_v1.1	g24150.t1;g38471.t1
	SEC15B/ EXOCYST COMPLEX COMPONENT SEC15B	AT4G02350	Cre07.g317800.t1.2	Mv20107-RA	kfl00295_0080_v1.1	g2865.t2
	SEC3A/ EXOCYST COMPLEX COMPONENT SEC3A	AT1G47550	Cre09.g392000.t2.1	Mv01559-RA	kfl00782_0020_v1.1	g3845.t1;g48206.t1
	Sec5A	AT1G76850	Cre16.g684600.t1.2	Mv22510-RA	kfl00016_0350_v1.1	g18955.t1
	Sec5B	AT1G21170	Cre16.g684600.t1.2	Mv22510-RA	kfl00016_0350_v1.1	g18955.t1
	SEC6	AT1G71820	Cre17.g744847.t1.1	Mv08103-RA	kfl00427_0100_v1.1	g30506.t1
	SEC8/ SUBUNIT OF EXOCYST COMPLEX 8	AT3G10380	Cre01.g003050.t1.2	Mv06096-RA	kfl00003_0320_v1.1	g30687.t1
	SKP1/ S PHASE KINASE-ASSOCIATED PROTEIN 1	AT1G75950	Cre12.g501200.t1.2	Mv07054-RA	kfl00055_0100_v1.1	g21767.t1
	SNAP receptor activity	AT1G08350	Cre16.g675958.t1.1	Mv10831-RA	kfl00136_0160_v1.1	g32443.t1;g34135.t1;g39866.t1
	SNAP33	AT5G61210	NA	NA	kfl00640_0070_v1.1	g23064.t1
	SPC97 / GCP2 / GRIP84	At5g17410	Cre12.g525500.t1.1	Mv12973-RA	kfl00274_0100_v1.1	g50760.t1;g50761.t1
	SPC98 / GCP3	At5g06680	Cre11.g467745.t1.1	Mv15031-RA	kfl00028_0270_v1.1	g7989.t1
	SPR1/ SPIRAL1	AT2G03680	Cre09.g394065.t2.1	Mv06559-RA	kfl00407_0090_v1.1	g30321.t1
	SUN1/ SAD1/UNC-84 DOMAIN PROTEIN 1	AT5G04990	Cre08.g358528.t1.1	Mv06844-RA	kfl00085_0330_v1.1	g78093.t1
	SUN2/ SAD1/UNC-84 DOMAIN PROTEIN 2	AT3G10730	Cre12.g555950.t1.2	Mv06844-RA	kfl00085_0330_v1.1	g78093.t1
	SYP121/ SYNTAXIN OF PLANTS 121	AT3G11820	Cre13.g588550.t1.2	Mv01261-RA	kfl00435_0060_v1.1	g34586.t1;g34724.t1
	SYP132/ SYNTAXIN OF PLANTS 132	AT5G08080	Cre13.g588550.t1.2	Mv01261-RA	kfl00435_0060_v1.1	g34724.t1;g34586.t1
	SYP31/ SYNTAXIN OF PLANTS 31	AT5G05760	Cre16.g692050.t1.1	Mv16136-RA	kfl00203_0050_v1.1	g58816.t1
	TASH3	AT2G07360	Cre08.g384864.t1.2	Mv15774-RA	kfl00473_0010_v1.1	g10825.t2;g10827.t1
	TES/ TETRASPORE	AT3G43210	Cre13.g568450.t1.1	Mv01568-RA, Mv00864-RA	kfl00714_0060_v1.1	g44918.t1;g38162.t1;g23545.t1
	TKRP125 homolog	AT2G36200	Cre16.g672497.t1.1	Mv09724-RA	kfl00356_0150_v1.1	g8649.t1
	TML	AT5G57460	Cre01.g028500.t1.2	Mv16404-RA	kfl00868_0010_v1.1	g26157.t1
	TON1A/ TONNEAU 1A	AT3G55000	Cre05.g237100.t1.2	Mv09744-RA	kfl00452_0100_v1.1	g10977.t1;g37750.t1
	TON1B/ TONNEAU 1B	AT3G55005	NA	Mv09744-RA	kfl00452_0100_v1.1	g10977.t1;g37750.t1
	TORTIFOLIA1 (TOR1/SPR2)	At4g27060	Cre03.g178700.t1.2	Mv14205-RA	kfl00061_0400_v1.1	g12727.t1;g12728.t1
	TPLATE	AT3G01780	NA	Mv00688-RA	kfl00074_0110_v1.1	g21747.t1
	TPX2/ TARGETING PROTEIN FOR XKLP2	AT1G03780	Cre11.g482850.t1.1	Mv17915-RA	kfl00179_0280_v1.1	g55011.t1
	Transducin/WD40 repeat-like superfamily protein	AT1G69400	Cre04.g215750.t1.2	Mv08388-RA	kfl00226_0150_v1.1	g50927.t1;g633.t1
	TRAPPII	AT3G05000	Cre16.g663650.t1.2	Mv20966-RA	kfl00566_0080_v1.1	g12958.t1;g38080.t1
	TRS120	AT5G11040	Cre07.g316100.t1.1	Mv00321-RA	kfl00249_0120_v1.1	g36903.t1
	TRS31	AT5G58030	Cre03.g146467.t1.1	Mv08286-RA	kfl00512_0040_v1.1	g31075.t1
	TTN1/ TITAN 1	AT3G60740	Cre12.g490250.t1.2	Mv02791-RA	kfl00320_0080_v1.1	g24365.t1;g74438.t1
	tubulin alpha-4 TUA4	At1g04820	Cre04.g216850.t1.2	Mv21576-RA,Mv21877-RA	kfl00215_0160_v1.1	g11996.t1;g54958.t1;g38688.t1;g11998.t1;g53963.t1;g12746.t1
	tubulin beta-6 chain	At5g12250	Cre12.g549550.t1.2	Mv08461-RA, Mv13535-RA, Mv21576-RA, Mv21877-RA	kfl00215_0220_v1.1	g50108.t1;g50106.t1;g12746.t1;g33927.t1
	tubulin gamma1	At3g61650	Cre06.g299300.t1.2	Mv12488-RA	kfl00501_0070_v1.1	g50106.t1;g33927.t1;g50108.t1;g39634.t1
	tubulin gamma2	At5g05620	Cre06.g299300.t1.2	Mv12488-RA	kfl00501_0070_v1.1	g50108.t1;g39634.t1;g50106.t1;g33927.t1
	TWD40-1	AT3G50590	Cre08.g366150.t1.1	Mv02988-RA	kfl00307_0070_v1.1	g239.t1;g11121.t1
	TWD40-2	AT5G24710	Cre12.g535350.t1.2	Mv22292-RA	kfl00155_0030_v1.1	g53818.t1;g53812.t1;g3034.t1
	UGT75B1/ UDP-GLUCOSYLTRANSFERASE 75B1 / UGT1	AT1G05560	Cre07.g322884.t2.1	NA	kfl00618_0040_v1.1	NA
	URGT1/ UDP-RHA/UDP-GAL TRANSPORTER 1	AT1G76670	Cre11.g479950.t1.2	Mv11156-RA, Mv07516-RA	kfl00084_0090_v1.1	g23094.t1;g38189.t1;g12762.t1
	VAMP721/ VESICLE-ASSOCIATED MEMBRANE PROTEIN 721	AT1G04750	Cre04.g225900.t1.2	Mv20075-RA, Mv21551-RA	kfl00515_0100_v1.1	g31196.t1;g49960.t1;g30836.t1
	VPS9A	AT3G19770	Cre12.g547450.t1.2	Mv04143-RA	kfl00508_0130_v1.1	g241.t2
	WIP1/ WPP DOMAIN INTERACTING PROTEIN 1	AT4G26455	NA	NA	kfl00251_0080_v1.1	NA
	WIP2/ WPP DOMAIN INTERACTING PROTEIN 2	AT5G56210	Cre02.g108100.t1.1	NA	NA	g1192.t1
Cell wall synthesis	ARAD1 (GT47)	AT2G35100	NA	NA	kfl00004_0440_v1.1, kfl00190_0020_v1.1, kfl00479_0055_v1.1	g4505, g35905
	CESA (GT2)	AT5G05170	NA	Mv02509-RA	kfl00459_0080_v1.1, kfl00459_0100_v1.1, kfl00889_0040_v1.1, kfl00234_0060_v1.1, kfl00766_0040_v1.1	g31070
	CslA/K (GT2)	AT5G03760	Cre06.g268550.t1.1	Mv10727-RA	kfl00126_0150_v1.1, kfl00271_0180_v1.1, kfl00603_0080_v1.1, kfl00025_0050_v1.1	g12826
	CslC (GT2)	AT3G07330	Cre06.g268550.t1.1	Mv10727-RA	kfl00271_0180_v1.1, kfl00603_0080_v1.1, kfl00126_0150_v1.1, kfl00025_0050_v1.1	g52197
	ExAD (GT47)	AT5g33290	Cre12.g561101.t1.1	NA	kfl00398_0130_v1.1, kfl00144_0240_v1.1, kfl00254_0250_v1.1	g38283
	GALT (GT31)	AT1G26810	NA	NA	NA	g22043
	GALT29A (GT29)	AT1G08280	NA	NA	NA	g16841
	GALT31A	AT1G32930	NA	Mv15857-RA	kfl00488_0060_v1.1	g21748
	GAUT1 (GT8)	AT3g61130	NA	NA	kfl00014_0130_v1.1, kfl00059_0160_v1.1, kfl00083_0090_v1.1	g3195, g3191
	GlcAT14 (GT14)	AT5G15050	NA	NA	kfl00179_0200_v1.1	g29809
	HPAT1 (GT95)	AT5G25265	Cre01.g032600.t1.1, Cre16.g690000.t1.2	Mv06007-RA	kfl00537_0010_v1.1, kfl00124_0160_v1.1	g52622
	HPGT1	AT5G53340	NA	Mv15857-RA	kfl00488_0060_v1.1	g21765
	RAY1 (GT77)	AT1G70630	NA	NA	kfl00009_0390_v1.1	g4005,g4006
	RRA1 (GT77)	AT1G75120	Cre02.g111000.t1.2, Cre06.g288500.t1.2, Cre11.g480851.t1.1	Mv18797-RA, Mv14652RA	kfl00310_0110_v1.1	g4005,g4006
	SGT1 (GT96)	AT3G01720	Cre12.g520450.t1.1	Mv09847-RA	kfl00075_0210_v1.1, kfl00507_0040_v1.1	g52139
	XEG113	AT2G35610	Cre14.g629000.t1.2, Cre07.g332500.t1.2	Mv12976-RA	kfl00166_0140_v1.1	g37491,g22362
	XT1 (GT34)	AT3G62720	NA	NA	kfl00101_0180_v1.1, kfl00159_0090_v1.1, kfl00101_0170_v1.1, kfl00384_0030_v1.1, kfl00021_0320_v1.1, kfl00021_0300_v1.1	g34909

## Sheet: S2C
Table S2C. Numbers of transcription factor genes in representative land plants and green algae.
Gene family	C. subellipsoidea	C. variabilis	U. mutabilis	V. carteri	C. reinhardtii	O. tauri	M. pusilla	M. viride	K. nitens	C. braunii	M. polymorpha	P. patens	S. moellendorffii	A. thaliana
Alfin1-like	2	2	0	1	2	0	0	1	1	2	2	7	3	7
AP2/B3	0	0	0	0	0	0	0	1	1	0	2	2	2	6
AP2/ERF	17	11	15	17	17	7	13	9	9	11	30	135	52	140
ARID	6	2	1	1	2	1	2	3	2	0	4	15	7	5
ARID-HMG-box	0	0	0	0	1	0	0	0	0	0	1	2	2	4
ASL/LBD	0	0	0	0	0	0	0	0	6	1	24	30	15	43
AThook	0	0	0	0	0	0	0	1	1	1	3	13	6	31
B3	1	4	1	0	2	0	1	4	9	3	8	57	38	112
BBR/BPC	0	0	0	0	0	0	0	0	0	0	2	1	1	7
BBX	2	1	9	2	4	5	3	6	6	3	6	23	9	30
BES/BZR	0	0	0	0	0	0	0	0	2	1	3	6	5	8
bHLH	2	2	1	3	9	1	2	4	10	11	51	100	49	165
bZIP	21	11	4	10	24	6	10	11	20	18	15	46	25	78
C2H2-ZnF	1	2	1	5	8	2	7	20	23	10	17	62	66	98
CAMTA	2	1	1	0	0	1	1	2	1	4	1	3	8	6
CBF5	1	1	1	2	1	1	1	1	1	1	1	2	1	1
CCAAT-NFYA	1	1	0	0	0	1	1	1	1	1	1	2	1	10
CCAAT-NFYB	3	2	3	3	1	3	3	2	1	2	2	6	5	13
CCAAT-NFYC	2	4	2	2	4	3	3	4	4	5	3	12	5	13
CSD	3	2	0	2	1	5	4	1	2	1	1	5	4	4
CXC	4	3	2	3	3	2	2	3	4	2	3	6	6	9
Dof	0	1	1	1	1	2	1	1	1	1	2	19	35	36
E2F/DP/DEL	2	3	0	2	3	3	4	4	4	4	6	8	4	7
EIL	0	0	0	0	0	0	0	0	3	4	1	2	6	6
GARP	5	10	8	5	5	3	4	13	7	6	9	55	26	70
GATA	4	5	1	9	13	5	11	1	11	5	6	14	8	30
GeBP	0	0	0	0	0	0	0	0	0	0	4	1	1	20
GIF	1	1	0	1	1	1	1	0	1	0	1	4	3	3
GRAS	0	0	0	0	0	0	0	0	0	0	11	40	53	33
GRF	0	0	0	0	0	0	0	3	1	2	1	2	4	9
HD	2	2	1	0	4	4	12	7	27	7	22	62	37	111
HMG-box	6	5	4	8	9	6	10	4	6	6	5	10	6	12
HSF	1	1	1	1	2	1	4	4	2	2	3	8	7	24
IDD-related	0	1	0	0	0	0	0	2	2	1	6	17	11	24
LFY	0	0	0	0	0	0	0	0	1	1	1	2	1	1
LIM domain	0	0	0	0	1	0	0	1	2	1	3	8	6	10
MADS-box	1	0	0	1	2	1	1	0	1	3	2	23	16	107
MYB	15	15	10	13	44	24	26	4	47	25	60	102	64	199
(1R-MYB)	6	6	4	6	20	12	7	6	8	11	11	27	12	68
(2R-MYB)	5	5	2	6	10	5	1	3	22	8	21	47	17	126
(3R-MYB)	2	1	2	0	0	1	2	1	1	3	9	2	1	5
(4R-MYB)	1	2	1	0	1	0	0	0	1	1	1	1	1	1
(CDC5-MYB)	1	1	1	1	1	1	2	0	1	1	1	1	4	1
NAC	0	0	0	0	0	0	0	0	0	1	9	29	20	100
NF-X1	1	1	0	1	1	0	0	2	2	1	2	3	2	2
PPP1	2	3	1	1	0	1	0	0	1	1	1	1	1	1
RWP-RK	6	7	3	9	14	5	6	6	9	6	4	13	10	14
SPL	4	35	2	0	24	0	0	0	2	2	4	12	10	17
TCP	0	0	0	0	0	0	0	0	0	2	2	6	6	24
Trihelix	0	0	0	0	0	0	0	0	15	12	38	42	29	30
TZF	9	9	2	2	6	1	1	1	2	1	1	4	3	13
ULT	1	0	0	0	0	0	0	0	0	0	0	0	0	2
VOZ	0	0	0	0	0	0	0	0	0	0	0	3	0	2
WRKY	1	1	1	2	1	2	2	0	2	1	14	33	19	74
YABBY	0	0	0	0	0	0	2	0	0	0	0	0	0	6
Total	144	164	86	120	230	116	150	133	261	196	409	1085	710	1845

## Sheet: S2D
Table S2D. IDs and sequences of transcription factor genes in M. viride.
Family	Gene ID	Amino acid sequence
Alfin1-like	Mv03781-RA	MDPGAGHGGAASSLRSVDDVYNDFVARREGIVKALMHDVEMLYQMCDPERDNLCLYGHSDGSWEVALPAEEVPPELPEPALGINFARDGMQRKDWLSLVAVHSDSWLLAVASYYGARFDKQDRKRLFSMICDLPTVFDVVSGRTKKEPVKKKKPAPRQPQAAKKAAPATAAAPKQDMSEEEEEEDATLCGVCQGEYGANEFWIMCDQCDIWYHGKCVKITPARAEHIKNYKCPACSKRQRTF
AP2-B3	Mv15360-RA	MAPKPEGQVSGMGSRWRGVVSLSGGTQWGAQIHDAGTRIWLGTFESEDEAAAAYRRAANDLRGEGSDACLEASGRGPSFNRASSLPKPNVALPAVPASATAKAPVSTNRDRPSSADATREGGICADSILLRPPQVPGAEGEPKPSSTILPTASIPGVSARPGDQAPKGADEAIPEGIPSEGEVTTVGGENKKAKLGGGDLEDEGDDEGKSENSHHSGAVCGRGAEGGEGAVGAEGGVDTTPIPRGVPVSSPAGGASHAVGGAGHHTPGRVAGAHLTRPPGGSFTAVQLALLIHAAQKSGTPVDSIPQTPEEKASMEVAQRIAAGDVGDVTEDGDEMEDLFEKMVTPSDVGKLNRLVIPKQHAERCFPLDLSQEAVARQLVFHDDANNSWHFRYSFWNSS…
AP2/ERF	Mv13803-RA	MVGVLFPVDHSLSEKKSFSHGLASPKVQVLPGSALGFSDTDDDFSTHGKPVIKLSGKRHKPYRGHSDPEATDDSSDDEGPSSNSEGFYTGRRRAQTRQLGTSPADAVHLGASSSSEDEEDIAYSLLTGNPRWRFSGGEGGSPRPSKVAKVHRRVAHEGFSNVAGVPERAGTSTNSEAASGVPTLAVVSSVSKPSTSAAKASKPAAAVGSNGKPAVRFRGVRQRPWGKWAAEIRDPARGVRLWLGTYDTAEDAARAYDNAARNIRGCGAMTNFPNPDGSPPPKPLPTPSARQKNQRQKGQQSVAGKAPAAGKQRPAAAQLAAATVPAQDLTDRLIEMGTATLGSGCEIFTPSGCSSEEGIPSGDTCGAFGYSLGHLLGTAGDFDAGLGDSGADLLEIPAG…
AP2/ERF	Mv21482-RA	MASCTGPPRLSICSADISCSPNPLKLPDRRHSSSFTPVDRSVAAESANSLDNGRQAAAGLPEMPRRRLEVFFPQRPSGEEQIPLESFSSANGAGNPRGQVFHDRRADGLASPAAPALVDAGNQRASSPHPTDDGRALSPNYPVNGGGQQRTARPTSPRRRDFRFRGITPHHGRWQARIKDARKDIHLGYYDTDVEAAQAYDKAAIKLRGREALTNFSLDSYNLAEIEAADSPQNYKASPPITYKPSASPGASPQGPPARVARATPDTRTGSPSCLGRGPHGSTYPLSDGRDHAACQGDELGPPAAPLRLPPAQETYPGGSGRLAGGDARDRPEAIGGGVAGAVRAGHGGVGVGHFPPSPTHQGADASNWFLTLSDPATLRLRGQYRCGKCRMPKKGHIC…
AP2/ERF	Mv09808-RA	MTIDTSLERALSDLYLESTVYEGFSSDEYNLSGGIHRLAPASPRTPAAVSDKARSATECCAGGQVKCGVSSNISRYVANTGASPATPAGPAIAPAAAEPPVGDPIGPPSNSLHADDPRSSDSHGHVTAPWEGAKAGSIHTQFVTSGSSPTASLSSGSSGFPPPSRSHPVGEEADTNAAGSPWGRQAPAGGEATPGACDANASRTMEAGAARLAAGAGSGAHAASPAAVRATAATTTITAATIAAAAVVAERWLVAPPPDAITSTTRQDAAEGTTGDTERCAPMGQAMLVSQGAREGASPAAASTRMPPANSTASATGMPSAISRNGTPLSSMASSIQACVRRDNTPAGEVDPGPPGEGVSNEDGGGRATHAVTPHACPPARADVPMGRVGHAAMLGMPT…
AP2/ERF	Mv06093-RA	MPRHRGRLAGAARGPKAFTNFSMDNYTNEIANLEEISTEDLVVRLRRQSRGLTFGTSNFRGVTRHAKGRWEARISNPSDPKHFRYLGLYDTEMEAARAYDRECVRLHADDAKTNLPLSDYAELLARVKEKQLAAAAAAGGAGATSPAGMTLPPAPAPGAEHGPHDEMGLRHLSHSDLFAHALPLSEDELLQPPFSPASSQHAFSPTSHPPFLTPTHPQFSATPHHQFLTTSQHHFSTSPHFQLPNPVERMSLSAPAGSGGVVTNNSNSSQDLAGPNLAGDNPHGSYNLSEMFDFFLRVAGHGGMADAPAPAAPTVTPQMGTHKAGAGHILLGGSGSSGGGGGPLGGGERGRGEPSASMSLDASADGSRGEASGSLGDDLDSIDVARVEECKGGGGGCGG…
AP2/ERF	Mv14696-RA	MPASSSGVAMLEPTVGFSAVPYGLGFADDAVGGCSQLIGPPTSLAGSALLAAFSTGVATKREHAIPPLGLEAATTEAEGAEDMAACMLASVAGFGGDPSALDLVEEDADAQAVMNSDSGWTSQEEASYKEDAPFAISNLKSLHAGVDKTTMGVEPGGLAPAKGFKRQREEEGEEPTSARTGDFPSFEPLAEGTNEMPQQEGEEPEGGGEDAGEGFRTPTQPPYKRAMDRATSDAYLAMQHAVGSPSQEPPPQLVSVTLQATPPPQGMAADMTPMGVGTTPQHAAAGGGRGETSLTTTPQGLSGMGSQVGVEAGAGALPRQTQTHLISAHSHGPLGGGSSTSALTVSPTPPVTPNPRDVMATSSGIPMPTPQRTRAGSVPFSPRSPPAGQWSLTDAGAYN…
AP2/ERF	Mv16340-RA	MRHACYDTKQVGGMSGDCGCCQPPANLDVGAVHPPKGQQEANGGSALGGSPQAPGPAAMDAIRADDGAPASPTLGDPTVAMTFRIAGPGPVAPSAALALRPQDEQAAPPLPLPCPGGKGVLAGGCLVSNAGTQTDDWVDERHPVASPQLPTQSSMPATAGASGGQSTGTAGGDASPRDMRPWGRKREAVQAAANRPVKRFKGVYTNVKTPGKWRFEISHRAKRTHACGFDTEEDAARAYDAEALRLKGPHAELNFPLPMEANHSNNSPTPATRSPKVNRSKSPAPARRPTRHAGRARGILLRSGTRTQKPYTAGMLTKKACSEDGSPSAASSFKGITKARNKWRAQLWANGKVDLGLFSTQREAIIAYNAEALLRKGPGAMLHPVPPMDAALPEAPQQE…
AP2/ERF	Mv18901-RA	MNPGRSSRYKGVTWDTQKGEWRVLLRFDGKMKHFGRYRDKEEAARVADAAILALDGAAAVTNFPVAIEGAVDDVIMLEHLQRDFSGVAAPAGDAEQDEVGHQLRSADGYVVSLRSQAMAPEARQGGSSQYRGVTWDKQRGRWRVSLRIRGKTKYLGQYDDEVEAARAADAAILARDGATAVTNFPVARECGRDDVIMLEPLECDSSLVAAPAGDAAKASNVTAGEGPCSPSSRRGKRRGTDASTAQPAPALMAPENRGARRPSKRGARSKGGDQGFLELQALPLATPAEEPARLLPRSRGPAEGASSKPVVGFQRGAAPAGGPFIRAGEDEVGHQLRSADGYVVSLRSQAMAPETRQGGSSQYKGVAWDRTRKKWRSRLRMDGRVRYLGSYDNEEEAAR…
AP2/ERF	Mv12877-RA	MEVSAEKNGFIGVSKEPGGRWEAYVYAYRKKIFLGNFDSKLDAATAHDYAAINFHQHSKVATNLPASYAYSKELGFIMGLSFQALANMLRMCAKLLRQPRSKVAPTKTLDTAGTVRYVPDSLNRLFSQGGGSDSTAESALLNYEEEHNLRAIFSASAAIAKQVGMQREVAMSVSGRHGAVSAGAGWPACTSPCGEPVCRGCATRGGLDPQGSERAFVTSGSKQQPQLTCATCGEYSPGARPFLQALRENKTISSASIALLLGDGKGVVRNRKLRAGAMPPPSEPSHPLSAPAGSQLGDQFLERSDHMTSVTLSAGREGGYLSAGIRSSMAAGTTMAPANVTSWDQASGKDDRSCSGNVDDSHSCISSSSSMMDGDINTSANTNASNGDTTNGGSARNAG…
AP2/ERF	Mv03756-RA	MDDFPGSIGVSKEPGGRWEAYLYASRRKIFLGNFDAKHDAASAHDYAALNYHSHEKVATNLVPKVAYSHELSFVRGLEFGILAAMLRVCAKLLRYPKSSVEATSPLHPAGSHPGSTWGGSSSDDSFDDSSQQTLRAIMRSSAEFAFKDQLLSKPAPLSLLVKSEVPAEGSSSSGRSSRSGTPTSGCSACSTTNASLSRAGGSKAATPSKRQLVCRTCGDPSPGVGPFLKALHMNKSVAPAAVVSLLGSQMRGRGKKLREDGKPSKGMRVDLDTNRLSSGGVGRSSEQGSSGSATFHGHIKSHKESRGQKRSFLSMRGEGTGAITPAVASRLSSPTRVELRQDVTVTCPDVDRNASSLASSRLAGCSSGTPVEGDSPAQSKGCQKLNVPMCSLVRRSPAR…
ARID	Mv07307-RA	MGRKRKKESSPTPQIGAAAREGISSGNRGRSAPFLDLPEAPTFYPTLEQFQDPVSYIRSIRQQGEKAGICKIVPPKGWKPPFALDLETFRFQTKTQIINELQHRASGGVSREAFRRNLSDYWEESRGNPLARWPTYQGEEIDLCKLYHLVKRRGGYNLVSANRQWRDVAAAMNLPGQAADSSNAPQVLRGHYRRILYDYELLQAAPASDDDDDAPPKKTTRAPTAPKSPQKAPAKRAKGVTPGPDRSGLGTLSLAGGLSTPCAVASGEEGKGRLTSDAEMDAAEAFLEFGCRAAAEAEQGQLEVQEEVGQLDTEEGRVDPSAVQAETKSSQGGFAWGDSKKSSATIPGSMDPPTTSATRPTRTRTPSRYIADTSLVPPWGGHHHNNHPAAAAVAAAQME…
ARID	Mv03238-RA	MSAEPDREIQRLANASQDSERTLEDVNTTIRRLNAGLEPPYFLGAPLDCAKALTVVQRRGGFQRVSEVNDWNTIVSDYFLPNAKPPINNASFIFRKKYEKYLLRWESLLSLSKHAASDAALVLQSQNVSPCLSSCVLKEPATGTTGIYTMGALMPEAHVWVAGSLTGNKRPMPPPGKSLKKKPFVPVKKQKTAVNSPPCFAASSGPNAPKQSTKKGRPPGTGPRFRTLTPGKRLLVMWVADRTYYPCTIVSFDEKTLLHEVEYDGGGREVVNLREVKWLFEHARRSGCKGGPTASQSCGQAQGSDAVPTEGATHHLLDNLADEDFFSEGYPMDGIFSEDEVALGKPEDPEADDEEDGEEEEEEEEEEEEEEEEEEEEEEEDNDSSDDDQDYEEEEGLRR…
ARID	Mv06019-RA	MATLPRPPVKPKRRRWRVLASICCETRDSDPTLGDSPIPAGPWNELRHALPHEAEVRLMQSPTRAQLAAQVRAWCPNILYCSGLGPKPAGRDQLGSAHAESMGRIVLQSPSKHEGNAPALWGLLDGTSHVPEVVYIDAAPAAEEAAYFKNCGVPLVLYWKRAPASPAAAHAFASTFFAAFTLPSAAPIDAFNLARAFVRMHGAGARAALAANSYSGNADNALDGSMTNHCADRPSSAPPPSSSSRQQPPRPQSGSGSHAAAGSGGGASGANASMNANASIINEGVPDILQCASNEAYLACAAASGDQQLAAQLGESPCVFGVPGYLRTQMMVDAHKRERDAKVALDSPLVEVRVLLCGHRFLVDPAPLVALSASLQTLLQIEVQGVTVVVQAVGTVAKT…
AThook	Mv00594-RA	MEQLHGIVVTHSAEVVLNAEQCKKKRGRPKKKFSAGDAIGGSESGLGGQPDEIAFKRRRGRPIGSGSSLSPQIITVRPGQDVMAVIRVFPSQRNRAVCVLAAYGILQSAMLCVPKGAGRGAAKASQFCVQGALQILTFSGAMCPHEMSGPIARGAGGGGGGMDVDCGAKPGENPRMSISLINEEGGLQAGCVAGPLIAGGPVQVGDWFKFVPWPGMHCGSMFVHISPLNVRAVRVFFSPLYHMRIVCDSDLDILGVQELQSLSQY
B3	Mv18385-RA	MAENKEGLEFLFEKIVTPSDVGKLNRLVIPKHHAERFFPLDLKEAPVPAMTLEFTDDVGKSWSFRYNFWASSQSYVLTRGWSRFVKEKKLYPGDVMIFRRNQTTKQLYIGFKPRAAPPDSADAAWMFAAQPALHPMQYMSPYLYEQMLLAGQLGTGQFRAGSTPWAVVPSTDFGSAAGAVPAVGGLGFVMPAQSPFLLSPEELHRVQMDRLRRQQQAKAEQRGKSWPSGRDDSGPSSSVREEGSKGEASLDVEGSRKRKYSDLSDKGMSSRERETLQRWAAMGTIPGVTIDAPPGVFGSLDLRRDASLRGNSENMELLSSEDDGGQDSDHRNGTGEGGDVRRHAGGDAWQHNKHTRGEMRESNSTFSEGAGEGGGRGGKSRMPALERFYMDGFGEGALG…
B3	Mv17253-RA	MPLALRASMRMVLCMCPLLVPAVGGQSEDRTAASKQEKNSSTIVIKSMGGQEFQVLHVVGASTKRSLLMRGWSDFINKQKVKVDDTVTFIRSPDGSLMVGVRRTMANLKATFPHLAAGAPQCKSLFPKLKMKSNQHTGVFTVFFYPRLCRAEFVVHKRKVQDALARNWRTGQRFSMQFEVTHGKPAGYLGTVVGSGDMDSSRWPGSPWGMLQVCWDDADSRKEYQRISPWEIHPVGATSGTPQGPDGAAAPASNLVELSFVSAGAAGRALPPPNGEGARPKPIMGARKMAHQPPVAQGGVKDQLGHRPKGSGASPGGPCGDAPNARSAEIGKSHAGAAGAGERKVHHAGGSADGHKWGLPPAEPGAAGSKGGPTGARAAKPVSPHAPMDRDDVPASGRP…
B3	Mv06471-RA	MSAGARSSAARGNAPKLRLADVVHCWPAVPDDIETLFEKVVTPSDVGKLNRLVIPKSQAEKLCPLKVDQSADQAPSVLLKFHDNGGRCWEVRYTYWSSSQSYVLTKGWSRYARDQNLTAGDIMVFGRSKATGKLYIDLKRAPSGAQLLGQAGASLNSGVSAGNDSLLLEGVAVQAEHVQQLGSHAVRACLPATSPAHGHDHEVLSNVSQVIRGVGNSVWMPAAAPGRLDAALPASTDAHAVRFNSMFLLPHENLMARPALLSTGTAEGFHGTHAQQVVDAGSQPGVSWSDLHSQSKSHKSADHRLPGMYALSGQRNSVTSMVVDGAGAAPSFTSPGDLASEGAQGHPFTRGVMLQAQFKLLDAAGARDQVGTGGSLPAVASPERTRVGAHPEYAPAIFA…
BBX	Mv06685-RA	MKACAICFEAKATIFCKADLAYLCSSCDAVVHRANNVSSRHERVFLNFCEMNPPSVMCESKEFLPLQMDRNLGLQEDDLAHFAEVPSNGDVEEPEEVDWLDLGMEKPSNEGNNLYSFEMPAVYPSKVKREKRLEYFSSDPFDLEDARTGQEICSDSLVPCSPDEEYDELVCTAFEVPDCGDNPRKAIKRERSNSKLDSERDSPSAPDMGYNNMPFESASFASQSPSSTDTTQGPSPNGCDAAQMRSIILTSTPSEEVYVSREDRLRRYKEKRKNRKFEKTIRYASRKAYAESRPRTKGRFAKRVPDGPAPAETPALWVGQCY
BBX	Mv17703-RA	MAATGSCSIRGQCNLLCDGCLSAPAAVFCPSDAAALCLACDGNVHSANRVVSKHVRVDIWPSQPEERTKCDVCQEACAFFFCREDRALLCQECDVSIHTANALSEKHSRFLLTGMHVSLAADDPDSGDEEEERNGGAASADPASPKGEPRHAMHAQDAPQQQQQQQQQQQQQQQQQQQQQRVWNSGVGDDMRQHNAQSQPLLDPSRGSGGRGLQGSNKSVAGGNGNGNNNGWLDSPQYLPPQTVPQLGGSSQQPPRFSSAGAGSSSSLSSGNSSPSLLGGSQSPQLLVPDLRLGSNLGKGQGTGGGGPSSMGGPQAYPPGGVGNAFGGGMGGSRGGGGYSGSPSVGSAGGMADAAGGSGAGNALDMSVQWRVDEILNIPDLADGYNIGDIDTSKGGDLF…
BBX	Mv13959-RA	MGCGASSAKVATEVKDDPNLPPPGSEPWSPKYHPRSPQYSTTEEPRSDQDNEDQELQPATSPQGDQEFLGVGQLPLSDVVNRAVAHKAHGHAKADDAGPPENPVVLKFRAAVKKAVAMRTIYNASVRDDGAINFLVEANTVEGDAAQEEGADAPTVDEAVREEEEEGVPSVPVPPLNIVILIVGTRGDVQPFIAIGNGLKNYGHRVRLASHANYRDFVTENGLEFFPLGGDPKILAEYMVKNKGFFPSSAAEVKQQREQLGAIIRSTFAACTEPDRESGGALFVADAIIANPPAYGHIHCAEKLAVPLHMFFTMPWSPTRAFPHPLARMSNAKPHRYENRVSYFAVDSLVYNGVADMLNRFREETLALPKIRLGEGAASLLHSHRVPFAYCWSPTLVPR…
BBX	Mv19742-RA	MPVKWSVGDALGQFLCRADGGWPVVACIDRCAQMPVPVQLSYWDYPKYIPKADRREHAYLNFVKAVKDCLEKGFDVDGRPYCVSLFCHRALFVSPRCKQIVADPYLNVLGEDEGGRAIWSSISYLESLVDAEYLEMLESDKPLWVRSVSEGLRMSPVSVLLVGDEYASSEHCFQDLVEAIVNERTVVPILFGNPYKFTDSPYKRAITERAVTPWQWLEFSSKAILEVCVSTSSWRKMPPAFFANIKKAGKMIDDAIKSFAATQQDIPVAPQAPRVDLCESCARCAAAIHCRDCDSYLCRLCSSRRHKKGNMLLHRLTDRGEGASMSCEMCSSAPDLVYCPTCDVGCCTACDQDLHRKLPMALHRRAPNVLSSHEVHFSAKMPLPVVLKGVERGLGVNRG…
BBX	Mv15449-RA	MKQTPIRLIEIGRYERFISARAEIALFLSCFGKPATEGGLPILSVDNMFQWTSRSAPPPRPYAEEPLARLPKEDLDDDPAPEPALYHDGKTSPSLGPAKPQNPSPSKALAVPHGAAAHPAGHDDGHRAVDSVSYSLAALLNSKAPPPAPKAERATPVTELQCPLCRTQFRDPVTLQCGHFVCSRPCAVDLLAANKVEIVCPVCAKNTKVPGGRIERALRPAYIVRKAICEGAGSGGGDAKAAAVKCELCEEGQENAATLFCNPCGKGLCEECSAQLHAFGKMRTHQIIPFANSAAAGDGSAHVSPGYLKAETCSVHNEVLKLFCEVDRLPVCVTCVYGDGDHRGHEATLLVPAFERERGDLLGQVTILKAHRERVVQIVKDITQIEAEIAKAGSQVTTH…
BBX	Mv00351-RA	MDDLTNGMGAQLADARAQPTSDEERQERRKRRRERREKHASSYRDNEKERSSSVEHKQDPARFDAEFDEPRSGLCEVCEKRRAELWCEQCEDMLFCQKCADIDHSKGRRRTHALLPVSEATVGQHYKYQRCRDHGEKIKAFCEDCRKSVCALCLHIGSHEGHKAVSVETAFRRTRESMRAQAEALIKERHRVESFIDDLDNLAHKVEARASRLREKLASACDGFKAILVDREAQLTTTLAETEAEKLATIARQRRRWVDISTDVARARKMADAALQENHPVAFLRMADAFEQQMHAIEMASAKRRAASATTDDFGLELDVPRISALLKEGIAFKGAAAGNAGMALASSQDNLAGRFGQLSLLASPQTQGRSLGGDSFLSPDGRLRTAGGARGADASGYG…
bHLH	Mv09716-RA	MSSHAYAAPAPGQAPRAEGPLMPGPLGASAAGMSGMPTGGGGGGGVSNMSGGSSGSAHKRAVSAGLSDKGSPKAVKRKKMAGELSNEGPRVPPTGVMRNPEGGSGGSSAGNSNVWRRVGSITYSDGEPSGPESHSQGAHHHHPSQAHSGHNWHPHHGGHHGRPHHVAAPASAVYHNSGGHHVGHHGGGEGHLHHAAAQRDNYRPLPGMPGGPIPSHMGPYGHAGVGGGSQHERVRGGSGAGAPSRDAPGPARSSVLDTDLNLGVAGGPRVPAVRMLTPVTSPPNASSNSGGLSGAAAGSVREKAFGKGEPSPGSPGMMHPGHYEEARKAHGGATMSGAGGAAPGGDVGPGGGRGAAPMLMPSGPSSRDVDVGMAMGPMPGVRMPEGLVVPARKVATATK…
bHLH	Mv11396-RA	MTAAATPLGGTAGRPRLGGTRSDFGWGQVDREVASIPWGEGDDVQRPHRMPYGVHGESTRVPSLPKVELREKFTSAGTGATLEEAYELFRAHCNTYRYASGYPLRHEMVMDFIHLFFHDLTKKKVQVLVQHYRALVDRCHRTDIWFALTDMGTPDLDSIIFDVDPAEQLWQQLRLEYPVEHVKAIAEWNGAFTVAEGEDPAFSLDRLLAFAGKVPDYTQTKACRLWRSAVPLLAIDLPEPPGGEWTLVTLCAAFKRLLRKRAEGEKGISSELAEMRKKMAEMEKAIAVKGGQRLPADRQVMLYYGANALAYDPIGCSPWRRPSHGWQRLYRYSATGSASPLPVVRPSVPPVAPESAVAPEQCKTPPSTPMPKAEPASSGNPVPARATPAASSSSSMQTL…
bHLH	Mv13735-RA	MAVSPFPFPTGAATWAPECVETTAEVQVAGGKVAKDKSIIKRETVYSRPARAGDSTAVEEDSGVDQGEPAVTRSAKNKACREKQRRDRLNDKFLDLSTWLEPGCPPKTDKATILGDAIRVVTQLRDKVAKLEEENKQLRDVCAELKDEKNELRNEKALLKGEKEQLEMRLKGLLPMAHSQLEQVIQQQQQQQQQQQQQQLAPPAPPQPSPATYMLAPAPHTVTGQPGGILPGHKQHGMMQMPMGIMTSTGVPLPAWHWISPSILDISQDHVIRRPAA
bHLH	Mv18707-RA	MSAPEDADCNFFDNELQGVLSFFDQVKTDPQTEALLQRQHEQQQVMLRRSFSAGTGTGMPSMPMMQGPLMAWPDAMAQQQQQQQQHHHHQQQQRQMMQENRGGMWPQSIPSQPSPSAKDDVMHDIGMAERWKLVNGGMPPAGESLLTNPLGGGSAQSSREHLIAAAAVLARQDSLGSTLTRSHSGAHLQRSLSGGSNHSLNSPVAQMGLAEGFPRGQPATPRGGPAVPDALGAMMGRPAGDISVASLTGMGPGAMLQGPRLGRVSDAYSAVGSAQLALQQHQQQQQQQQQQQQQQQQQQQQQQQQQQQQQQQQQQQAFLQQKQQQQQQQEQRRTMAPLSQSWDVSSSNVSALGSLSAQQAASDWVDGSVQAASTAPSNFQSLLSKIKACMATPEGLDAL…
bZIP	Mv02798-RA	MEAVPDAHQLQLQQTLDVNNAMTQGGKMQKASRLDQERDKKRLKRLLRNRVSAQQARERKKNYVGSLEAQAAELQSRHQSLEAEVNKLRKENEVLRQILQTTSKQPQST
bZIP	Mv16600-RA	MRHGAYASDLSGLSSYAVQPFVGRGLRHSDHLEAMNGPDDSYAHRGMQPHTMSPALPGPVPMAVPMAQFRPAPPVVAPPPAPLMGAQQLVTPGQAFRDKRKRRTTATRRTDGGHSSDPDGAAMERSSMGGGADLGGASGVGGSRPAAPSKESLKEQKRLKRLLRNRVSAQLARERKRSHLTDLEDNVNKLKDMNEQLEGKVLELTKENETLRRLLLTTRAKKPKP
bZIP	Mv07644-RA	MEVASGVDDADLISLFFDSNLQPVGAAEDQATAGQGQSAPSALSPELLDIFVDVKVESAGNSESGDGSACNADLVGCASSFDEHSAGWAPSPPSASGADGPLTGLQFDINQDGCEQDSLHLKRKYSPEIAEDDESAEDKRKSRMMRNRESAQQSRQRKKLHMDELEQRVKELSEDNAKLTNENMALKQQLAFLCQRFGVHPVTGPFPPVGVVPGMVGTFPPMVPMPARLPLPGRRPTPLAASHKGRGRAKASNPATSKTQAAAAVLSVFAFVFIALPFLGPSSPGGGNISVVPFHTQGVLPAMQGGPELTSSPARRALLSLEGSNTSTSAYPYEEGVVGEVRTSVTIQPIRSRGGNSSLHGGVGSTDNKSSRVSRSAGGPWVGEPSELPESSSSAIPVP…
bZIP	Mv21304-RA	METLLRRPPSVTSIDNLFDPLGSGELPQMGSFSNLSWLESPRPLSDLRVPSLPSVPSLARISSLARVLMGEGFEEASASANPLSPKKFAPTIPTAPLGLDLGQEANCGNIAVKADIEDTEACAPSRDGDAGPQEWQGIPGDAVGQQHMEPITADANQSRLERNTTSEDEKLNSGGEGPVDERRARRMLSNRESARRSRQRKQAHLDELRNQASQLRQENANILSKLHFATQHYGTVTEENRLLRSHVLELTQSLARLRELAAFQGASMQRVEAC
bZIP	Mv03494-RA	MQRVCSVDDILGTFWKLDTACADADDGDPNRTEEKPIDEKRKMSRIDSAWAFQEFLKEHKQEVSSSRLETETSLDSKGDSVISQLQKPAHLAGMNMPFVPLAQRLGAGHPHVEASVRVVPDMAGLMFRPGDPLTIPIPPPATATDAAVAMEAFRDITAAGLPLPGSLANGGGAHTGPHRGTPEDIPGLVQAQAAGGGGRGGVTASGAKKERGRGGATRGRGRPAYESHSSAPLGGSEVNVEALQAALAREYQVQQQAAGMPVALAASSSFNPAGVVGVSTVLPPGPALSHPAPLSSAGNSSDNSGDEGDGKRGSGKDGEGGVEDIKRTRRMISNRESARRSRRRKQAHLTDLEYRVQQLKLENSSLLKRLGDVGQRYSDVAMDNKALRADVEALRAKLK…
bZIP	Mv08277-RA	MIMNRARSSGCLQDIYHFASQKARGDLFQVADDLGSRYGSCGKQWPQALPMAQFNNGAASFTSVDDRLINVGLPSHAKTLTIGRHRRASSDSFNDVFEAIDPVQNLHMSDAPGLVAAELEELNDEQLLSMFMDVDSMDALVPDAMAFSAGGMHDKGASQAKVKQESQENDSGLGRSVAKDDNGNEEFLDHQSTSSGEGYGDEDSGDELCSSSFPAQGRAFGGNRKVVATDATGKVVLHANNKNDPSALDPKRAKRILANRQSAQRSRMRKLQYISELEKRVSMLQGEIGALTPQITFLAKKRSGVDAENAELRRRIDALAQETRAKDAANDTLRQELTGLSTGKPAPTLESVSAAVRLEPLPDALPLPSLGKGDTLDAASASMAVPLAFPLPAEPSGGA…
bZIP	Mv00647-RA	MRRQLSLFRQPSLSEGLARTGSIYSLTLEEFEKALAPDAGKSFGSLNLDELLKSVCFAAEEGALTAGGKDGNTEQAAQNLLSVQGGTLGSRQLSFMPGSLGSKTVEEVWREINRNSTGKSGGAQEQPAKQNTFGDMTLEDFLDKAGISREILMTPAASANGAPPAPGWPKNKSLDTNGQAEPAPPAAPAAGAAASASANNGTAAAASASSAAGSASSAAPQQFPAGGAGAFQRKDIGRQGSSGFTGFVPTASPGVPPAGVAFPVPRLPHAAVPRPPGPTAVPPGPPPPTGPGMFVPAALPADGGRAAESWAQYQRLYSIHVPTPVVGTVKVPAGSEKKRPRGGGTATGGAAAAAAATAASAASSPPRGGSPRGGSEHDEGSSDDSEGGGKRGGKGASGA…
bZIP	Mv17328-RA	MSLMGMRKGGANGAYEDDLPPNGSASELNNTVGMRAPYVSVGQPSREMNHHMHGDRGDDEDGDSHQDLSPVSGSRKGGRHKPHPHGSANNMGLSGGHAGGGHTGGDGDEYTGDEDGDTGKEMEGEHAGPDKTSRRLAQNREAARKSRLRKKAYVQQLESSRQRLEQLENELAQARSQLVTAGAVPAQLPDAVPVASTNGTASLQGTAQGLLPGASVFTPSPLGDAGDGGGLTGLGMQGAHGRPPADSKNMPVGKRRRQGSPTNRGGGWGDNPLGDPLMLPMSLGAGGNMSGGGAFIGSSNNDGGIGAAIDGAGGANCLIPMGGGGSNQRVGASVGVRQGGIPGMGMGTGLGMLGQSQAGGLAGGLGGLGGGALNGSAAAFDQEYARWREEHKRLVDDVR…
bZIP	Mv00171-RA	MDLNCFGNWEDDDAVATAAAAPDGTFFAFEEEGLEHLDAMLQGVLGQDAAPSAAPANGPRLSESEKSATTGTDDGMSNGNDSHWNVVAEDGAYSTEESAPATSNTTGNHKGKGTKRSRAAANDAKETSPAPLSKKTDQKEDALQRRLVRNRELAAESRERKKLQLTRLTLDNKGLRTENDSLKYQLYVQQMRFNGLLAEMEEMKKKLSFVPGAGPESVLTPANCSVAVVKTEPLNLPASHPGFVGLPTVTEPAALCADFERCWGAPLSDPVIPLSKEAGKVSAAAIVNGSHALWVLSLLYAATGGLMPGHNMSPGHDPSSGGTPHSDTVLSLEDESCLCRARMALKSWILRGSVTRKPRLVFLRKAQLSRAAPPKGGAPRVRSAFRHGGGTGTRFDGAI…
bZIP	Mv09388-RA	MSASAITNFPSSNSDLMRLDSLLGSTGAVAAGITTNSVVNPSNSISLDDFLFSVDLPPRDGVAPAMELPAPVATAAAPSVQNQEAQLLASQTQAGHKVMDEVWKNIQKKREALAGQNGKLPRGTPTPTTSMRLRSMDKNQGSLPPQQSLEFLRDFVNNTAQLPPQGMPSLGSGLNFQDSFSELDPDIFFGDDSALLARGSSQAGSLLGRQPSMAATLADLGSTGAPDALASSHAASLISGKVQDRLLLQEGGPSSLASFAGGLPGLAGGAGVSNIGVRDPGAMALLPEGAAGLAGSSRYGGKQRAVAFAQLTGGGTLGASDLSGMSSLAGSSGRRRGTPSGTAERDANSGLLTPGWMHEGMDQGRTMGADVGGMLASGLGAGLNAIMATSLAAVAVPAL…
bZIP	Mv11124-RA	MQKGLLDEWGRLVVYWGILLATSFAFSKLSKSVMFSSPPSRTTNPPAWKREDDSFAPPSLFSGGSLLWSTGFPSTGRFQFRLKRLPNIATSMTNTVETQPPRPNNVKSWDNRPLMPCYVAPGTSPKLLAPWGGAADAPASAPAMTTPKLAANGADNGLDDPPMAIPASSGLTGCLSASAASAAKPSNSSNTSEGTRIVPGGSMGGGAGDGVFGDWPAVTSAHPKGGNHHAAAHTASTSHHHAASGGHSQASAHGDQHNKSSSNGSSSANETVPVEQAKGGDAQQHPLVATATPAPAAATPPVLWQLFGGVSAVPSIPYANGSAPSGKTAPSARVPQGSPATPQASKQAAFPSVQPSQSVTGGTAAALPSSLALPAFPRPLVAAPAVGTPAAVPAIISVT…
C2H2-ZnF	Mv14417-RA	MGKKKKKPQKPWCYYCDRIFDDEKVLVQHQKAKHFKCHICHKKLSTAGGMVIHILQVHKESLTKVPGAKPGRESPAIEIYGMEGIPPDILEAGPGGDSAPPAKAAKTEAGSSASQALPGILPPGMMGFPPMPPAGFAPPPFMPGQQPPFPPIPPPGWPGMPPMPPGMVPRGPFPPGPPIPGAPWMPPMPGMPLPPMGLPQQPGMPPPPRQPLFPIQGASTPPVAASSAPGSSATDARPVATSGAMPSSAPAGLAPPGGPGGMPPMGSGMPPAGLEGSGPQAGGSIPPMAPPQPTLEEQRPQGVDGRMTMGTLNGAGGMMGPGGMAPGMAGPGMMGMPPGPGHVPPGAMMGPGGMRPPPSAPPSFMYASAPSTVGGGGEGAAPPPILPRPAPAAKPPPTQ…
C2H2-ZnF	Mv07513-RA	MEDYCAVCAEPLLWVGIGPCGHKEVCSVCVVRLRLVCHDTTCCICKQECGSVFVTKPAAAHADRAVKGTPPASAPTPPRAGMNAGVVKDLHYDESMSAFFDDKQHYDSILGMWRMTCVVCASNSTTGGAEGNRSAAPGGGGGQHRCDALGGGAGGGAKGKSGGGGAIPVFKSVDALQKHLKAAHKLLMCEICLQGRRVFVTEQTLYKGRPQLERHFAGVAEEDVGGHKGHPLCNFCDERFYGDNELYMHMQQTHYNCHLCQSGNSAASSMARSASGGALSASLPEPATGSKPPGGAGQPNWPAVPPVGTITQDAYPALRPPAPPGRDPPEAGPSSMASWAGLSLGAAAAFGSSSSSRADGGGVSGGGGSASGQPQPPPPPVQFDLAEEAFPALPGSRGR…
C2H2-ZnF	Mv06781-RA	MPGAHHLPAEWGSGSGSAPEPIAQQGQFDLQKCRVAGCGEIFPDRASLADHQSSHSGHKSAASDSALVIRGKTANKKRPCQCPKCPKTFVGLYELRRHFGRKHSLGEKEHGCRKCGKRFFVAVDLRDHVKSCGQPGSGAGGDMCVCGIRFTLRCNLTAHRRTCPSVAAGSTHPSGQVGAGISPIHPIHPGPAVGGQSVGGYVVGGQDPAGESQRQAPLLAQAVHLSVSQGAWHHQGAPGPGASGMLRPQTMGSAVLSSDHPMGQASASTMGQAVGVDHPMGQATVVASTMGDAMGNAEMTGPVVGGAPRMKQAVGGAFPMGPMMTSSPTTNHTLATMAQAVPRALGMPAQQMHGPSPPSLLGSGRGRSGPEGQGQVGRDYGGHEQPGGVDQGGRWRTGQ…
C2H2-ZnF	Mv13321-RA	MNTASKRTSERAEGSAAEPAAKKASVTADGKTPVEGPKPVTDAKAEVKADPKVAGMVTDDRKKRGTDDKAALDAKVAKDGEELPGKAAEEEAGKEGGDAKVEGKEGKEGGEAVEGEGGKDKEVGEPTDDKEDAKLANGEVPAGAPPGEVGKEEPKKKPASSKPPTMRAPLQCRFCKRNFSGKQALGGHMKSHRREREQKEHPHTGFSRLEIRPEPQGLAGGAGPPWDYRAMPMVHAGVQLPPGMVHAPVQGAMYGSGPGAPAGSYGIQRHPHAAVAGGLHPTLHQGGYYYQVDERGGAGAGPYQFHPHAANSAGHFLDMMRQAAMHYGTSYPPLLPSGAAQPGPAPAGSKPAAGAAGTAAGVAGTGDQTAPEAVAGTLTGSAPPAPPVGPHPVDAGMLI…
C2H2-ZnF	Mv12385-RA	MAAADCPTCFEPFGELRPPRSLPGCGHALCNTCLDDLITKNTLGAPRAGGAQCPVCFAWSELSDDVVQQGAEALPVHVDVAEAADARDRLEKEPEVGLKIERATYGAFDKQVDVTEKLQAMVDTVTHTITLPAGMSLNALFGDVAKFHEKELRVDFRIAGGDVQRVIFTEKQNGETRVIGAVLGPMEEAEPPTVYADIPI
C2H2-ZnF	Mv07640-RA	MPAFVKAARLGGADADHGSGPMNLRCPACYSRVSSMFAMEGHLRKALHSSHDPACGACGKLSRSFESLKEHLTGPLAKPACSAAFDDRGCSLCCRFFDSNLARDEHSLKCRMVPHIIAADGNTSSPTIQPGPGCPMGTDAPSQSTTLGLRGGGTLAQQRRRYMPPCMRRGPGQDRSHRNQPAQGGRMIHSTASAAAHAPVTSAVAHQPPSVPRVTASAADLASSAGQDGRHNPSKSSAIHAGMTSSPEQGRPAGGDAAHPDRVPSGCAQGARPSACAQGPVCTGAVPSPSRACEDGSWSGSQGDPPRGLCPPLAGPAPGPRDASSRELSSTAAHYPPDPSSWNASTKAAQHPASTWAASHEGDRVAPRRPPHAVALDCEMVGVGCNRDQHAVVRVCVVD…
C2H2-ZnF	Mv00804-RA	MAAPLPSSMVVRCLPECNFAQDVGDAVLACPTSFACVISATVALSCASNDEVPLTPADLQADIAAALGQPPCAVQLSLEEANTANDIYTLDVTVYQASAADADQLKGLIEAPSFTTVLQLSFLSAGIPSAQVTSLTGACAAPGATSDPHFTTGSGARFDFMGVPGESYCVLTSPQVHVNTRMTSGAGAVAGASGASSLPLPTWMDAVSVRHLSDVVVVTADGPAGTPFAQSYGTIMVNGQGRRRASLAPFLHKRQESVCHVDTATGWMLQDTVLNTGGLFLYKWATVEAIAKQDELLWNNADYMSRVGGGQAGATPPTLVQAPQNNANEGPGGAPTCAVLATPGGDSPIAGSAGASIPSASNGSGASTNGSNGNGAGEGQPPLAPDEQAQRVAQEELQM…
C2H2-ZnF	Mv16494-RA	MGLDFVVTVLEGVELISPETTTGGVGALGKNRLRFVRVQLGDETRDTEHVFDPIKPTWNQTFSFPVQSLGDPLQASVYVVGVGLNKEDTVVGSVSISVPSIVEASGKDDIFTLKSPEGEVAGKLHLRAAFNLSEAEKKRIAELRKKGEEKAKTTAAAPSPTAKPAAATNGTKPATTAAPAAATTTAAKAAPAKPVVAKPAAPAAAAKPAAAAPAASAAAVSKPVVAAASATAGSVKSLIASADAAIKKAVAPEPAPLTGSEAANKTTPAVDVAPAMSTKTDDSSTPLPVPALARLKAPSAAKTTATQASLTILIRDVRTKVGVLTGNKLTVKVKLGNIDASSDPNSPRGMLVASKGTGYTTTFPISAADKEVTVAAWDSSRGAKGIFIGTAKISLVGLK…
C2H2-ZnF	Mv21864-RA	MRLHRVPGGSGLHPYSGNRHRVRRHRRESEAMVQATEARKVFLMPRWKRRALSHTRGRPDAREDVILIKKGPRGWGGEPPEKEARPGRRPEPVPVVLSYKQYITRLDDDVTPDEALKKYQVYRQEQARALRRSYFLAHKDEEGLRAMYHPLECEKEAERRSREAQAAAAQFSSQYANQAVDPLSDSREATSVTAERDNGGADASMNGSDDEGGRRRPSAAKHWTLPWPETEGVPGRVEHDLTYCAALARKMDKAYHVDDNPLLIQLGIVRRVEEEGGEPRLVDGDGVLTGLAATMEPARRLLFLLAYLWRVHRVDYFGLPVEGGKGRGREGMEEGGQNGHGGRSLAQLDAKWQQVLEAPDRLRAFIGKEKVEEYVTAQTDALIHEAGENKYACGVEDCP…
C2H2-ZnF	Mv12426-RA	MDRDWGSKPGSGGAASAQNEATDRRERLRRLALETIDLAKDPYFMRNHLGSYECRLCLTLHNNEGNYLAHTQGKRHQSNLAKRAAREAKDTPAQPQPNKPRVTPKKTVKIGRPGYRVTKQYDHDTHQRSLLFQVEYPEIEDGTQPRHRFMSAYEQKVESWDKRYQYLLFAAEPYEIIAFKVPNLEVDKVKDKFFAHWDPDKKMYTVQRPSLA
C2H2-ZnF	Mv16512-RA	MSSDDEENPQYLTPTKATQADFGGQTPRTPQDEIDSLVDVGRCAKSALESITKKRQRDDDGILVEIAGPGQKKEVHNLQMRRGWFNIQKRYKQEQEEVERLENDHKNKRLAAADKLYQRGTAVPAKTRRSLLKHKATRTTDDYAEVNQGSPPPREETPPRPVLHLPSASPAPPGTSASHVAPPPFSAGCQYCKKTFSSMRGLKRHTTVQHTNRILEENMRALSLALVPVPAANAPPPVPPADVPAQDPPAAAARRPRRRRNADNDDEEPAAPCPEFVDGKKTIPPRQVKPNHVFLWRDFSITVNPPGNSDITDEQVQVVHDWLDTHASRCFAVCERGAAAGKLHVQAVATIFTSGSLPVAKSLKEALGWVPHVPPGSKVMVSELAEKDMHTYLGMLGYC…
C2H2-ZnF	Mv00503-RA	MIAGEDVNVTWDRHARESCDPSNYEKSQKKPRCRVKGCKEVLTFSNKLETCLKHRLPMDHACQGPPARPSGGFLAAFTSRQGTSTAAGNNNFSSSNSNASQANKQPLVRKIATPATTGSPKVPVPTTTPAAASQRPASAPVPKRPVSVPDPGNTLRGSAHRRAAAIGAAVPSSSGTNNSAPVYTDAAARAQQPGGNSAVPSWAVPTVAGGGAGDAGAPQQGGNPTFLQAGPGGAAAGFVPTREVCPQCSAAFDDVRDLIAHAEAYHPSGGGQRGGNAGVRYGSGGQPGGWGAEICPQCGMQFLGVVDLVTHVETVHSRGRAIAAGGGGDKSSCVVC
C2H2-ZnF	Mv00315-RA	MKRLLQCTVCDYTTTKDSLLKQHAICHDSIRPLVCTHEGCHKTFKHARNLQAHALSHSLAAFPCPHEGCQVSCSTRSNLTRHVRLIHQVVPGTPSHACESPGCSALLRSHRLLVRHVREEHGVTLTLACAVAGCASTFRYASQLRKHMASHAGTGAPQVPPGTATSSHGPVRTTHPGSCADSAVPLDPGRVGALGEHPGGRAWTTPQGSNPRQGSPHATPRRDALGSPVLDRRALPDATTSFLGVSDPMASLDNYSVWHHPSHAAESREPHPRARKQRALASAAPPRPAPDAAGSHGVGHNEMASHSLLCVRPLGSDASTVCGTGGAASQGGGAHESASVHPQHVVAAQRHRRKGSRERGEEACEERSDAPGQSSLWTGDGYAQGDGHACQHSDFYSGS…
C2H2-ZnF	Mv09756-RA	MKRLKKTRQQELPIADALWGLLRRPALQVDGRITPARVPRPASSCLQCLSEQPAWIGSLDVDAIGQALRGHLSRGWDTPSLRVPTLRALFAILASLDQLLATAAQRPLVTAPPGCTPQPCNGKIRSGPAEVPCSLGRQGHERHGMGISTNKGLGSTTDTGAGTGLNMGARTKTENTNKGAGSSSSSTTSMATLVALTDLFMEEAMLFGRAISACCVSHGEGSTSTAAPPGALGGAIPGGHLGEGSGGSCPCGVSAMEQLASALVDELVRGAPEGTLTQFLLLYFCLLPDATLTLSGGTTWPASGLHPPLLLYRVLGRLMTQCSLLPGADASASMPPSRLAQAAALALGAADDGCPTHGTPRAGNGDHVQVGGGSPGALHTSCGGDGERVSDGFGCDVAC…
C2H2-ZnF	Mv17901-RA	MQIVEHKCPVEGCDKSYSLRKSYVDHIRKRHGTIPITSTWPVGPRPRNPDDPIVEFRCQFPDCRRVYTLRKSWMEHARQRHNLHSKDLPPNYQGEVVVPGSARAAEHLAAMGAADATADQHMQGAPGMSIAPTAALSPHSCVIVVFLVAVVVMAVADTAAAVAAAAAADTGAGQAKAAGGGVPGMYGSVGQATSPSDASISVAEGAAPVHPSACSAEAPVLLGSAVQADDVASMDMHPPPGSVAPADAVSPFTPTDTLASEMPLEGTADAGEMESTAGAGAADNPDAGAEGAEFSAAEAVAADAAHAAAFRAKVAAAANIAVAAMVQYLASRATVASTVDELGAGMAGADDEVAVTAAADTDARQAEAAAGEMESTAGMGAADNPDAGAEGADFSVAAL…
C2H2-ZnF	Mv07513-RA	MEDYCAVCAEPLLWVGIGPCGHKEVCSVCVVRLRLVCHDTTCCICKQECGSVFVTKPAAAHADRAVKGTPPASAPTPPRAGMNAGVVKDLHYDESMSAFFDDKQHYDSILGMWRMTCVVCASNSTTGGAEGNRSAAPGGGGGQHRCDALGGGAGGGAKGKSGGGGAIPVFKSVDALQKHLKAAHKLLMCEICLQGRRVFVTEQTLYKGRPQLERHFAGVAEEDVGGHKGHPLCNFCDERFYGDNELYMHMQQTHYNCHLCQSGNSAASSMARSASGGALSASLPEPATGSKPPGGAGQPNWPAVPPVGTITQDAYPALRPPAPPGRDPPEAGPSSMASWAGLSLGAAAAFGSSSSSRADGGGVSGGGGSASGQPQPPPPPVQFDLAEEAFPALPGSRGR…
C2H2-ZnF	Mv12024-RA	MAQVLTCNTCNVSFQNEDVQRVHYRDEWHRYNLKRKVAGLPCVTQAWYQAKTAASEKHSAMAAAPAPTFSCGACGKHYSSEGAYTQHMSSKRHLETVARGGSAPAQPRVIKSADSTSPAVPVAEIKGGEEEESDGEDEWEEVEDEEEASAMLADMEARGGGGAAEAPIEVWDAKRCLFCVQRTLASTQECVEHMHREHGFFIPDAEFLVDPEGLLEYLGIKISQGLFCLYCDGRGRSFADRGAVLRHMASKSHCKMRYGDEETAEEFEDFYDFEKSNEDGDGDVGMQLVAADAEPEVEVTAGLELVLTRPGGDAKVLGHRDYARYYKQKPKPRETHEGVLVNELLARYRALGVATRFEGQRAARHRANDAELGRVRRYNDHSFVVAVHNDKIFKLPKNV…
C2H2-ZnF	Mv12850-RA	MSLQQPIGQKRLTNVAVVRLKRHGIRFEIACYRNKVKSWREKVEKDIDEVLQSHKVFTNVSKGVLAKSSELLKAFNTDDHEKVCLEILEEGEQQVSDKERAKDLDAFFRDVACIISEKCVNPTNNRPYPLSMIERCMRDIHVNLDLKKSAKKQALEVIPLLEKSFPIMRAKMKVRLQVPEQHAKKLREHLRDVSAVVESTTSQQDAVSLVCLIDPGSFRGMETFVQEGVGGAGLVEVLSLSVHEEGDTHIGLDGDQVRKDGPAGASIATPIGASGDGVAGEGSLRDTTAGMQALSVQGGGARAASMAGGNAAAAAATSKLKCGTCNISFESPPQHREHFKSEWHRHNLKRKMKELPPLTEAECLADTMFASEYKDDEFCK
C2H2-ZnF	Mv06781-RA	MPGAHHLPAEWGSGSGSAPEPIAQQGQFDLQKCRVAGCGEIFPDRASLADHQSSHSGHKSAASDSALVIRGKTANKKRPCQCPKCPKTFVGLYELRRHFGRKHSLGEKEHGCRKCGKRFFVAVDLRDHVKSCGQPGSGAGGDMCVCGIRFTLRCNLTAHRRTCPSVAAGSTHPSGQVGAGISPIHPIHPGPAVGGQSVGGYVVGGQDPAGESQRQAPLLAQAVHLSVSQGAWHHQGAPGPGASGMLRPQTMGSAVLSSDHPMGQASASTMGQAVGVDHPMGQATVVASTMGDAMGNAEMTGPVVGGAPRMKQAVGGAFPMGPMMTSSPTTNHTLATMAQAVPRALGMPAQQMHGPSPPSLLGSGRGRSGPEGQGQVGRDYGGHEQPGGVDQGGRWRTGQ…
C2H2-ZnF	Mv22417-RA	MVTSKASCKSMMSAELALVKQRVLDLSHGVSPSEWAPLASSNSSTISEPAPSSNSSARPLTPSRHSSPPGHSETSGTSFIRQPATGSQASTHQPAASSEQAARAVPASADVSSREPPGGPGEASHGAEAAMAVPGSTQQELTPLAARSSKGAGDGDQGGGRPDTDGGMGEVADGRTSDAVAVSAGLGGIRASSRVDNDRGGSGSSRPGSGNGRLAGNGDESSSSGGGHDRLHRSTRGSDEGRGPARVGGDAASCVQGEGEEGSTTLVDRMAPAGPHRPPEIESTLGGGDVAAMDVRVSHSVGAERRGHEDSSGAPPHFSPIAEAAPSSLAAAPLVVATGSPASEAVPPPPQPLAFQQPGSNMMEPTAGALTGEMAAAGGDVSVKVVWLEDMAFSPSKLV…
CAMTA	Mv02578-RA	MVDASPAPPGGPGAKSLRGKKATPAVGSSNLLLESKTRWLKAYEVYELLRNSHEYLKLSEETPVEPASGSLFLYDRRNVKFFRKDGHEWQKKKDGKALRETHEKLKVNNVETLNCYYAHLEGNDNFQRRCYWLLEGTDEPNDNYVVVHYLQLQKNGNEDKETKQNGDGICRTGSASELSVSGNVEMAEPDVLAPSNYLDLAGLDHEYFSMVGKGCHSRDIPDWGLNSLCSEHTGTIWGGLPLHQLLGPPQGPVAGSSSRNPPPPPPPPLQAQLSMQPPQDLLQCLQGAQELPGQALGDAQLSSAGPSLSQRGPSQPTSLEQPTRMADALTDLPLPRRKANRSARKPMDKQGPSQPSSNGGKPLHTASSSSKRRSQEPLMVRAVSAESLPAVAATAATTQ…
CAMTA	Mv06181-RA	MSRLDAEVIYREAKRRWFKAAEVFGILNGWASSSLQLSDTVPCKPPSGSVLLFDRTVVRSFRRDGYRWQKKKDRRLRETHEKLKVGAEVVLNCYYAHLEEHDRFQRRSYWLLNNDSIVFVHYRDVPVGDEEALNSRARSVSVVACLSPALSRSPASSNNNSAMHSRNNSVTSLNNSNATHWLPPYATLDAPLVKDTPASARLLLENGNRRHARQPTGDDQEGQDGSNRDADALVWQPSSDPRHCPSNGMPLNNLLLTGASGNGHLSSNGGLSSNNLSANELPGGSSASKVEQILQAACVKFEGQGQGETCQKLKAAIVGAHPQSYMMNMFGARSSRHAAGSLVGAPGNGGMLDGKPALAQSQQIQQQRQQQQQQQQQPQQQQQQQQQQQQQQQQQQQQQ…
CBF5	Mv22244-RA	MADVDDKKKKKKKKSEDVGEDALGAVQASTDFLIKPDSKASSLDTSQWPLLLKNYDKLNTRTGHYTPIPTGYSPLKRPLHDYVRYGVLNLDKPCNPSSHEVVAWIRRILRVEKTGHSGTLDPKVSGSLIVCIERATRLVKAQQGAGKEYVGIVRLHSAVDHSKVGRAVETLTGALFQRPPLISAVKRQLRIRTIYESKLLEYDSERHLGVFWVSCEAGTYVRTLCVHLGLLLGVGGHMQELRRVRSGIMGEKDNLVTMHDVLDAQWMYDNFKDDSYLRRIIMPLERLLINYKRVVVKDSAVNAVCYGAKLMIPGLLRYESGIEVDEEIVLMTTKGEAIAVAIAQMNTAVMATCDHGVVAKIKRVVMERDTYPRKWGLGPTAQNKKKMISQGLLDKRGRP…
CCAAT-NFYA	Mv16230-RA	MSELQAMSGTALGGVAGLAGMDASAQNQTLLSSGSYMNTQGMVMYDQQAQQHSPSQQQHGTQQQNSIVGLMQLQTVPQAGIQNGLPVYGVRPRGFEGVDEQQTAAGLAQSRPGAYQYDPYAYGVISYGTQHAMPVSGSHPLVSLQQARMPLPSEMIEEEPVYVNAKQYHGILRRRQSRARAEQENRAVKSRKPYLHESRHQHALRRSRGNGGRFLNTKEEDEGEGSDGNPSSDNAGSNAAGSGGMDAPGATRDGGAQQQQVQAGEETSGPNGQMHAQGLQGRDDSLAPGGYRHTPMGHINGQAIGAGSGAGLEGLPHGGDGSLGDKNPSDGLQLPTGTAAGEDTNGLTA
CCAAT-NFYB	Mv15453-RA	MSDQGNGSPQEHRADGEDGDDKGAAVREQDRFLPIANISRIMKKALPSNAKIAKDAKETVQECVSEFISFITSEASDKCQREKRKTINGDDLLWAMSTLGFEDYVEPLKMYLHKYRETEGEKASLAKQGGGDANQSKDKGNVPLNPTVV
CCAAT-NFYB	Mv09243-RA	MDDDEMDTSRPSGRGGEVTLPKATMSKIIREMVPADIRIANDTRDLLIECCVEFINLVSSEANEVCSKEEKRTIAPEHVLKALQELGFHEYVEEVSHAFEAHKAEAQEFPRLHSRGFKHKQAALTEEEAIAAQQRMFAEARMRMNADAGAGVGVGGGSGSGAGENARSPGGGVAAATPGGVGAAGAGVTAASAAPAGASGAS
CCAAT-NFYC	Mv23027-RA	MGYGQMQQYQAQIPQSQMPQTQITQQVPYQAQHMQQPPAQVQYQMPGAAQNQQRLQLQQFWQQQQLEMESISEPDFKNHQLPLARIKKIMKSDEDVRMISAEAPVLFSKACEMFILELTLRSWIHTEENKRRTLQRNDIAAAITKTDIFDFLVDIVPRDEIKEAHEAMVAGSRPQAAMPGQEALQYPMYYIPQQQQQQQPPMQQGGGVMGDHGQQMMVNRPPVHMDHSMMYQQPQVRGMQYMPHQQMHQPGVWQQPPQGPLEPRNGHSHVAEHGWTQAHGKPTRKGFVEIYDSTLRDGAQMVGLSLTSSDKRKIAMELIKLGVAYIEGGWPGSNPKDAEFFTTYPQYCPPDGPKLAAFGSTRHKNKTCEQDGNIQALVASGAPVITLFAKTWDMQVTEI…
CCAAT-NFYC	Mv06944-RA	MASGQADYADADHDDLEDAKGAHDAAGDDGAGDGDEHGEHGHHGGAHPDLLLPLARIKRLMKSEGDIGMVSSEATVLIAKATGLFIEAIAERAYEQMDEHPEGRAALGYSHVAKAVVENTPLEFLRDIVPVKVRPNSQEMEDQGGSDDERGA
CCAAT-NFYC	Mv17069-RA	MKKKKLDTRFPAARIKKIMQTDDEVGKIALATPVLISKSLELFLQDLCDKAVAVASARGARTLNSSHVKACILGESKFDFLTDLVAAIPDNAPAEGGRKGRRATGREDSGGRSSQKGKGKVGDEEVGGEGKEGEGMGGGRAGQGDEGVKSEGAGGGEGRPGKARAAEDESGEGVDGKVGMGRLSASDDRAAGCGTVKTENWPGGSEEKAPSDDENVPGGRLDDGKAVAVKVGSSEEGKALWDAGVRAASGALREEAIKVTPVASAGTGGPPRPGVADASLVPPDIAGSAALAHGRLWKMSDEIDVDEED
CCAAT-NFYC	Mv15801-RA	MEELDSVADEQHGGLTSHSDDIDKERAQVEHSGGQSGEEAEASEGQGAMEDDSMVPEDNGPARPVSDHDDGHGTDGEEEHAAEIEEREEDGGNDQDELEEKNHEESDEEVERRDVDEPEKDEEEVGDGDAAKEVQRAKPGLPYRKPVRHAMQRSAYFIFSSKHRDEIKAELAAAGLPTAVTAVAKALGAKWHALTADEKEAYKPAPEAEDDEGVVEEGAADEEPEHELQVTVFPKTKIKRIAAQDKGVRSISGEATLMLARATELFLESLAESSYAVLKTSNRVTIKVEDLERAISRKRPFKVFLSDSLNDIWKHKEEPAPVSADAEPKAVAAKNLAAATRDAGKGSRPITSFFQKLS
CSD	Mv20329-RA	MEGKVKWFNPTKGYGFIESAENKKDVFVHISAVQDAGLKTLDEGQEVRFDLEEKAITKILQERAKILVLVPTRELAVQVCAALNKTAGRIKISGAAIIGGEPFGKQVSKLMTKPDVIVATPGQANKAAPEIDQQFIDIKEELKYSELDNQLNSKDGTIIVFVKTKRGADKLARNLKNNGHKAEAIHGDLNQGKRTKVLDAFRKEKTRILVATDVAARGLDVDHIKYVFNYDLPSCPEDYLHRIGRTGRAGAKGFAISFVAGADIIRKKAIDRLINKVRRIIGMSNVGNAEILQIVEAVSRERGIPRANLIDAMEQAVQVAGRKKYGHEHNIKAEINHNTGEIILYRVRKVVEKVENTFTEISLSDAMSIKPDIKIDEEVLEKLPPIDLGRVAAQTAKQV…
CXC	Mv00615-RA	MVEGAGDGRGSLQRQGKEPTDPEPSAARGTVNMPSTNSNTSGGAGGAAGATVNRPLTGSAGTPSVGGDVVQPGAVKFETSPGARPSPHAGATSNATCPGPQPAQATLSHGSCENGAAATAHPGPAPTLVTDAREAREAATARPPAGTHLPPREAGPAATNPGATTATATAGTNSQNASTGGSVPSQAARSSAAAGAAAPLPHHPQPQQVSQQGQQQQVPGRPSADSGGPSAASKGVTTGTAAPTARADETRTPSLARQDVKSLGKHGQGGGSPLPPRSTGTPSASLPGAVPGQAGQAAPAGVPFPGALASGVVARGAVSTAVGLQLASPAGKPIGPSGARGYASDASQPLLAPAPPASRQWAGYPGQGEGAQTGGSSMVGRVAGGEAPGLFASTPTQSP…
CXC	Mv00563-RA	MGGWMADPATCTGASGTGPAGGSAGTNVAAGILGSRVAGPTVYPMPGIVASARAGIPAALPVVTASPIAVPRDPQDKAKYSLLQARAQVQAQALAAGGPKPLASIYGKPSQPRGVDALGMSMPMGCVATSSVADGRSLVRCSLAGGSTVSQGTPAVPSLLPTSKGDAVAGANGVSLAPAGTAVSASEPPRVPSPPTGVASADAGASKKPVRAPGAQTYMDGGVAPKTAAQIFLQQLGAGEATLGVHPGTTSDVAGIGSAYLKTLAAQALPSHQGEQGWGGAGPQPRRVAAASARNGVVPGSGGGPPAKRCKQCNCKNSKCLKLYCECFASGVYCSGCNCLNCHNTVAHEAARQHAIRVTLDRNPTAFQPKITTATTGAGQGGVANGAGGKEASFAAGHG…
CXC	Mv20076-RA	MSQERSLARTPERSDSATRTSTRRKSESEKQQLSEGEGPSFWNSLSPLPPVKTLHAQTYNDLSLKVSPPPPSFMTPEHGRRSKQPGKSRRYVLGRDAMVLQAPLSGGGTAATPPRTNSVAKRKGVDNSQAANLAAGASGAKREVVPSRKSLRGATGGVSTAAVATLRGRGAGELLGEAQPSRAYGAHGMAQMPSRGGGHARNPEGSGGEHLQGVILGAGKHRLGGTASAEEPRQFPMGTASDRDEAKLASNARTSSYSPHDKRRRCLKFGTADYYESAPATGAVGVRSPSSSRDSSARTSESDGTLGGLLSSSCLPFMEVGAAACQEEGANKDTSPPTDDVAKQAGRTTFNVMGYTCQVAVPSAGGGVAKDSGGLMATPVGSPEPGGSPKDGGAGKKQQ…
Dof	Mv19808-RA	MTADACNDGLVGEGNNNDRKACTTRDENMCGATAPSAFRRQGCADNLEGRVACLSEKPESGLTVATLDRAAPNEEAKLAAAEDGSQKTSMLYRGKKDRRWLRDDGASTSRSSSLRKDDSAQGRQPDGPTQSGEHREQTVRADACPAEPLRQPQGSQKCVDGANDTAVATTTSINTTAYTTAANENVRKGDNGSDGARQIGSGGGSVGGAERGAEPSNPAGARNRHGSSHGSNQRTASPGDGGNSSDGARNAHAANAPGEGGEPVKAKCGPSAAKLALQRQQAPPNCEEFGSSSGSNSSSDGQGPQNQDGSPDHTTANADNSGSGSDNSDSSNNGKSSSKQPGRGVARNAAPAVWSKPTKSSGSAEGSAAAGQAIAVAAPSQQAQAAAQDEPMADAQQQG…
E2F/DP/DEL	Mv11970-RA	MHQVHCSSKLGIWAVMTLTVALWCFLVCLAQSKATASASAEAGAKGSRGDPGGQGASGPAAAVATTGTGAPSSQAPLAAATTGRRGSRKVAKLGSGAYAGGGGGGPGVAKGAQTASSTEPGGESSGPWGHGAGEGATQGGASLQSSPHPGPAASPPVEGNTCRYDSSLGLLTKKFVHLLEKADQGVLDLNKAADTLQVQKRRIYDITNVLEGIGLIEKKSKNNIQWKGGGAVSNGEARHDIARLQETVKALIGEERALDEHIRGMKSVLHNLSEDPANKACMYINEYEVKSLDCFVKDMLIAVKAPTGTTLEVPDPEEGEKLKYQIILKSTSGPIDVYLISSFKKREVAGAPSDGGAGEAEAMDLGDNSRGGDGGAEDSQGAPAVTSGKGGSGLVGGAI…
E2F/DP/DEL	Mv08423-RA	MRLPACHVPLTRLKPEKPATDAPSRSQGSTLSHGLACESSLHTDVGDECGDDALNPAAASQASTRGGSTVSAATVRLASGTTDQGKMAPPACDTATSMHEAKDGSRMPPQQRPSVATVAAVAAVAAAAATAHALLVPPKGGPPASATPSLVPQNSGGAVSKAQPVQWGEGDRSTGMAPLRGKGPFKRRFHGGEDMGWSEAFETKALEAKALEAHGGSGACSARPPVASPSSQSRSTAHAAGPPVVPMSAGMPAVPVLHPMSPRQQLHGAAPSPRGAPRGAEGDTSVNQGGAADPRESFRGNGHAGPHGGGGGGCGGSSNGSCVGADGIKCSSTAAAANDSHAGQGLNPTAGVVTATTPTRPTVVPRLVVREAGTREGGVAKEGAGREGVEKRTAFTTPE…
E2F/DP/DEL	Mv08288-RA	MLLVACFINMYGDGRKDCISLGEAAERLGVERRRIYDIVNVLESVEVVVRKAKNRYTWHGLTRLQNALKELQEAGEREMAMQAEGQMPAGDGHNVSPPSPAESYSDDEEHERGSSQPWPATQSSSELGSQRSAAEGGGEGAARPGAADAPGTGKAHAKNAPVSDCRREKSLGLLSQKFVQLFMLSKTRVVSLEEAAKMLLGSCTDQSKLKTKVRRLYDIANILSSLHLVEKTHINESRKPAIRWLGTENEIPLHGGGLNLCAFLARRKAKGLQPNDTPGACVVRADADAGGSCAPSAGASSQAAAATRKRGAKRMLPPPSNGPGVSNPVPARPPVGWDAKGLAGGLSGGDRALPAAHEDKKGVDAAGSSRVGEGKQEVAEEGPVGSQGPTWSDGQGSED…
E2F/DP/DEL	Mv14419-RA	MEAEFSAGGMAPVAPVSDSFSFPDCYDLQDTFMQDLVDNGLLGYAQDVGVVQNHELLLRHPDHPADDAFLMDKPSAATTTTPNVPVAAAATPAASRQSARQQQLKQQQQQQAAAAAQQEQMQASQANVQEQGHGSRGGVASDTQATTLAPAASHGGGVGRATQGGSGAGGVLHPAPPGTVRGPYHGAPSSASGASGSLGSLSSDLDTGAVGRLGGRGQGGYTSVAAAAAAAAAAAAAISSQQLVDEMLEAEDVDSSHADRDGAAATPGKKKKRLPRSAAADKCGKGLRHFSMKVCNKVEQKMRTTYNEVADELVAEFSHPSNQAAAADQPYDEKNIRRRVYDALNVLMALNIISKEKKEIHWKGLPATAERDMMELEEDRDRAVQRIRKKQAYLQELVQ…
GARP	Mv11387-RA	MGTLPPGGVPPLCAPPGLMDGGGMNLVPGMQASMAAAQSQQPPKQRLRWTPELHDRFVNAVQNLGGADRATPKGVLRVMGVQGLTIYHVKSHLQKYRLAKFLPEEGGNSSKSLGGSKRDTDSDNDDASDGDPLKMADLKAGATELLTGEDGSVNIEEALRMQMEVQKRLHEQLELQRALQLKIEAQGRYLQQIMEEQRNAALARRAQAGGAASGATTQGQATSAGQAASASSSRSSAGGGGKGPEGAAAPAAGEGGAGADSISHAADGARAGAEAGDAQRQAVASPSGAPVFAASGVHDADGAGATCPAVGAAGGHAPSPALVPKTESVACGGSLAMPDALASLPGGGGHHLGASGKLPGCELPLPSWSEPGAALLTANGGILPFPSKVEGRNLPQLSL…
GARP	Mv07949-RA	MIATDKLPQQQRQRRALSPCIGDAETPEQNSSLALRALAAQQFAALEQEIVPPDQQLIPAALATAFGIADAATYVEKIDPRDDYPAKGYVGRSLNSSIGDRSGCYDVRGRTNFAVEDTSPFTPRQPAQIGEPPLGDGKGARGDRGVKFSSGKGGAFAFPRPSAPTRKSGKHPPSDVAAGDRDGQVQSSKTGVEPAATGDKPRRSFPGEPAMGSGAFMSCTPSARTPADLAAKGASQKSSERGEDGAVNVKPEGDFRPANGPGLASSAPQQGAPPGVARSSAAADKDADAKRETDNKGVALSPRVAPPGRASPPNNAGSGPVGSLPLAGRDSQNAPAGKPALAEEGGGAPMGDRERALERDDVSKKSDSGGGERGPRGATLQEASGQSQQGPSAPVPAGS…
GARP	Mv09204-RA	MLGRTPVSPGLAISPEVPEICNGDSPGSAGWQLASMTSADRKTTVAGRMAHTNVKQAGYRMGRPDTSGLGVSNHDQLSGFGGNDVDALLARKSKYQQGYPSWHDISSGSHLAHNRSSTSADTCLMGGPESKLAGSRGADPGCSLSLDESIHHGGEEFDAGSHQWSLPPSAHALAYAPGNNGGGPDASTSAADMLRRKVRLSTSHSFSGLASAGFSGTRQASAATLASSSSYNNLTSLVHSHKAAGRHRFSDASATGDDVTVLVSPSVASHEGHGSNEWSRTSTGALLYQLSPMTDTSMGEGDGRNWRSSMETVIGGYVGGSGPDERKTSVTMDVTPCGGWGSLEEIERVGYSLECDGGGRVFIPKRESMSGRGRGGDKRAGTIGPLAALSAHGDYASGL…
GARP	Mv05991-RA	MSAALASTASSMAPGSAQKATSTASKRDRSGNFSGTGKKSIVTPPRASGATSSSSHWVERCDEARITLPESSLGKNRLVWTPDLHARFLAAIKQLGLEQAVPRTILKAMNVEGMSRENVASHLQKYRIWHRRQEPTEQAGASTDDSSQGTPSESPSQPKSARLAPSSAVTVSRPSTKGQHRMHPYAAPAALTSTAATKLPSAVMAGSAGSNGNGKGHPAPEAGPKPGQPGWPLGKHTAARSKPRDASSGTPRPASIPSLSMKGASLPRPPPAIAIPVLSADTLAELALAAGLPLCSEAAADNVTAPDASFSRTGSTLSVSSATYQAVSTHDQASKSSTVATSVSLASLLQAQVNNKNNNSNKNNSNLQRSTASRPGGGPLLLAQCPRPSNLPGARSRQR…
GARP	Mv16180-RA	MPPCSYAGSLGGNDWDAMGSSKANYQQTCARDMTWGQLAQDRSFSSAETRLLGPSDGKLQGGRGTDSGCCMSLEDSLHIADYVSAGTQDWSVPQAAHVPGRLACASDGGHLLPGGGGGGDRSMPVADMLRLQMRLSTSNTYSALASGFSGFRQASVTTLTSSSTYDNLTKLATVHHHHHHYYHPYPHQGQGNGQLLDAPTMCDDVDTVGLSSLPRSITSTGPHEGHASNEWPRSAVGPLLHLSATAMETTGDDNGCSWGNSMDTVIGGYRAGLAAGTFANDHTDHGSVMHPVEAVRCQLGGDDQKLVVERVQGGRLHYMEDGTKRVGYSSLSGSGHYVFVPTGTSQRCRGDRIRNNNHGGMLGHLAPSLASPHESDLSSNAPGGLRCSVGSSEDVNYRG…
GARP	Mv05823-RA	MTMASPVAEPLENAPQTGEPVFPAGLRVLVVDDDPLCLRIVDAMLRKCQYIVTTCTNGVDALAELRGKEGTREAYDIVLSDVQMPDIGGFKLLELIGLEMNVPVIMMSANSDTSVVMKGVTHGAVDYLLKPIRIEELRNIWQHVIRKKKKIRPADGGQGTRSSDEGGGKGEDDGGIDGDGDGDEDESRAEKRRRGDKDGGRDDDIGALKKSRVVWSVSLHQQFVNAVNQLGVEKAVPKRILDLMCVSGLTRENVASHLQKYRLYLKRLSVHGEGDQGGISAEMMLGLDPRGMPLPGGKPGMYHPGSSSMPAGGAPAHGLWGTPSHGSLPGMRPTEEALSLAPGLSPYHVAPQQGALLAGMGFGAPKAGAGAGMGPLGGMMADLPPHLGAGIMGGGDLGR…
GARP	Mv02124-RA	MSPRFTPWTGGANGINPAIQDAGCAAGAPSVEDLHVYWREILAERQKVEAFRRELPHTIAILDREIFRLRLPLETAEASGHCGDEAVTGEVPAYRPAYLPAKDAATAGPKTGSQADPQPHYASAEAPTKKLMEAGVGVLEGLMEKSSGAVTSGSSGGPNRYSSEEVKRQLRMSTEAMLAKKAPRDAATPSCSVSNGDGGKQSLERRETDAASGNPRSSSRHKGSAQEGDAQGGVSPGSQRPPIKKRGDGGDVDARSREDSDGGDNTSGGGARRDTQRGRKERGDEEERAAHENSSGGDLHARSRLSGRGLRKTGSASLGDGVANTSINNAPNRSPPGEGMVAPEPMYPPGAIPGVPLPPPAVPPGSMADASAHAAYFQAAAAAAAAAAAAAAAAGRPMP…
GARP	Mv15854-RA	MGRNRVVWTRELHACFLDAIKRVGIDLVVPKTILHAMGSPPGVSRESIASHLQKFRIWHRKVKAQGVLDEDLSVDDFLSQRGYEAPHSGTGSMSRRKRQAIMASMSSSGSSLEAGLSSSSSSNNNNNSLNLTSGVATSGNTDSLPSGAAATAMTFTKNNDQLLAKGSKKKYQTTADKGTKKTDPLNSTAVVIKSDAMRQHLHGRGSNVETPEPAETAAAGAPLVQSSSTTSTASAASVVPMSTSGASPTAIVMVASATTSPSAITHEATGASNKLAGSATTISRPSAGSTTSASGTAVASAPSAISEDRTQTGFPGGVPARSKSGQPTKRLAPSSGGMTRAIVGRAPKVAKAGLLDAALVLTPTALVGPALKCEEPTAAQGGLYAGIVSEAAEDDDMAI…
GARP	Mv10343-RA	MWSCSITGQLQAPVYDGAIVHSFVEPGTAPLTISGDKLSFFARALDCCHFLDRELHGRHPHRRPLHRSSHSSSLDTTVCSLDTSSTECPTPGAEGAGGTMPEVVSSSEHTAEGSGGKKSRVIWTAELHACFLDAIKRVGIDQVVPKTILQAMGVSGVSRESIASHLQKFRIWHRKMKEAGVLDEHLSVDDFLATHGDKAPHSATAACRRRDAQSRRHHPFWHARPTQKDGGQKRPPPPRRSTPVASLSKSQVSTGASAMSNAPSNRPPSGDSAAPSHPTTPSNSAPPSNLAPPNASHTASNSSGPSNSPTSSDSPSPSTSAGRNVSTPSKSATPGNATTPSRSTRGLKRPTASASFSSKSWPTPSRATVPSSATQPGEGIPSQGAGTDPAAFVEALGVA…
GARP	Mv19891-RA	MMIKVAMPDEALRKGGEAVQSASLAALASVSSTGATSVAVNGCFRGEVPANGNSEASDMRHALPFGADEEGGLHQRSLDEHGGKPSSSAEAEQAKTVDKRASAEENQLASGRGGQDGDPGIAAPGGASEPSANREGDASVKDEGRRAAGDARGAHAAGSSKRKYTEVDAPEDKAAPADDKAPDGGGSGKGATKEDGKEECTEVNRAGAGAAGVDAPLLNEPKSAPAANGEAPAAAGAAASGAAGGGEAGGEGDAPAGVHKPPLMRLWGWHKKPRLVWSAELHEVFLVAISQVGLEHVVPTTILRAMQDMGVTGLTREQVSSHLQKYRQQVVSGDATAGAPGRLPPGAGFPEGAARGGEGGSDRPADAEGEAAGSGMAAITIDPARKAQAFAAAKYVSSA…
GARP	Mv21535-RA	MPEQQLVALAAWYFADAEKGCLRGESCAGSTEKRNRVVWTRELHACFLDAIKRVGIDLVVPKTILHAMGSPPGVSRESIASHLQKFRIWHRKVKAQGVLDEDLSVDDFLSQRGYEAPHSGTGSMSRRKRQAIMASMSSSGSSLEAGLSSSSSNNNNNNNSLNLTSGVATSGNTDSLPSGAAATAMTFTKNNDQLLAKGSKKKYQTTADKGTKKTDPLNSTAVVIKSDAMRQHLHGRGSNVETPEPAETAAAGAPLVQSSSTTSTASAASVVPMSTSGASPTAIVMVASATTSPSAITHEATGASNKLAGSATTISRPSAGSTTSASGTAVASAPSAISEDRTQTGFPGGVPARSKSGQPTKRLAPSSGGMTRAIVGRAPKVAKAGLLDAALVLTPTALV…
GARP	Mv01553-RA	MPEQQLVALAAWYFADAEKGCLRGESCAGSTEKRNRVVWTRELHACFLDAIKRVGIDLVVPKTILHAMGSPPGVSRESIASHLQKFRIWHRKVKAQGVLDEDLSVDDFLSQRGYEAPHSGTGSMSRRKRQAIMASMSSSGSSLEAGLSSSSSNNNNNNNSLNLTSGVATSGNTDSLPSGAAATAMTFTKNNDQLLAKGSKKKYQTTADKGTKKTDPLNSTAVVIKSDAMRQHLHGRGSNVETPEPAETAAAGAPLVQSSSTTSTASAASVVPMSTSGASPTAIVMVASATTSPSAITHEATGASNKLAGSATTISRPSAGSTTSASGTAVASAPSAISEDRTQTGFPGGVPARSKSGQPTKRLAPSSGGMTRAIVGRAPKVAKAGLLDAALVLTPTALV…
GARP	Mv15844-RA	MGLDDTGQLLMTVEEGQSEKGCLRGESCAGSTEKRNRVVWTRELHACFLDAIKRVGIDLVVPKTILHAMGSPPGVSRESIASHLQKFRIWHRKVKAQGVLDEDLSVDDFLSQRGYEAPHSGTGSMSRRKRQAIMASMSSSGSSLEAGLSSSSSNNNNNNNSLNLTSGVATSGNTDSLPSGAAATAMTFTKNNDQLLAKGSKKKYQTTADKGTKKTDPLNSTAVVIKSDAMRQHLHGRGSNVETPEPAETAAAGAPLVQSSSTTSTASAASVVPMSTSGASPTAIVMVASATTSPSAITHEATGASNKLAGSATTISRPSAGSTTSASGTAVASAPSAISEDRTQTGFPGGVPARSKSGQPTKRLAPSSGGMTRAIVGRAPKVAKVWADQLTTKISANQS…
GATA	Mv00313-RA	MMYSSVSARRGFAVLAMADVMDNGNSLSITYQNEVYVFDSVDPEKVHQVLVMLGSRNGGMTASHGKMRMIQDLPQRMNMPQRMASLSRFREKRKERCYDKKIRYNVRKEVAEKMHRKKGQFASSRHYAQDGNMAAVWDPNTGQMTPQMTGHEICDHCGTKEAATPMMRRGPNGPRSLCNACGLMWANKGVLRDLSKGNNNNAPASMMNGNHIVDYNKQPASEESGMLDGHVAVMSHQGGMDAQGVVPHTALVHGHPQPGMAQHHHHEQAGMGVGVGMGMGHDHGVVGVGVLQPHVQHAGAMQGVHHAQADASGGMMQHHDHSAGVGPGRVDETGGLVGVAPAVGQPQLMPGGHPHSHVGQQRGVVVVVGDEHGSLAHPGVMVHGHLGVAHAGVGHMGEG…
GRF	Mv02440-RA	MFIFKNLSNGAPVPSHMVGLLLRTNQESQMETFGAPRIPSFPIASSALEMQRSGLGGMRNFGPADSGNNTGSPSLSRGAAPVASGSKRSRAKRPSLSTADLLAGDLSLTRCRRTDGKRWRCTRTVVANQKYCDAHMHRGQNREKRLGASGMGGEASALSELSDGGTARAGDIDSGEARTMSSVCEKLIATAAAEAAANAAAQVRLEMLQRGGGSSAAAGGGGGASSAAGGAEGAGPSGPGKGQDTGAKADVGKDKGEVVVRDKGKAVEAADVSSGVDPSGADVAGTAAGAAPTAAGDRPSSPAGSGGGASGAGPSQGGRAAASPSGAPSGSGRPKSPLGSGSGVNMTWGQEGKGGFGTGADLVQVRGAGGATALASDAPPLSEGRGPSSRGGDEARLPD…
GRF	Mv00397-RA	MEDAQYRQFRLQVAFFQHLAAGSKGPDDVVSELFRGEPLSIGSEKQFSFNYNGGSYDGRGLLPLAQQCVQSGTASVLDSQASFPNSGDASTKSTNSGKAKSKSALILAADPSPSRCNRTDGQRWRCKQPAVPNGAYCERHMCRCKERTCYLNNSVAEGQGDNEGKGSGFSKLTRGIVCRRSHGKSHASAKGGSARRKSTASSTVTTGYSRSVGSTCSALVGEGDPSGHGAPPPLDTCVTATPAGPSSQADNSDDPHATDSKGNSASVNRNNSRDAASREIATLRNPTSTESDGTGTTISTGGGRVRPFDARRLHEKQEGSSSYCALVPGGRTTGSTLRAGAHPYLQSRAMESLTSAAAPVGELAPPGEAEPATPVWGAGVLPEAWARGGNGGGGRGGST…
GRF	Mv07440-RA	MTSSMMAHLQACAGPFTAQHGGPMGAGNAARSLLTLKQREILHTQMLGYSYLLMGASVPSHLLQVLLAQSASPPSAADASKDGNGDGTDASTKESSKGVVKPTRPGTESSSITSADVPEGTKDGEADADAGDCPAQVSAPESKDAPGGTLPALPAPSLLPDSLGYAPFLTGSGYTHALHDLALRRDPWMLAAAHPGALYPMYSQFYGVHPFFGVAPPGARESVSTGKGSGGGDSGPTQPGSESEGADRNGVKPEGGSQRGEGDKPAGEDKQREGRRRVKSTRSPRSPERGGGGTRQGGGRGGGRDTDGNGEESPDDSGRRHGGEDNNGNNPAALAAGLDGKSGSVARRNGSGGEPNSGASWSTGGGGVGGESSHRSASSGGRGRDEGGRGGSGRKSRDG…
HD	Mv18395-RA	MYEQQAAQEQRDESKLGSNSGTAAQAERRPQPERSEPAGGSEAPSAGKSTSADGGSRPNRRHTEEQVEELERWFAKNPRPGEAVRLKLGEQLGLEPRQVKFWFQNRRTQIKTKHAIDGYTELKEELARIQTENTELKKALESCSAMAGSMMSKLHVQNGLLLKEVAMLRNTLAQVGAHIPVADQQQWQDGLGLGLSSEEEASAAAAAAAAAMAHAHEYSTAQMQAAGPWGPFSPQWPPPVGMPGAHSGYSHAAGLLGGSKHPYGDPAALPGAPGSIPGWSGGNDHLRLPSALSHGGPAPPPPPIIPYGMHSPLYHGGAPKGPAGHGGGDGPPAPPPSYHPGGSGYYGPDMRGYGALPGDAAAAAAAMAGAGGNGHHVHYTAPASSSRSARNQQGPGDLA…
HD	Mv07167-RA	MLTYLHFVTGQSRCIVAAGGSPVSSTLHDKNRTWRAAIPENIDEMAFAREPNLQDVFLADSREAAANATAAISRLFAKGLESEPQPRQAKRPFPLPRRQLLRERFRTDGSVARQYPGLHVSAVDLFASTIATHSAHPPFGILNVASAHAAGSDIAPLFDQVLTWSDWTELDLLMTTCDEASCGREADGNRHPVPPVMEIAQGHEASSPPMGIKNDAETGGLASQGNAGQPSSCQASCRVGKGPEERADAAQRAAKATVSGDASPMEGLEEATATSEGTHPGGGVPQQKPEGAPRSPGAADLMLAASCTPAVDANGEGKRPPKGDLPVASEDEDVMRAIYMDNMLAALREAGVDIDKLGAATPEGCQGQDTGTGDVLAAMRQLIEAAFQEDLARRRALER…
HD	Mv04131-RA	MPRQERRLWMAAVEGRRHVDIQSLARETGLDRRAVLDWLKTHDPKDIPQAYRLAPPQPAGEAMSANNASRQRDQPVSPVEEEEISVPGMKLKASDRATLERVYYVAQYPSDEMIQSILDITRMPRNKVLAWFQIKRSEDGMREKRKPYRPPFPKRK
HD	Mv09155-RA	MDFDVGNGLQADGPTALEPRRPDGIDPSEGIGLNPVKCLRRLEQLLGNGELASRLQELTSGRTEIREAAQEPVSCVKNEAGDSDEGGNVKVPQRLPKTYGHHVAFSAGPGHDDKADDCTAEAVPDDMGGDEFVVVDDDIIFQGEATEDEGVVTKEGIVKEAVMQETAIKEGVKVEGRDGATAGPAHDPHYLQQLQLGAGLALERSRRAGSARMPAPPPDKLRARAQARAEAREQAHAWAARVAADMCVRLAEQRSLFTRQVSQLASLALTQQELTGGGHPLREEMEAAFMLHATGGGEVGALPGKRARVTAASGKGEGEDGEPAHGVDGPGSWPGEAASLRDGGAGASITCGTDAAPGTQAGAARTGGGPSGQTGGPSSLLIPSGAQAATVDASSGGAT…
HD	Mv20953-RA	MIASVQVRKPPGLDSKECQLQDPFKCLESLGLQVTHERPAQGADPAHRPLDCPDGTDKHGPEHEDMAKCGSTWGDSAGTQIGDSADTLLGDSDTPAHDQMMDNRGLSKWPDSSIAADTSRNILVGHFESSPTSDGVETSLATGTTTLAEGQLSEPMEVQPKPLASGTSCNAAAQKLSHDSSESHPSCENPGHSMRDLHHSDCDSTTLIENDRAAFSCQSTGSTQGGHQSPPRSAELTRPSSPRAVSIMACHMPGGGAATQGEPGTKQGGQAGPGSPPVTVASEEERVLDAAVTKSHDSGSAELCGSRVDQAMEEVGCNRVTRTEKEPPLQTRDCGNGDATAPAAPAAVASTTTTAATSASRLAAALAPRSGPSCLLTAAMGSAGLRESGTRAAAVGEEL…
HD	Mv09648-RA	MMTSVVDFVKHVENPAGGDYQDILDDEWKLLLSDCDNHELPPFAGDPFTAKHASGCEDLQWHLEQPGPGSFPFAVNDCGGKTIDDIIDASLPRLQSLSLGGFMLGDDHTAPEAAPGFECLSKQGGELLHPVMVPVASSHAGDPDALASLDHGGNALAPGTGYPHNPDTVARQTAVLKLQVVRPLVGVTDARNDTRPPLPAGHLWPTATPVALPPFAANPEGAGMTSGEEGDDASSMAGSKAVSDGFSFHVSGREGGDSLAGGGENGNGQPHMPLPRLQPWQGEDCEATSALTASGINWLATSAPTQPKKPEAAAEAAVAALAAVAAAAAKDGAPGWLPHDKQWVPIHQQHMACHSGQLSGVGREEGAWANQHGQHGCQLSVDDTSSDGSAGVAGRNAGG…
HD	Mv16684-RA	MASRTPALDPMDPLPPPDDDGPWMSAPAPATSGRSCLQGGSIGAALAASDHLHSPTGHRGGGGLDTCYSVGTWGDTGGALAPSGGGGLTVGPPGSTRPISVNPSSTPILLEPRPLHPSSGLTPQTPFPKPGGFIPGGMDTLTTSSYNEPGGLIRGGGAASTTDPSLPNGGPSESGQLTPGGPDMAMSLSGGDGSDGPGMGHQGCGQGQGGQEQEGQGLGEQGQQLHRGGGGTVDMSLGGVHRAYHPGDALAEGGGYFRQLQGEACVPNPGDGGGQEGAWPTMQHPGTARAGPPGMGGGGTMGMQGQHGMGQQGIGQHGMGQLARALSSVAGGKMCYDFEGVEEPLGVEEAQGGGALAQEMGHQGLSQGQASGQLADRDAAGMAMGLPDTGGAMLSQSWM…
HMG-box	Mv22952-RA	MAEAAGSTYQYGNIGLVGKGSDENIGALKIHPGGFVWRKSGGGRIVELHKTDISGLNWVKAIRGHQLDIRTKAGAATKFEGFRDSDVEALRNFVNEHFGLGIKDKTLATSGRNWGEAAIDGSMLAFNVPGRKNVLERAFEVPLGDVSHASLQNKNEVMLQMHVDDTSNQKTSLVEMSFYVPDTNKRYAPEEDAPEGTSAAKEFLDRVLQRADVGEVGGEAVATFDEVSVMVPRGRYLVELHTSFLQLTGQNNDFKIQYASILRLFLLPKPNLPHTLVVASLDPPIRKGQTLYPHLLFQFPNEEETEVSLNMSAATLEAKYADTKLALHQSGRTHEIFARILKALSGAKLSKPSSFRSAHDGVAIRCSYRTEEGYLYPLERAFFGVHKPPVMIPYEDVES…
HMG-box	Mv08497-RA	MHPSAGHHMVESSLAGVSEHHPDHSHLHAHPHHVQDPPVDHSGATNLSQLHNCMDVVQGVIPAEGVRSDPPGIGDLVTGRLDAMFEYGYIISTTVNGLPYKGVMYLAPDPNQGLPFVKPWGAMAGDLMNAHGGFKRGDPRAPKPNKTSFNFFAMSRRDQIKAENPGINERDIARIMGKLWKEISEEEKKAFYEDQRLDKERYLRDLEQYKKGKMMEGQPQFGMPSPGC
HMG-box	Mv05480-RA	MPRTAANPKPLSARITRNTSENPPKSAAKASPPTVDAEQYRALEEKSLNLEAQLRNLSEQLQKVSLEKEQKIEEAQHALDEQKRAFDAKIRQLARKKGFVPTLEENEKNALLGMPLETEISGKKEISRPKRPASAYNLFCAATVEKVRAEQPDLKFEDVSKRVAELWREIPPAEKEALEVKAKADRERYDKEMEKFRALKAKEEEQKKGLELLQGEKKRQAEETLAAQYVAHLGKNKTPGKPGKMNKAKAHDPNKPKKWMSAYMHFAVQKRKEMIAAGTPARKATFGEIGKRLGEDWKELSATEKAVFEKLAEEDQARWTTEMEAYKAKCAEEAKAQADEMKKTARKLFDAAQNSEEALKLLKQQRKEQKLANKEARALKKEKKEKMKDHPKRPQNAYM…
HMG-box	Mv12429-RA	MSDGVRVPDDHSQQGLAVHGVDLRQTTWETMAAAAVEHTHGVLDEKRLHGAADFRQQGISLEMQGLDMDKIAHVPESVEDPKLGEAEGTKVTGKRKRGKGKKMAEDPLAQLGRAVVGKISAAFDFGYLASFRLDDKEYRGILYPSPEVSGTALMSHFVGVADGGGGGIRLADLKKWKRSKVFGGGAGGAGGGAGNGQPRARHNKTAFNYYSMEVRMKVKEENPGASEREISSIIGQMWSKVSDDDKKPYLELQRQDRERYLKELALEREGGLVANAITPGVDASGSSSQQGMHQHRHHHHHHLGLDLNMAPADMGEGTPEKGGSDVCGDQGGGMHMAVEGQGGTEEGRHEHGSGGEHNTHEVEEGESQAAKFLRMHRAAEELEPLPHSGQGHAHHSLPI…
HSF	Mv19848-RA	MDTLPDIDIPAALASSMVAVMRDHAADEDGHVGGEDGVDALPFADPGFRKVDPDRWEFHNAGFLRGQKSLLQVIHRRKPVSQSTPAAAHKQLGKACVEVGSFGLTDEVERLKRDRHVLMGQLVELRQNQELTEKKVRQLQQKLHETDERQKQMLLFMIKAMENPAMLAKLMQKSPEPAEARKKRRVPGKAPLGPLSCSSDLVSSPHNQVTLYTGPGGAIPHDPAMAFFQKTMEMVNGHHAGASSEAGHGGANGTFFNPHAGASGMPAKGGLEAGTHMLTGVGAMLPPTGAIPLRMVQQPSPPLQPVSSPPQPPPLKIEYPGTMAATHTIIPPPPPLVHAVPSSMAGLASSSMANGSLLGTVGGSSVPAIDVGMVGATLAGVHHEGNAGGPPARTTMEEL…
HSF	Mv20706-RA	MVSPAAACTARRSGTCATRAIDAAIDVTENDEIKAASFFDARPLAHRMAYPRQPHTLGSTMAGFTQSVHAANNDDLSMQSVNEDGYASGENSKPPASLGSSPVSTRQEKPPHLAPFVKKTYAMVSDPSTNTIIAFGPDGKSFTVRNRHRLEQEGFRKLPDREEYYHPNFVHGQHGRLKFLQRSDSKQASRNVPASQPASQPASQPASLPASLPASLPASPPFSAPPSLPALAPALAPAPAPAPPPASLFEPCGNDTSCSNASAADLAAMVHSIEHELACMVGRVEEQACWLRETVEMQRAMQQWAWQVAALCDLAVAEACKGMGGDHVAMWHLPYLGQAPLDQLSASSSFDLHAPPRSMVPPSTTGSLCKHPRDVANDDVRVKPELANAHPGGGGSRGG…
HSF	Mv20172-RA	MVGSTHESNTEDLSMQTANEESHAREENSQSPASLGSSPASTTQTKPPHIAPFVKKIYAIVNDPTTDPIIVFGPDGKSFTVLSRYEFAQQGFRKLPSKNPDHDKYYHPSFQRGQYSLLKFVQRSDSKQASCKVPASQPASLPTLAPAPAPAPVPAPAPAPAPAPAPAPALASLFEPHGNGTAYAGASEADLAAKVHHLECLLACMAAHLEEQERVLRDTAEMLRTMQHWAWQVAAHCNQAVAEACKGMGGAHAALWHLFFPGQALLDQLSPSSPFDLPASLRSKVPPPTTSSFCEHPRDEAMDGKRVQLEPAIAHLGGAGSDGAGTCDDAGQCRAGGTHAWFNAHPGSSSDAPPQGVQMEAGGVAVSMEEAGGTVPVAVVGTGHLAEDGDGSADADPME…
HSF	Mv10352-RA	MAGSTRVHAAKKEDFSTQTVNEDGYASGQNGSKHPVPFGPDPVSTKPEKRPHIAPFVKKLYTILNDPSTHSIIDWCPGGKSFKVPDRYKFEQEGFRKLSDCEEYWHPNFQHGQHSLLKFLLRSDSKQASRNVPASQPTSLPSPVPPPLPALVPAPAPAPEPAPAVTSLFEPHGKGTACADASLADLEAKVHHLDCVHACMAARMEEQDRMLRENVEMLRAMKQFVLQMAARCYPAVAEACKEMGGDHAAMWHLLPSPPPTTDSICEHPRDEAMDNMHVQPEPAGAHPGGAGSRGGAGSGGAGIGDDAGQCRADGAHACFNAQPGSSSEPQPQGVQMEAGPVVAESGEEASGTVTVGVGGTGGLAWEAGNADADACPGTPIEAYFNFGRYDQDFPPDVPM…
IDD-related	Mv06781-RA	MPGAHHLPAEWGSGSGSAPEPIAQQGQFDLQKCRVAGCGEIFPDRASLADHQSSHSGHKSAASDSALVIRGKTANKKRPCQCPKCPKTFVGLYELRRHFGRKHSLGEKEHGCRKCGKRFFVAVDLRDHVKSCGQPGSGAGGDMCVCGIRFTLRCNLTAHRRTCPSVAAGSTHPSGQVGAGISPIHPIHPGPAVGGQSVGGYVVGGQDPAGESQRQAPLLAQAVHLSVSQGAWHHQGAPGPGASGMLRPQTMGSAVLSSDHPMGQASASTMGQAVGVDHPMGQATVVASTMGDAMGNAEMTGPVVGGAPRMKQAVGGAFPMGPMMTSSPTTNHTLATMAQAVPRALGMPAQQMHGPSPPSLLGSGRGRSGPEGQGQVGRDYGGHEQPGGVDQGGRWRTGQ…
IDD-related	Mv00804-RA	MAAPLPSSMVVRCLPECNFAQDVGDAVLACPTSFACVISATVALSCASNDEVPLTPADLQADIAAALGQPPCAVQLSLEEANTANDIYTLDVTVYQASAADADQLKGLIEAPSFTTVLQLSFLSAGIPSAQVTSLTGACAAPGATSDPHFTTGSGARFDFMGVPGESYCVLTSPQVHVNTRMTSGAGAVAGASGASSLPLPTWMDAVSVRHLSDVVVVTADGPAGTPFAQSYGTIMVNGQGRRRASLAPFLHKRQESVCHVDTATGWMLQDTVLNTGGLFLYKWATVEAIAKQDELLWNNADYMSRVGGGQAGATPPTLVQAPQNNANEGPGGAPTCAVLATPGGDSPIAGSAGASIPSASNGSGASTNGSNGNGAGEGQPPLAPDEQAQRVAQEELQM…
LIM domain	Mv05224-RA	MQYTQQQRNRPANNNIEFWRAFVREFFGPGATKRWCASIYSSGQKGRQLLGAFPQESWTCSLCGGSLGRGFETGVDVLPRLFKVKYNSGVRDELLHLDACNEYVLRNGHLVLECPRVTIESVLDQLRVVRYGQMRVTFNAQLKILNWEFCTHNHEELVPRRLVFNEVFQLVSLAYDNQNKNSSNSSVQELQQQCQMYAHVAQQLAQKLDTSMVNELGFTKRYVRCLQIADVVNSMRSLMAFSKQHNCGPRAALINYSKSRIQKMREMQQAASIMNAGAATNALPGRALPGANAAAAAAAAAQARALAPAPGSGGVPPPTMTPGGVGGVSLNQAAAAAAAAAGMAGGSAAGGGMLHGAGGFLQAGLGRGGSALASSGLSNLLRGPPAGASMGPGVGGSAG…
R2R3-MYB	Mv08879-RA	MTDAKLVTPGKQTPWTKKEDDDLRALVSIHGSRRWSLIATKLGTKASKQCRRRWQNYLSVELKKGGWSPQEDQVLLEGHQVYGNRWTEIAKLVKGRTDNAVKNRFCALCKKRGIPLTGIATPDVATSPDTSSAECEAQAAAGDADAAAAAGPANHGGATLDATPTSRVAVEAGSHGVAPQGPPAAWGMPQPTHPSLHEAPPQLVVPQPTRKPFYNLSIQIPIHSSGGGLSSSSLSGLAAVMRQQGGALTAPSPAITSMMEALGNSQEFTPTSFKFGNKATTSSLSNGGACEPSPHPIPQGPPHEPTNAPPPPPPVPSLSTGGAGPSRLQNGGGGVVPVAPVPVRPTSSGGAASTDMGADTQEVMGWLSLSSTHSKGSAHSKGGESPSSSRSVEYQPRGS…
R2R3-MYB	Mv13778-RA	MLHLNGGVDVTMGMVSRGMDVPRGHMEARSEGSDGVDDGKGQMDGAMVKGQWTAEEDAHLISLVEMHGPKKWSLIAAQMPGRIGKQCRERWHNHLQPEIKKDTWSPEEEARLVAAHSLYGNRWASISKVLPGRTDNAIKNHWHATMRRKDRHGAPRSSILREYITKQQHKQKAALASQLLSNGSPGGMPPLPAAGQASASGSQASPQGPANGQQQGSGSSGSGGPGMLTFGGSGSGGFNAANRAGDDGMGKLGMAPQGPNAGAAYGSMVSGATYSGQGYGQQGSASPNRYQSVMGTSGGDGGQGQGMDGQGGRMEGGGEGHEVGLLQREDGGSELSHLDELAGSGSGAGEHGSNKPATQGDQGRHGGYMDHGGGKEGDKGDGGKHGMVMGHEDKAGIMN…
R2R3-MYB	Mv11642-RA	MEQTSPRNASSAIPRPAGSPEYYVGSRESKSRALFSQQTSPHNGDALASGAGTDDVNKGGDKAAGMPGQPRRTGRKWAEEEDRRLLQLVKDFPHDQQNYWQNIANAMRVKNAKQCRERYNNHLRPGLIKGADFTPEEDAQLIALHQKWGNRWSHIAKFMPGRPENDLKNRFYAASRCLGTRRPTRGRSRRCTLKKYIQRTGCIKMKVTGGGGMGHTRRHRRAGTKDADESLSPTSSAAAGIKRKYPSGGDPPPRPSPILRSSSCLSTVQYEGNVCQGPARPDARDVRTESPGTSQPWAIRSAPVVKFGPNAAGGWPSSGAGVTSVRHEGESSLHNALFAPASFDSAHSLASGRESEPKRSRVSYLSDEWASAHEGMYAGDVGGYPPSHRAPAAQQGQVS…
3R-MYB	Mv02116-RA	MSSPGPHGSQPSRHDDPPERKGGPTRRSSKGGWTDEEDEQLRQAVELYKGKNWKKIAECFPDRTDVQCLHRWQKVLNPDLVKGPWTKEEDALILQLVEKHGAKKWSLIAQSLPGRIGKQCRERWHNHLNPDIRRDAWTFEEDMALVRAHATYGNKWAEIAKHLPGRTDNSIKNHWNSTLKRKLEVMGVGMSVSTEQQAAIRELQRRQSGGDQAEEPRDLHHGHPLPPIPVSPGHIRDARDGGDGRRGVDQVAAPVPRLRGLLTVASQQDPWDGKIEPVRTCHPRPRRESLATAGQAEEPTDRGNGNGPCDGQRAQGSGEGSPGGSSGSFDSQSSNAGNASSVFVPTQYTDTLKGVAGQPARGPGDTWKKVGGRKDTPAAGAGKGLDSGPGDKPVASGNA…
NF-X1	Mv05719-RA	MASSDSDGDDRARSAQLETSVFASYLEVVEKLRDRDGDVAFGAGIDKVRNYIVNAQSRTDVCLICLEKVRPTDPAWQCSRSCFTSFHLICIQAWARQSAASAALRSVSNLTPELFPNAAADAHKSAQWHCPKCRCDYAVAEAPTEYRCFCGKERDPEYDPWLLPHTCGEMCGKPLATDGSAACEHTCTLLCHPGPCPPCPQLTRVSCHCGARKETKRCGQGEGWSCGHPCKKRLACGAHACPLPCHTGSCPPCSQSSERSCLCGAVRQKRACEQVAFRCDKSCDKPLPCGKHRCQKGCHEGPCGGCPLSGSRRCPCGKMAHDDLSCDEVVPTCGRTCDKLLSCGIHRCPQACHTGGCTEVCLSMIEKQCRCGALTRSVPCHETVKCQSKCTRPRNCERH…
NF-X1	Mv09009-RA	MRNASAVTRGNSSEALNSVGPVVGDAQRQLDNQLAVPQQGAQHCEQPRVGLRHQPQQGQHDLQQQQQGGQKLPDQPTQEERRPPRGPKDHYRPQYQPQYPSPHHQAPPQQPPWHPSRQPPPQQQQPQPQFRPPPPPSHREQFYQQQLEERKRYYQQQHAAMWQQQEQPPHFRQTPPPRQLAQGHTGASYPGHAMYPGHPGPREEPPSWQPRLISKAQSIYNAPSSNRPYSAGPPGGHGGAWQLDGFPQQGAEKGRAVRGGRLGGVEATRARPVSSRAQAAEPAAPESRPLARKSSQDRRTGDEEDSSSSVSESNEVAGADGVPQLVTRLTRKLQEDALECMICVDGVRRQAAIWSCTSCYNIFHLSCIVKWAKSVVAGSSSGSGDVLGASSSSGGRFFP…
RWP-RK	Mv06714-RA	MIKGTTCRKFDYLGRNISLDATRRPAGSWDFSRFLEITQSLKATNLWIPPTVFGRHGAYDTVRTAIRTTNASSADIAESDGGYVKSEQPGDQYSPGGNPAVNMRSRRRSRGGASIDELRLLFHLPIEDAAKQLGVCSSALKRRCRKLGIMRWPFRKVRSLSLHTYQRTLGMFHQEHVRFYQQSSQLSRALETTGEPVHESLSDETGGRTSSLHDDQISLGTSSGYKPVFSAPAATALVHQGSEDSLSQGLYGSTVAGESKHRRSITSPYIPTLVPVVVEDREMENAAKDVDSCRDPGRGLRRALMRRMDSDVTSMPHLDDILHTLEMRISTAEQPQLGQAGAGPAQQHQQQAQRVFAAMEQSSQTGTHQNITFTATEGSTSPIRALSSGTPLHTARSLS…
RWP-RK	Mv10249-RA	MRVGSWSGVDYDLVGGAIAGGVLAQKAISSFDKSQEDRSRMSSPAGSFSNPIHITMQEVRGSRSMTVGTESTGSLDTMTRAPVGVATHLCSEDMESLIPHLRLAVNQVPMEKLDALLQVWMPRVSDGTVTLSTKHMPFVNKMDGVAVLGEQLANFRGMTSDITFPAAGGGNPGLLGRVWLTQLPEWSPNVCHFTATEYPMLHAAQQCHVKSTLVVPVFTLSRPTGNMVQKVLVALIEMVFLSEAILFRRQLTALCRILEAIGLAGAEPADSLPLQVGATPTDMHASLCGEVLLAVTAVANVHDLPLVLSWEHASGGGQQNRGARLTASMLHTGGRFLRSRGAPCCVRSPHLWAFQMAAAEHSLQWGQGLVGRAWVSGLFEMSVDIQQFPFAKYPLVHHA…
RWP-RK	Mv19901-RA	MKQHLGSTDCPGIADLQAWLDCPSHDPAALLERLVWKDMACDIPDIDRIAKIARADPDAQCSSEGSTCGFDPFFDIGFDVESPNRPGSDVAGENSLNFNSTDVGGPVTSAQLCEVNFREFAHIWQPQHPQHRPQQAQQQQFSYCLPSTTSMASSLHQPASNCQQVPAPEVSVNCADLSEPETSAELTSLQGKDLCTISSLAAFFKEARSGFDLNDAVMPHLDKRMRVGGFSGTVVQDDIFQHRRRETKISSALTTNTLDNSFLNGPARPVVPALASSGACQLSDRTSVSSANTYSSNFSLPNRGSTSCLASLNTHDSLHTHLSFNNPNHEAARSCNTPHHEASNRDPQAADSSQQEVAPSIKPVRQKRKLAVEDISGHFHLPIIAAAQSLGVCTTVLKR…
RWP-RK	Mv06461-RA	MEKECELEWNVHRSKRSKLAHVGEGADSGVDGGHQLQVHGTLGGETQLLHEHDWLVFQPMEVATANCLPETTSPPTNHEAVEPHGATQCSIKRRQVFISADLPRGDGKDPADMLPAVTVEIQYHCVLLRAAEHGDTTTLAWHIKGTNIRTRAAIYGTGPQITRPCPPPEPQATPAPDDAAAEPTCPPLQEFLESVYTQFRAKGLYCFLDDICDTPVHDPMCHAGTAHGAACSINIINGGNELPGPSRQGSVSHVPDGSTAGVQDGSPDTVLLLPLAEAVEALVSSTGHEVVPATSTGAQLAVPEPAVPTLSASSIPSVSANTSNIVNDNNSHAADREEEAEDANVPPRMVDVGEPLADLPDVQTIMDRHPGKSINAAQRQRTQMIKLQHIARYFPFTIE…
RWP-RK	Mv13954-RA	MTIGWQLCTSALCCAFGSIPSREGMRYISGEGMRYIVFLRFHSEQSTAAIIVLFQVVFADRAYGIWWHQVTDVRCEAIAGPINPLIPPALTVDEKKRRIRWVLNKITFKKYQQNSGHLLRVEVDTVEILEDLATQLYLRAIVVHSLSSLYAQLCVQCDRKLPSFAAEPLVSADASQRGAPTSFRTILLRQCEADLATWQTAAEGRGGEVRGGNGSHGTPPPDGCADVVAPRRGDASAKGDVGDDALGLATGTDGPPTAPWERLVGCVKLVANLYNVGFLDHATVVRHLSSLAHGQAGCTPSSHGTVDGTAATVALPPSTSANLQGGGQGGHATGDESTVPVCDAIADLTSTQHAATLSTGTATMSTNNGRVSTGAATWLLATFLCELEPSMQYLAVADL…
RWP-RK	Mv14069-RA	MRAPAIDQAKTVPGAWVGPQGNAGSSSIGSRGSAESAEVSGVEDASATSAGPKRVRRTLLHGISIDDLAMHFHKPMVQAAAEFGVCPSVLKRACRRFGITRWPYRKMIARMDMPAGPVADAVKRNRVRCDEARTRYLSQMHAGYSLFGSMPYLAPQMHLPPLQHQHPPQHMLPPSQVVPPPARFPEMPMEQPSQFASWPCDPISRAPILHL
TZF	Mv01996-RA	MADVIPSAPAMDRASHDDPVLRAGAALQLHQQSDNFAKQLMNVYSLLSASASNEVDGVRWAVEHEKVSVNAVGDWQVSPNAPNDRKRRTAAMVAAYNGSVEVLKYLLACKDLDINIQSSDDGCTALHCAAMGNSSRVLQTIALLLRSGAGIDKLDYKGRSALDAMSAAAEGDGGPTISPDTSSEASPEMTLTKEKEGAKSEPRKKDDSKSMPSASLVATLLERIVSLHSATPNSSGDSNDGHASPRPSRTVADSDNDLYTSDEFRMYEFKIRRCIRGRSHDWTECPFAHPGEKARRRDPRKYNYTGTACPDFRKGQCKRGDACEYAHGVFECWLHPSRYRTQPCKDGRNCKRRVCFFAHKTEQLRPLPHGLSGMNELSSPGATSPCYQASPLGSPPISP…

## Sheet: S2E
Table S2E. List of phytohormone genes in M. viride.
Type	Gene Name	A. thaliana ID	M. viride ID
Auxin	TAA1	AT1G70560	NA
	YUC1	AT4G32540	NA
	YUC2	AT4G13260	NA
	YUC3	AT1G04610	NA
	YUC4	AT5G11320	NA
	YUC5	AT5G43890	NA
	ARF1	AT1G59750	NA
	ARF2	AT5G62000	NA
	ARF3	AT2G33860	NA
	ARF6	AT1G30330	NA
	IAA 1	AT4G14560	NA
	TPL	AT1G15750	Mv09757-RA
	TIR1	AT3G62980	NA
	GH3.1	AT2G14960	NA
	GH3.2	AT4G37390	NA
	PIN1	AT1G73590	NA
	PIN2	AT5G57090	Mv05498-RA
	PIN3	AT1G70940	NA
	PIN4	AT2G01420	NA
	PIN5	AT5G16530	NA
	AUX1	AT2G38120	NA
	ABCB1	AT2G36910	NA
	ABCB2	AT4G25960	NA
	ABCB3	AT4G01820	NA
	ABCB4	AT2G47000	NA
	ABCB5	AT4G01830	NA
	SAUR1	AT4G34770	NA
	SAUR2	AT4G34780	NA
	SAUR3	AT4G34790	NA
	SAUR4	AT4G34800	NA
	SAUR5	AT4G34810	NA
	SAUR6	AT2G21210	NA
	SAUR7	AT2G21200	NA
	SAUR8	AT2G16580	NA
	SAUR9	AT4G36110	NA
	SAUR10	AT2G18010	NA
	SAUR11	AT5G66260	NA
	SAUR12	AT2G21220	NA
	SAUR13	AT4G38825	NA
	SAUR14	AT4G38840	NA
	IAMT1	AT5G55250	NA
	ILR1	AT3G02875	Mv02942-RA/Mv10993-RA
	IAR4	AT1G24180	Mv07530-RA/Mv20385-RA/Mv20562-RA
	SKP2A	AT1G21410	NA
	IBR5	AT2G04550	Mv15824-RA
	AMI1	AT1G08980	Mv20060-RA/Mv10679-RA
	PILS1	AT1G20925	NA
	PILS2	AT1G71090	NA
	PILS3	AT1G76520	NA
Jasmonic acid	COI1	AT2G39940	NA
	JAZ1	AT1G19180	NA
	NINJA	AT4G28910	NA
	MYC2	AT1G32640	NA
Strigolactone	CCD7	AT2G44990	NA
	CCD8	AT4G32810	NA
	MAX1	AT2G26170	NA
	D14	AT3G03990	NA
	D3/MAX2	AT2G42620	NA
	D53/SMXL7	AT2G29970	NA
ABA	ABA1	AT5G67030	Mv14100-RA
	ABA4	AT1G67080	NA
	AO1	AT5G20960	NA
	NCED1	AT3G63520	NA
	CYP707A1	AT4G19230	NA
	GTG1	AT1G64990	NA
	ABI1	AT4G26080	NA
	ABI3	AT3G24650	NA
	PYL1	AT5G46790	NA
	PYL2	AT2G26040	NA
	PYL3	AT1G73000	NA
	PYL4	AT2G38310	NA
	PYL5	AT5G05440	NA
	SnRK2.7	AT4G40010	Mv09851-RA
	SnRK2.1	AT5G08590	Mv11268-RA; Mv07141-RA
	ABI5A	AT2G36270	NA
Cytokinin	HK3	AT1G27320	NA
	AHP1	AT3G21510	NA
	ARR1 (Type B)	AT3G16857	Mv05823-RA
	ARR9 (Type A)	AT3G57040	NA
	CKX1	AT2G41510	NA
	CKX2	AT2G19500	NA
	LOG7	AT5G06300	NA
	IPT2	AT2G27760	NA
	IPT1	AT1G68460	NA
Ethylene	ACS5	AT5G65800	NA
	ETR1	AT1G66340	NA
	ETR2	AT3G23150	NA
	CTR1	AT5G03730	NA
	EIN2	AT5G03280	Mv00528-RA
	EIN3	AT3G20770	NA
	ERF1	AT3G23240	NA

## Sheet: S2F
Table S2F. List of epigenetic genes in M. viride.
Gene Name	A. thaliana ID	M. viride ID
AGO5	AT2G27880	Mv05968-RA, Mv19718-RA, Mv14966-RA, Mv09951-RA
AGO1	AT1G48410
AGO10/PNH/ZLL	AT5G43810
AGO4	AT2G27040
AGO7/ZIP	AT1G69440
AGO9	AT5G21150
AGO6	AT2G32940
ABH1/CBP80	AT2G13540	Mv02610-RA
ECT2	AT3G13460	NA
ECT3	AT5G61020	NA
NUC-L1	AT1G48920	Mv02515-RA
NUC-L2/ATNUC-L2/PARLL1	AT3G18610
DCL1/CAF1/SIN1/EMB76/SUS1	AT1G01040	Mv09111-RA
DCL2	AT3G03300
DCL3	AT3G43920
DCL4	AT5G20320
HYL1/DRB1	AT1G09700	NA
DRB5/MEE6	AT5G41070	NA
DRB2	AT2G28380	NA
DRB3	AT3G26932	NA
DRB4	AT3G62800	NA
TIL1/ESD7/ABO4	AT1G08260	Mv15897-RA
POL2B/TIL2	AT2G27120
SAL1/FRY1	AT5G63980	Mv14548-RA
HEN1	AT4G20910	NA
HST	AT3G11945	Mv00726-RA
IDN2/RDM12	AT3G48670	NA
KTF1/SPT5L	AT5G04290	NA
MTA/EMB1706	AT4G10760	NA
MTB/EMB1691	AT4G09980	NA
VIR/EMB2016	AT3G05680	NA
TRM10	AT5G47680	Mv01444-RA, Mv04129-RA
TRM11	AT3G26410
TRM82	AT1G03110
TRM4B	AT2G22400
DRL1/KTI12	AT1G13870	Mv12797-RA
ELP1	AT5G48090	NA
ALKBH10B	AT4G02940	NA
ALKBH9B	AT2G17970	NA
HAKAI	AT5G01160	NA
FIP37	AT3G54170	NA
ATX1	AT2G31650	Mv18898-RA, Mv02735-RA, Mv06459-RA, Mv13968-RA, Mv22950-RA
ATXR3/SDG2	AT4G15180
ATXR5	AT5G09790
ATXR6	AT5G24330
ATXR7/SDG25	AT5G42400
ELF6	AT5G04240	NA
FLD/RSI1	AT3G10390	Mv09530-RA
FVE	AT2G19520	Mv16233-RA, Mv08890-RA
HAC1	AT1G79000	Mv00070-RA
HAG1/HAT1	AT3G54610	Mv17569-RA
HAM1	AT5G64610	Mv16512-RA
HD2A/HDT1	AT3G44750	NA
HDA6/SIL1/AXE1/RTS1	AT5G63110	Mv06591-RA
HD1/HDA1	AT4G38130
HUB1	AT2G44950	Mv17580-RA
HUB2	AT1G55250
IBM1	AT3G07610	NA
JMJ14	AT4G20400	NA
MEE27/JMJ15	AT2G34880	NA
OTLD1	AT2G27350	NA
REF6	AT3G48430	NA
SUP32/UBP26	AT3G49600	Mv07617-RA
EFS/SDG8/ASHH2	AT1G77300	Mv10940-RA, Mv09974-RA, Mv04757-RA
SUVH2/SDG3	AT2G33290
SUVH4/KYP	AT5G13960
SUVH5	AT2G35160
SUVH6	AT2G22740
UBC1	AT1G14400	Mv08066-RA
UBC2	AT2G02760
ULT1	AT4G28190	NA
CESA6/PRC1	AT5G64740	NA
FIE	AT3G20740	Mv17498-RA
PRMT1A	AT2G19670	Mv11286-RA, Mv06222-RA, Mv20773-RA, Mv08291-RA, Mv15529-RA, Mv22134-RA
PRMT1B/PRMT11	AT4G29510
PRMT3	AT3G12270
PRMT4A	AT5G49020
PRMT4B	AT3G06930
PRMT5/SKB1	AT4G31120
PRMT6	AT3G20020
PRMT7	AT4G16570
PRMT10	AT1G04870
HTA9	AT1G52740	NA
IDM2/ROS5	AT1G54840	NA
DMT2	AT4G14140	Mv09173-RA, Mv19944-RA, Mv12885-RA
MET1/DDM2/DMT1	AT5G49160
CMT1/DMT4	AT1G80740
CMT2	AT4G19020
CMT3	AT1G69770
DME	AT5G04560	NA
DML2	AT3G10010	NA
DML3	AT4G34060	NA
DNMT2	AT5G25480	NA
DRM1	AT5G15380	NA
DRM2	AT5G14620	NA
HOG1	AT4G13940	NA
MBD10	AT1G15340	NA
MBD6	AT5G59380	NA
MBD7	AT5G59800	NA
DML1/ROS1	AT2G36490	NA
ROS3	AT5G58130	NA
VIM1/ORTH2	AT1G57820	Mv14270-RA
VIM2/ORTH5	AT1G66050
VIM3/ORTH1	AT5G39550
FDM2	AT4G00380	NA
FDM3	AT3G12550	NA
FDM4	AT1G13790	NA
FDM5	AT1G80790	NA
DDL	AT3G20550	Mv04943-RA
FDM1/IDN2	AT1G15910	NA
AGO6	AT2G32940	NA
DRB2	AT2G28380	NA
DRB3	AT3G26932	NA
DRB4	AT3G62800	NA
RDM1	AT5G14620	NA
FCA	AT4G16280	Mv00415-RA
FPA	AT2G43410	Mv15336-RA
ZOP1	AT1G49590	Mv19678-RA
CHR28/FRG2	AT1G50410	NA
SDC	AT2G17690	NA
DMS4,RDM4	AT2G30280	NA
MTHFD1	AT3G12290	Mv12038-RA
RDR2/SMD1	AT4G11130	Mv14178-RA, Mv09891-RA, Mv10979-RA

## Sheet: S2G
Table S2G. List of photosynthesis genes in M. viride.
Gene Name	A. thaliana ID	M. rivide ID
glk1	AT2G20570	NA
glk2	AT5G44190	NA
DGD1	AT5G12290	NA
APRR7	AT5G02810	NA
APRR9	AT2G46790	NA
PMI1	AT1G42550	NA
PMI2	AT1G66840	NA
PMI15	AT5G38150	NA
JAC1	AT1G75100	NA
CHUP1	AT3G25690	NA
VAR2/ FTSH2	AT2G30950	Mv19820-RA
PHYA	AT1G09570	NA
PHYB	AT2G18790	NA
CRY1	AT4G08920	Mv08907RA
CRY2	AT1G04400
PHOT1	AT3G45780	NA
PHOT2	AT5G58140	NA
ADG1	AT5G48300	Mv04628-RA
TPT	AT5G46110	NA
HCF173	AT1G16720	Mv13914-RA
NPQ1	AT1G08550	NA
AtBest1/VCCN2	AT2G45870	NA
AtBest1/VCCN1	AT3G61320	NA
PGLP1	AT5G36700	NA
PPDK1	AT4G15530	Mv07582-RA
PPCK2	AT3G04530	NA
PPCK1/ZmPPCK1	AT1G08650	NA
ALT	AT1G17290	NA
me2	AT4G00570	Mv15086-RA
NADP-ME/me1	AT2G13560
me4/me	AT1G79750
pepc1/PPC1	AT1G53310	Mv20570-RA
pdrp1/ppdk-RP	AT4G21210	NA
DTC	AT5G19760	Mv04123-RA
NHX5	AT3G05030	NA
ACA1	AT3G52720	NA
BCA3	AT1G23730	NA
CHUP1	AT3G25690	NA
MDH	AT3G47520	Mv09135-RA
ASP5/AspAT	AT4G31990	Mv13545-RA, Mv14894-RA
PEPCK	AT4G37870	NA
DIT	AT5G12860	NA
GGT1/ AOAT1	AT4G39660	Mv14619-RA
NADP-MDH/mdh6	AT5G58330	NA
CA2	AT5G14740	NA
RBCS1B	AT5G38430	NA
RBCS2B	AT5G38420	NA
RBCS3B	AT5G38410	NA
RBCS1A	AT1G67090	NA
