# Supplementary material for: Mesostigma viride Genome and Transcriptome Provide Insights into the Origin and Evolution of Streptophyta
Source: Adv Sci (Weinh). 2019 Oct 24;7(1):1901850. doi: 10.1002/advs.201901850 (PMC6947507; doi:10.1002/advs.201901850)
Supplement: Supplementary file 5 — Supplemental Table 3 [file ADVS-7-1901850-s005.xlsx]

## Sheet: Content
Table S3. List of differentially expressed genes under different treatments.
Table S3A. List of differentially expressed genes under darkness treatment.
Table S3B. List of differentially expressed genes under high light treatment.
Table S3C. List of differentially expressed genes under cold treatment.
Table S3D. List of differentially expressed genes under high temperature treatment.
Table S3E. List of differentially expressed genes under low pH treatment.
Table S3F. List of differentially expressed genes under high pH treatment.

## Sheet: S3A
Table S3A. List of differentially expressed genes under darkness treatment. Genes related to epigenetic processes are highlighted in yellow.
Gene ID	Darkness readcount	Control readcount	Log2FoldChange	pval	padj
Mv21455-RA.gene	6754.38	112654	-4.0599	0	0
Mv16082-RA.gene	2750.73	31446.9	-3.5153	0	0
Mv18926-RA.gene	1045.15	8662.05	-3.0507	0	0
Mv12274-RA.gene	4297.91	31987.2	-2.8958	0	0
Mv05207-RA.gene	14252.4	97854.3	-2.7793	0	0
Mv22206-RA.gene	2097.26	12505.5	-2.5761	0	0
Mv21457-RA.gene	1770.91	10213.3	-2.5277	0	0
Mv07214-RA.gene	1733.88	9693.87	-2.4826	0	0
Mv18244-RA.gene	3620.13	18293.2	-2.3375	0	0
Mv12184-RA.gene	12333.3	50304.6	-2.0281	0	0
Mv00987-RA.gene	11802.8	46588.4	-1.9808	0	0
Mv20159-RA.gene	3938.55	14925.8	-1.9224	0	0
Mv20903-RA.gene	8170.38	29464.9	-1.8503	0	0
Mv04867-RA.gene	4486.67	16151.5	-1.8479	0	0
Mv02211-RA.gene	8479.27	30509.8	-1.8472	0	0
Mv16345-RA.gene	5824.32	18407.8	-1.6601	0	0
Mv09574-RA.gene	14840.8	46405.2	-1.6448	0	0
Mv11663-RA.gene	117562	357369	-1.604	0	0
Mv16676-RA.gene	23278.2	64149.8	-1.4624	0	0
Mv18972-RA.gene	45449	16437.8	1.4676	0	0
Mv11124-RA.gene	33544.7	12011	1.4819	0	0
Mv01132-RA.gene	30476.8	10426	1.5478	0	0
Mv13948-RA.gene	19323.1	5094.21	1.9246	0	0
Mv14767-RA.gene	13326	2983.74	2.16	0	0
Mv18701-RA.gene	50808.8	11359.8	2.1617	0	0
Mv21829-RA.gene	12739.6	2789.58	2.1931	0	0
Mv20717-RA.gene	32651.4	6787.57	2.2673	0	0
Mv21771-RA.gene	86611.6	16504.8	2.3919	0	0
Mv13570-RA.gene	17380.4	3275.49	2.4075	0	0
Mv04496-RA.gene	70553.2	11586.2	2.6066	0	0
Mv18286-RA.gene	102073	12527	3.0265	0	0
Mv06622-RA.gene	65442	7066.95	3.2122	0	0
Mv06623-RA.gene	9435.76	933.41	3.3417	0	0
Mv05355-RA.gene	11686.9	1093.9	3.4191	0	0
Mv02738-RA.gene	48632.1	3605.78	3.7536	0	0
Mv07553-RA.gene	1765.99	8400.8	-2.2505	9.4742e-307	5.7661e-304
Mv06565-RA.gene	5774.93	18896.1	-1.7103	2.0248e-306	1.199e-303
Mv06512-RA.gene	3380.55	13216.8	-1.967	9.1488e-306	5.275e-303
Mv09532-RA.gene	8110.28	1162.54	2.7985	4.3861e-304	2.4641e-301
Mv05008-RA.gene	788.84	5721.01	-2.8591	7.8371e-301	4.2928e-298
Mv09391-RA.gene	3274.41	12273.5	-1.9067	4.1484e-291	2.2169e-288
Mv09173-RA.gene	1596.12	8500.34	-2.4128	4.0002e-274	2.0868e-271
Mv04869-RA.gene	6950.55	21384.2	-1.621	3.0083e-269	1.5328e-266
Mv20576-RA.gene	2190.76	10296.2	-2.233	3.3117e-264	1.6491e-261
Mv02827-RA.gene	909.377	6204.98	-2.7712	1.3318e-260	6.4845e-258
Mv00316-RA.gene	36445.6	12662.5	1.5246	6.1519e-260	2.9302e-257
Mv00087-RA.gene	11344	3351.22	1.7589	7.9731e-258	3.7168e-255
Mv21302-RA.gene	2562.39	10086.7	-1.9764	1.4761e-256	6.7377e-254
Mv20901-RA.gene	3925.34	11913.6	-1.6016	1.7216e-254	7.6979e-252
Mv09545-RA.gene	5893.27	19016.2	-1.6898	4.7188e-247	2.0678e-244
Mv04256-RA.gene	2282.83	8125.55	-1.8319	3.5552e-243	1.5273e-240
Mv11590-RA.gene	18678	5728.5	1.7041	2.4687e-234	1.0402e-231
Mv12154-RA.gene	127780	59744.7	1.0969	3.1417e-232	1.2747e-229
Mv11848-RA.gene	44129.4	19117.1	1.2072	1.77e-229	7.0509e-227
Mv16372-RA.gene	1203.86	6095.22	-2.3392	1.1258e-225	4.4046e-223
Mv21865-RA.gene	8365.42	2423.66	1.7874	1.1408e-223	4.3853e-221
Mv07559-RA.gene	13975.6	5003.97	1.4812	1.8379e-222	6.9428e-220
Mv06340-RA.gene	781.63	5566.52	-2.8331	5.2781e-219	1.9601e-216
Mv17533-RA.gene	22370.9	9119.3	1.2949	3.0499e-217	1.1137e-214
Mv20959-RA.gene	27769.3	61160.8	-1.139	4.0464e-215	1.4534e-212
Mv20784-RA.gene	3334.74	10110.6	-1.6001	1.4856e-213	5.25e-211
Mv15859-RA.gene	11891.7	4103.34	1.5358	1.1954e-210	4.1572e-208
Mv25184-RA.gene	576.074	4185.44	-2.8616	3.5312e-208	1.2089e-205
Mv04695-RA.gene	13457.6	29234	-1.1192	1.5655e-204	5.2771e-202
Mv19025-RA.gene	121948	58805.2	1.0524	1.1993e-201	3.9813e-199
Mv03189-RA.gene	580.033	3731.83	-2.6851	1.4457e-196	4.6582e-194
Mv06501-RA.gene	16698.2	33825	-1.0184	3.207e-195	1.0183e-192
Mv18802-RA.gene	19442.3	8119.77	1.2602	4.156e-195	1.3008e-192
Mv15754-RA.gene	563.596	3512.76	-2.6401	3.1925e-194	9.8518e-192
Mv06450-RA.gene	418.022	3264.83	-2.9662	1.6445e-193	5.0042e-191
Mv13910-RA.gene	10712.6	24249.1	-1.1784	8.0125e-190	2.4048e-187
Mv18265-RA.gene	4446.86	807.219	2.4645	1.6253e-188	4.8123e-186
Mv17541-RA.gene	51532.6	20745.3	1.3123	1.967e-182	5.6705e-180
Mv16824-RA.gene	8685.84	2744.43	1.6632	2.1987e-178	6.2563e-176
Mv00755-RA.gene	62668.4	22884.9	1.4537	5.4671e-175	1.5357e-172
Mv07906-RA.gene	1212.36	7136.72	-2.5579	1.0944e-174	3.0352e-172
Mv00176-RA.gene	5561.41	1416.63	1.9742	3.7171e-174	1.018e-171
Mv07120-RA.gene	514.527	3229.41	-2.6499	1.0037e-173	2.715e-171
Mv15812-RA.gene	1361.29	5835.52	-2.1007	2.7652e-170	7.3885e-168
Mv00627-RA.gene	30224.5	14803.2	1.0301	7.6513e-170	1.9957e-167
Mv05474-RA.gene	1162.15	4609.08	-1.9881	1.8259e-168	4.7064e-166
Mv09805-RA.gene	21741.3	9055.51	1.2641	6.8001e-168	1.7324e-165
Mv01816-RA.gene	17156.3	34806.8	-1.0207	4.1583e-167	1.0353e-164
Mv10400-RA.gene	10435.5	4064.8	1.3598	4.2558e-165	1.0477e-162
Mv00165-RA.gene	605.539	3332.15	-2.4608	7.7594e-164	1.889e-161
Mv16508-RA.gene	9545.84	3663.22	1.3818	5.8624e-163	1.3961e-160
Mv15540-RA.gene	4663.37	11835	-1.3435	1.7281e-157	4.028e-155
Mv10940-RA.gene	477.452	2917.86	-2.6122	1.4859e-156	3.4269e-154
Mv19342-RA.gene	9456.27	3344.38	1.5005	1.8311e-153	4.1791e-151
Mv17916-RA.gene	1690.71	6354.12	-1.9108	1.0002e-151	2.2592e-149
Mv00281-RA.gene	749.81	3786	-2.3351	7.8297e-151	1.7505e-148
Mv08925-RA.gene	3084.64	10382.9	-1.7504	1.708e-150	3.78e-148
Mv14766-RA.gene	8415.27	3253.15	1.3712	1.2416e-148	2.7203e-146
Mv10642-RA.gene	10488.8	3764.43	1.4796	2.2738e-147	4.9325e-145
Mv14628-RA.gene	8572.82	3280.68	1.385	3.7911e-142	8.0643e-140
Mv25053-RA.gene	1707.18	5313.19	-1.6375	4.9053e-139	1.0334e-136
Mv01796-RA.gene	5148.08	1578.44	1.7044	1.2288e-138	2.5641e-136
Mv00127-RA.gene	1004.48	4183.09	-2.0573	1.1686e-135	2.3707e-133
Mv20454-RA.gene	920.217	4304.29	-2.2249	1.8241e-134	3.6666e-132
Mv14630-RA.gene	1253.62	4329.54	-1.7881	1.2856e-133	2.5608e-131
Mv08809-RA.gene	375.68	2203.51	-2.5527	2.2727e-133	4.4861e-131
Mv14093-RA.gene	6558.59	2420.76	1.4376	1.25e-132	2.4453e-130
Mv19820-RA.gene	18477.5	40135.1	-1.1189	5.2961e-132	1.0179e-129
Mv16647-RA.gene	474.241	2696.44	-2.5082	6.5539e-132	1.2487e-129
Mv16014-RA.gene	199.558	1751.12	-3.1327	4.9027e-131	9.2602e-129
Mv17542-RA.gene	11987.7	5096.93	1.2334	3.3132e-130	6.152e-128
Mv09996-RA.gene	13656.1	4014.15	1.768	5.235e-130	9.6386e-128
Mv18898-RA.gene	305.567	1954.11	-2.6773	6.0311e-129	1.1012e-126
Mv26128-RA.gene	2732.94	7318.89	-1.4206	5.2942e-127	9.5864e-125
Mv19211-RA.gene	9912.45	3989.12	1.3125	5.0913e-126	9.0692e-124
Mv15325-RA.gene	28408.6	11337.3	1.3259	2.194e-125	3.8767e-123
Mv01877-RA.gene	4104.86	1117.1	1.8752	1.0357e-121	1.8153e-119
Mv14270-RA.gene	1041.17	3688.98	-1.8252	2.0982e-121	3.6485e-119
Mv23021-RA.gene	5646.62	1978.38	1.5126	6.6789e-121	1.1522e-118
Mv08045-RA.gene	8050.46	3397.03	1.2451	2.3576e-120	4.0355e-118
Mv14386-RA.gene	891.446	3415.78	-1.9384	1.709e-118	2.8804e-116
Mv19353-RA.gene	4506.64	10125.7	-1.168	2.1407e-118	3.5804e-116
Mv00096-RA.gene	9884.01	4422.23	1.1601	1.076e-117	1.7861e-115
Mv10243-RA.gene	246.891	1704.42	-2.7881	2.2682e-117	3.7365e-115
Mv08288-RA.gene	3781.53	8444.72	-1.1592	5.8226e-117	9.5203e-115
Mv14029-RA.gene	619.478	2650.43	-2.0974	6.4168e-117	1.0414e-114
Mv01131-RA.gene	14591.3	7161.1	1.0263	9.7688e-117	1.5738e-114
Mv07922-RA.gene	548.128	2748.98	-2.327	2.5971e-114	4.1535e-112
Mv00088-RA.gene	3309.74	864.979	1.9341	9.8201e-114	1.5479e-111
Mv11115-RA.gene	14032.4	5807.17	1.2722	4.5078e-112	7.0047e-110
Mv22962-RA.gene	2506.03	7994.51	-1.6738	1.2317e-111	1.9004e-109
Mv14590-RA.gene	1248.51	3860.55	-1.6289	2.6459e-111	4.054e-109
Mv21740-RA.gene	678.222	3013.57	-2.1521	1.0888e-110	1.6566e-108
Mv18677-RA.gene	371.967	2042.49	-2.4562	1.2376e-110	1.8701e-108
Mv01893-RA.gene	5491.85	1920.69	1.5146	4.3508e-109	6.4847e-107
Mv22750-RA.gene	625.628	3590.54	-2.5222	4.6695e-109	6.9127e-107
Mv22912-RA.gene	2518.13	6041.93	-1.2626	9.6689e-107	1.4218e-104
Mv13530-RA.gene	392.301	2411.59	-2.6207	1.844e-106	2.6935e-104
Mv15781-RA.gene	3988.91	8684.78	-1.1222	3.7647e-106	5.4626e-104
Mv01064-RA.gene	731.413	2999.11	-2.0348	9.9018e-106	1.4273e-103
Mv18960-RA.gene	862.256	3317.53	-1.9448	1.0286e-105	1.4729e-103
Mv20076-RA.gene	3703.91	10655.3	-1.5251	1.142e-105	1.6248e-103
Mv02429-RA.gene	1757.03	5060.03	-1.5263	1.6108e-104	2.2624e-102
Mv06685-RA.gene	14817.3	7359.5	1.0091	1.751e-104	2.4436e-102
Mv16182-RA.gene	9932.01	4833.48	1.0391	1.9827e-104	2.7494e-102
Mv06149-RA.gene	2465.43	5899.69	-1.2586	6.1306e-103	8.3429e-101
Mv01081-RA.gene	58012.6	25883.6	1.1646	6.1828e-103	8.362e-101
Mv16537-RA.gene	972.704	3594.82	-1.8868	7.5173e-103	1.0105e-100
Mv09733-RA.gene	5321.91	2048.34	1.378	9.5835e-103	1.2803e-100
Mv21809-RA.gene	9686.69	4316.31	1.1652	2.3562e-102	3.1288e-100
Mv04305-RA.gene	6647.88	2345.42	1.505	3.0056e-102	3.967e-100
Mv17748-RA.gene	31884.9	68007.8	-1.0927	1.3265e-101	1.73e-99
Mv10463-RA.gene	1058.76	4562.92	-2.1075	7.9858e-101	1.0353e-98
Mv12998-RA.gene	301.408	1734.94	-2.5262	1.9591e-100	2.525e-98
Mv20712-RA.gene	10321.7	5069.77	1.0256	2.9627e-100	3.7961e-98
Mv19193-RA.gene	901.626	3549.91	-1.9772	3.8502e-99	4.8482e-97
Mv18557-RA.gene	1421.85	4230.75	-1.5724	9.5609e-99	1.1902e-96
Mv08002-RA.gene	882.108	2966.64	-1.7502	1.7764e-98	2.1989e-96
Mv18362-RA.gene	1577.58	5143.36	-1.7059	5.582e-98	6.8708e-96
Mv19168-RA.gene	8396.6	3904.19	1.1048	9.0826e-98	1.1117e-95
Mv26119-RA.gene	16093.3	6624.58	1.2795	7.4271e-97	9.0405e-95
Mv13911-RA.gene	2305.28	6528.29	-1.5025	5.2547e-96	6.3608e-94
Mv15059-RA.gene	6747.01	2999.57	1.1691	7.0614e-96	8.5008e-94
Mv02515-RA.gene	1449.5	4169.9	-1.5248	7.5352e-96	9.0216e-94
Mv10983-RA.gene	548.602	2618.81	-2.2564	3.0464e-95	3.6275e-93
Mv07420-RA.gene	543.411	2690.14	-2.309	6.4579e-95	7.6482e-93
Mv09874-RA.gene	5005.61	1733.61	1.5318	8.3184e-95	9.7988e-93
Mv16308-RA.gene	9258.75	4228.48	1.1316	1.9805e-94	2.3082e-92
Mv11296-RA.gene	3819.22	8862.02	-1.2146	2.8914e-94	3.3519e-92
Mv21790-RA.gene	1930.56	4808.59	-1.3168	5.8572e-94	6.7543e-92
Mv06805-RA.gene	1546.38	4724.23	-1.6103	8.7489e-94	1.0036e-91
Mv20996-RA.gene	2274.98	481.522	2.2368	1.4329e-93	1.6352e-91
Mv16515-RA.gene	1078.25	3444.13	-1.6763	2.7166e-93	3.0839e-91
Mv13625-RA.gene	704.109	2517.04	-1.8379	1.0556e-92	1.186e-90
Mv20177-RA.gene	2852.13	6480.69	-1.1838	1.3232e-92	1.4792e-90
Mv02767-RA.gene	3367.23	8227.85	-1.2895	1.3357e-92	1.4856e-90
Mv03706-RA.gene	25949.6	7868.68	1.7207	1.4174e-92	1.5684e-90
Mv10796-RA.gene	4099.27	8549.97	-1.0609	1.4737e-90	1.5985e-88
Mv14573-RA.gene	4952.2	9929.81	-1.0039	2.4581e-90	2.6401e-88
Mv02757-RA.gene	1348.57	3714.11	-1.4619	6.7717e-90	7.2375e-88
Mv03135-RA.gene	2184.91	5688.4	-1.3812	4.421e-88	4.6346e-86
Mv05217-RA.gene	7113.52	3286.8	1.1139	6.1636e-88	6.4307e-86
Mv05969-RA.gene	1035.6	4127.1	-1.9939	1.5823e-87	1.643e-85
Mv25033-RA.gene	1877.64	4722.79	-1.3301	2.7289e-87	2.8203e-85
Mv16973-RA.gene	13214.7	6419.58	1.0415	1.6096e-86	1.6479e-84
Mv07362-RA.gene	1682.39	4425.89	-1.395	2.2302e-86	2.2727e-84
Mv09813-RA.gene	488.985	2053.1	-2.069	3.2829e-86	3.33e-84
Mv15176-RA.gene	3627.47	8002.12	-1.142	4.3923e-86	4.4348e-84
Mv16619-RA.gene	1184.04	3415.48	-1.5289	4.4334e-86	4.4558e-84
Mv17193-RA.gene	410.539	1989.09	-2.278	3.1959e-85	3.1973e-83
Mv16180-RA.gene	6968.29	3329.79	1.0654	6.5664e-85	6.5395e-83
Mv11642-RA.gene	1005.71	3047.74	-1.599	1.561e-84	1.5475e-82
Mv26096-RA.gene	2827.12	6912.84	-1.2892	3.7256e-84	3.6604e-82
Mv17501-RA.gene	6393.36	2896.73	1.1427	4.0872e-84	3.9977e-82
Mv02766-RA.gene	6849.38	15831.7	-1.2092	5.3725e-82	5.1856e-80
Mv16160-RA.gene	489.098	2209.15	-2.1742	9.3356e-82	8.9712e-80
Mv19681-RA.gene	1632.85	4361.46	-1.418	2.9164e-81	2.7782e-79
Mv13823-RA.gene	7433.27	3619.97	1.0374	3.2504e-81	3.0829e-79
Mv01557-RA.gene	1171.33	3710.38	-1.6643	6.9006e-81	6.5169e-79
Mv20765-RA.gene	14259.6	6827.75	1.0615	2.7717e-80	2.6063e-78
Mv00913-RA.gene	978.402	2896.41	-1.5652	6.5544e-80	6.1109e-78
Mv10943-RA.gene	1122.44	4696.63	-2.0657	6.7537e-80	6.2701e-78
Mv14821-RA.gene	324.445	1513.06	-2.2213	1.4217e-79	1.3143e-77
Mv25129-RA.gene	985.701	3346.58	-1.7646	3.6141e-78	3.3271e-76
Mv04107-RA.gene	1090.51	3206.46	-1.5568	3.6841e-78	3.3773e-76
Mv14126-RA.gene	6193.15	1945.89	1.6728	8.1818e-78	7.4693e-76
Mv10661-RA.gene	544.907	2073.54	-1.9279	1.5985e-77	1.4532e-75
Mv12748-RA.gene	321.476	1505.65	-2.2281	4.102e-77	3.6985e-75
Mv20090-RA.gene	4846.92	1947.66	1.3144	4.2203e-77	3.7896e-75
Mv17075-RA.gene	3349.43	956.024	1.8113	1.2308e-76	1.0963e-74
Mv12294-RA.gene	2148.79	7517.38	-1.8075	2.079e-76	1.8441e-74
Mv22104-RA.gene	505.207	1931.27	-1.9347	3.3072e-76	2.9218e-74
Mv00429-RA.gene	528.398	1985.91	-1.9098	1.085e-75	9.5092e-74
Mv12596-RA.gene	4558.43	1328.22	1.7824	2.7237e-75	2.3587e-73
Mv17897-RA.gene	7532	1970.44	1.935	5.0845e-73	4.3516e-71
Mv13551-RA.gene	1820.13	4296.07	-1.2385	1.0597e-72	8.9996e-71
Mv04672-RA.gene	5040.91	2280.91	1.144	1.2095e-72	1.0232e-70
Mv00897-RA.gene	2207.8	5260.41	-1.2522	1.2223e-72	1.03e-70
Mv04468-RA.gene	1393.15	3563.12	-1.3545	1.6106e-72	1.3521e-70
Mv22349-RA.gene	362.92	1632.94	-2.1708	2.3673e-72	1.9797e-70
Mv13545-RA.gene	719.013	2364.5	-1.717	2.6279e-72	2.1892e-70
Mv10618-RA.gene	1180.79	3549.66	-1.587	4.5425e-72	3.7699e-70
Mv06569-RA.gene	255.998	1336.36	-2.3829	2.4229e-71	2.0032e-69
Mv20568-RA.gene	2966.66	6094.28	-1.0388	2.7236e-71	2.2434e-69
Mv15125-RA.gene	291.177	1865.07	-2.6808	3.1062e-71	2.5489e-69
Mv05510-RA.gene	994.913	3265.76	-1.7159	8.5536e-71	6.9411e-69
Mv11824-RA.gene	1328.32	3311.07	-1.3178	1.3938e-70	1.1227e-68
Mv22123-RA.gene	355.017	1653.25	-2.2206	1.06e-69	8.4759e-68
Mv20714-RA.gene	2534.08	6093.6	-1.2651	1.5829e-69	1.2611e-67
Mv09892-RA.gene	601.405	2136	-1.8295	1.8562e-69	1.4736e-67
Mv10748-RA.gene	803.37	2684.51	-1.7415	5.2115e-69	4.1221e-67
Mv01895-RA.gene	1162.21	3151.8	-1.4391	1.8489e-68	1.4571e-66
Mv07097-RA.gene	777.716	2423.96	-1.6406	3.9363e-68	3.0912e-66
Mv14175-RA.gene	1618.27	4258.47	-1.3968	1.015e-67	7.9425e-66
Mv15421-RA.gene	766.759	2848.24	-1.8924	2.0529e-67	1.595e-65
Mv05494-RA.gene	774.858	2595.68	-1.7445	7.3098e-67	5.5611e-65
Mv12746-RA.gene	247.542	1231.35	-2.3155	8.2031e-67	6.219e-65
Mv05685-RA.gene	2732.62	5520.13	-1.0143	8.3988e-67	6.3454e-65
Mv07872-RA.gene	1143.18	3113.98	-1.4456	1.3064e-66	9.7692e-65
Mv11969-RA.gene	3316.65	1267.68	1.389	1.6481e-66	1.2282e-64
Mv25216-RA.gene	1436.93	7.61794	7.521	1.7064e-66	1.2674e-64
Mv09412-RA.gene	3991.2	1596.85	1.3199	2.0569e-66	1.5225e-64
Mv08658-RA.gene	5703.15	2764.31	1.045	5.2954e-66	3.8674e-64
Mv10040-RA.gene	2201.57	4789.45	-1.121	2.0401e-64	1.4703e-62
Mv20663-RA.gene	618.477	1972.42	-1.673	3.543e-63	2.5122e-61
Mv18971-RA.gene	407.256	1707.55	-2.0667	3.7743e-63	2.6676e-61
Mv18929-RA.gene	1828.29	5141.33	-1.4919	4.9342e-63	3.4761e-61
Mv18370-RA.gene	202.604	1278.78	-2.6573	6.1079e-63	4.2755e-61
Mv14956-RA.gene	581.249	1909.4	-1.7152	8.4116e-63	5.8693e-61
Mv04736-RA.gene	1652.04	3914.76	-1.2444	2.7033e-62	1.8684e-60
Mv23038-RA.gene	1174.68	2935.83	-1.321	3.7154e-62	2.5599e-60
Mv12048-RA.gene	799.23	2253.81	-1.496	1.2842e-61	8.7927e-60
Mv06567-RA.gene	3322.79	6906.09	-1.0553	1.728e-61	1.1794e-59
Mv15897-RA.gene	4306.61	9136.22	-1.0857	2.4336e-61	1.6508e-59
Mv14236-RA.gene	1986.31	4547.25	-1.1946	3.8867e-61	2.6283e-59
Mv00832-RA.gene	5341.67	2514.5	1.0862	6.2186e-61	4.1923e-59
Mv15351-RA.gene	881.473	2483.32	-1.494	1.3699e-60	9.2071e-59
Mv19338-RA.gene	1245.49	3075.74	-1.3049	1.8451e-60	1.2363e-58
Mv01906-RA.gene	1703.55	424.475	2.0009	2.277e-60	1.521e-58
Mv17543-RA.gene	1638.54	4722.28	-1.5281	3.8295e-60	2.5503e-58
Mv21087-RA.gene	740.245	2156.53	-1.543	5.838e-60	3.8527e-58
Mv18681-RA.gene	2233.45	4952.09	-1.1496	1.1033e-59	7.2161e-58
Mv09577-RA.gene	660.619	2010.18	-1.6055	2.103e-59	1.3713e-57
Mv09871-RA.gene	918.587	2539.43	-1.4677	2.7215e-59	1.7694e-57
Mv21092-RA.gene	511.152	1742.95	-1.7708	5.0223e-59	3.2364e-57
Mv00103-RA.gene	454.803	1990.03	-2.1277	8.2518e-59	5.2865e-57
Mv03418-RA.gene	6176.37	2942.23	1.0703	1.124e-58	7.1797e-57
Mv20827-RA.gene	857.532	2363.54	-1.4624	1.8481e-58	1.1771e-56
Mv19336-RA.gene	808.143	2233.27	-1.466	4.2775e-58	2.7165e-56
Mv13992-RA.gene	2053.12	4343.34	-1.0815	4.764e-58	3.0167e-56
Mv02235-RA.gene	1581.03	3634.44	-1.2006	5.9986e-58	3.7876e-56
Mv06627-RA.gene	5014.81	2479.99	1.0165	1.7313e-57	1.0807e-55
Mv17561-RA.gene	1759.72	3832.08	-1.1223	2.1187e-57	1.3187e-55
Mv11048-RA.gene	2446.21	6002.18	-1.2954	3.9417e-57	2.4465e-55
Mv00652-RA.gene	4555.17	2063.27	1.1425	1.0723e-56	6.6182e-55
Mv12959-RA.gene	7017.75	2994.35	1.227	2.7385e-56	1.6854e-54
Mv18326-RA.gene	1089.35	3221.19	-1.5641	3.7007e-56	2.2649e-54
Mv12179-RA.gene	3903.01	1637.28	1.2538	6.1318e-56	3.7319e-54
Mv19716-RA.gene	4916.02	1980.29	1.3098	1.4702e-55	8.8981e-54
Mv18367-RA.gene	842.253	2232.53	-1.4067	3.185e-55	1.9067e-53
Mv15877-RA.gene	4993.84	2413.01	1.0505	3.7192e-55	2.2204e-53
Mv14555-RA.gene	1241.76	3295.69	-1.4076	4.8751e-55	2.9026e-53
Mv18400-RA.gene	5023.37	2451.64	1.036	9.0795e-55	5.3765e-53
Mv12488-RA.gene	1589.28	3699.86	-1.2182	1.018e-54	5.9959e-53
Mv16353-RA.gene	951.878	2959.7	-1.6379	2.5426e-54	1.4895e-52
Mv11989-RA.gene	1553.51	4064.45	-1.3886	3.4605e-54	2.0219e-52
Mv02317-RA.gene	499.766	1730.22	-1.793	3.6062e-54	2.1014e-52
Mv14815-RA.gene	861.969	2428.18	-1.4941	3.9946e-54	2.3093e-52
Mv15371-RA.gene	199.845	1027.66	-2.3615	9.8601e-54	5.6554e-52
Mv11361-RA.gene	3129.52	1357.21	1.2043	1.6946e-53	9.6829e-52
Mv09258-RA.gene	442.681	2012.72	-2.186	1.8024e-53	1.0257e-51
Mv22041-RA.gene	4322.5	2093.4	1.045	2.171e-53	1.2323e-51
Mv26598-RA.gene	2315.52	5586.77	-1.2716	2.4424e-53	1.3792e-51
Mv17163-RA.gene	963.629	2912.27	-1.5959	3.216e-53	1.8114e-51
Mv10623-RA.gene	1826.63	4014.63	-1.1357	6.5118e-53	3.6583e-51
Mv19944-RA.gene	1476.91	3359.41	-1.1852	1.0652e-52	5.9537e-51
Mv08412-RA.gene	4425.08	2101.04	1.0755	1.73e-52	9.6447e-51
Mv14098-RA.gene	1979.45	4700.87	-1.2469	1.8576e-52	1.033e-50
Mv07173-RA.gene	1257.01	3382.85	-1.4294	3.8196e-52	2.1133e-50
Mv07668-RA.gene	2127.01	4345.7	-1.0313	8.9666e-52	4.9362e-50
Mv07669-RA.gene	606.853	2147.56	-1.824	2.1666e-51	1.1897e-49
Mv06015-RA.gene	2558.71	994.899	1.3648	2.7643e-51	1.5142e-49
Mv08820-RA.gene	4405.4	1870.16	1.2343	4.3008e-51	2.3382e-49
Mv00748-RA.gene	946.25	2813.76	-1.5708	4.6591e-51	2.5268e-49
Mv21310-RA.gene	6447.32	2785.07	1.2129	6.6987e-51	3.5972e-49
Mv19321-RA.gene	1022.12	2469.55	-1.2731	1.0317e-50	5.5266e-49
Mv10495-RA.gene	482.191	1523.95	-1.66	1.2169e-50	6.4871e-49
Mv20589-RA.gene	4020.24	8037.75	-1.0001	1.2326e-50	6.5548e-49
Mv21479-RA.gene	3906.63	1899.66	1.0404	2.0246e-50	1.0689e-48
Mv02624-RA.gene	829.19	2305.86	-1.476	4.2839e-50	2.2401e-48
Mv00643-RA.gene	1201.21	2869.74	-1.2559	1.2618e-49	6.5356e-48
Mv20602-RA.gene	771.613	2083.3	-1.4324	2.208e-49	1.141e-47
Mv25082-RA.gene	174.254	910.643	-2.3855	4.1082e-49	2.108e-47
Mv13166-RA.gene	1005.47	2400.65	-1.2558	7.1446e-49	3.6574e-47
Mv03928-RA.gene	1193.06	3000.41	-1.3302	3.7028e-48	1.8693e-46
Mv17187-RA.gene	5351.72	2530.56	1.0789	3.8031e-48	1.9155e-46
Mv09348-RA.gene	76494.7	37664.2	1.0222	1.2175e-47	6.0351e-46
Mv08864-RA.gene	391.64	1327.65	-1.7619	1.9911e-47	9.8035e-46
Mv22709-RA.gene	773.51	2019.73	-1.3854	3.3174e-47	1.6224e-45
Mv09656-RA.gene	2067.81	632.522	1.7048	3.475e-47	1.6957e-45
Mv12284-RA.gene	518.912	1895.31	-1.8705	6.2157e-47	3.0263e-45
Mv00494-RA.gene	1008.62	2460.96	-1.2874	6.2687e-47	3.0387e-45
Mv21822-RA.gene	1415.29	3034.4	-1.1001	9.2672e-47	4.4822e-45
Mv17872-RA.gene	9232.02	4460.47	1.0499	1.2132e-46	5.8421e-45
Mv20960-RA.gene	1127.77	2560.88	-1.1834	1.2445e-46	5.9795e-45
Mv13533-RA.gene	1964.39	4056.55	-1.0461	1.4065e-46	6.7433e-45
Mv12178-RA.gene	1085.26	2552.02	-1.2336	1.9842e-46	9.4921e-45
Mv06950-RA.gene	2019.4	737.007	1.4518	2.2666e-46	1.0796e-44
Mv10037-RA.gene	3624.5	1699.41	1.0936	3.3519e-46	1.5931e-44
Mv07103-RA.gene	652.998	1780.43	-1.4464	3.8045e-46	1.8043e-44
Mv06337-RA.gene	404.8	1391.54	-1.7827	4.1052e-46	1.9427e-44
Mv08687-RA.gene	2633.74	5272.31	-1.0005	5.8975e-46	2.7848e-44
Mv25885-RA.gene	642.88	1739.83	-1.4361	6.1285e-46	2.8876e-44
Mv13591-RA.gene	4819.92	1798.71	1.42	1.1524e-45	5.4185e-44
Mv00371-RA.gene	847.824	2316.96	-1.4501	1.1855e-45	5.5618e-44
Mv10765-RA.gene	4735.67	2141.57	1.1465	1.9297e-45	9.0343e-44
Mv01507-RA.gene	487.986	1539.28	-1.6587	2.3456e-45	1.0935e-43
Mv19835-RA.gene	1467.53	3090.1	-1.074	4.2285e-45	1.9587e-43
Mv08712-RA.gene	788.992	1992.32	-1.3361	6.4572e-45	2.9598e-43
Mv00745-RA.gene	548.565	1562.13	-1.5093	8.9092e-45	4.0667e-43
Mv15902-RA.gene	483.642	1697.35	-1.813	1.2773e-44	5.8062e-43
Mv07500-RA.gene	1097.42	2632.79	-1.2623	1.9742e-44	8.9555e-43
Mv12892-RA.gene	1017.39	2708.38	-1.4132	5.729e-44	2.5617e-42
Mv08672-RA.gene	430.433	1341.47	-1.6393	8.0608e-44	3.5897e-42
Mv09541-RA.gene	2712.72	1240.25	1.1294	8.1246e-44	3.6108e-42
Mv10437-RA.gene	1666.66	3946.97	-1.2449	3.1968e-43	1.4008e-41
Mv16790-RA.gene	817.841	1987.09	-1.2805	3.3796e-43	1.4751e-41
Mv18648-RA.gene	1040.68	2816.82	-1.437	3.429e-43	1.4936e-41
Mv03642-RA.gene	3372.49	1445.2	1.2239	7.8523e-43	3.4136e-41
Mv00815-RA.gene	1649.45	3368.08	-1.0296	7.8728e-43	3.4157e-41
Mv15785-RA.gene	3005.21	1417.55	1.0829	1.0147e-42	4.3849e-41
Mv05392-RA.gene	323.276	1125.6	-1.8005	1.6621e-42	7.1686e-41
Mv11047-RA.gene	917.086	2222.14	-1.2769	1.8042e-42	7.7661e-41
Mv15531-RA.gene	1425.53	2963.5	-1.056	2.1826e-42	9.3585e-41
Mv25357-RA.gene	3867.05	1919.66	1.0119	3.1097e-42	1.3308e-40
Mv21191-RA.gene	750.03	1980.91	-1.4011	4.056e-42	1.7289e-40
Mv05727-RA.gene	3325.03	1420.26	1.2251	4.3612e-42	1.8554e-40
Mv21326-RA.gene	267.524	1279.09	-2.2572	6.3966e-42	2.7004e-40
Mv20893-RA.gene	2728.72	1263.68	1.1105	7.0676e-42	2.9722e-40
Mv20656-RA.gene	3244.71	1530.38	1.0841	1.0422e-41	4.3578e-40
Mv00520-RA.gene	231.145	1040.1	-2.1708	1.8191e-41	7.563e-40
Mv18284-RA.gene	825.926	2339.78	-1.5025	2.2324e-41	9.2637e-40
Mv10429-RA.gene	1521.39	3100.93	-1.0276	1.0536e-40	4.3068e-39
Mv07900-RA.gene	3091.01	1503.32	1.0389	1.1341e-40	4.627e-39
Mv13512-RA.gene	1682.34	3382.83	-1.0072	1.4883e-40	6.0388e-39
Mv08816-RA.gene	977.228	2332.39	-1.254	1.9244e-40	7.7651e-39
Mv07099-RA.gene	1435.03	2932.39	-1.0316	2.7121e-40	1.0903e-38
Mv17523-RA.gene	335.338	1106.5	-1.7227	2.9432e-40	1.1789e-38
Mv05461-RA.gene	257.245	958.277	-1.8971	5.8169e-40	2.3257e-38
Mv08092-RA.gene	310.347	1144.64	-1.8822	5.8614e-40	2.3392e-38
Mv05492-RA.gene	1537.3	3184.05	-1.0513	8.601e-40	3.4263e-38
Mv06445-RA.gene	1611.19	3441.02	-1.0937	1.9296e-39	7.5629e-38
Mv21953-RA.gene	2631.18	1176.76	1.1607	2.3362e-39	9.1404e-38
Mv04044-RA.gene	416.302	1356.51	-1.7041	3.2126e-39	1.2547e-37
Mv17164-RA.gene	405.687	1334.94	-1.7197	3.5155e-39	1.3706e-37
Mv08222-RA.gene	3382.55	1464.06	1.2061	4.5579e-39	1.7706e-37
Mv25064-RA.gene	1713.17	616.625	1.4712	4.9354e-39	1.9105e-37
Mv01172-RA.gene	3272.71	1480.19	1.1471	5.0853e-39	1.9651e-37
Mv08107-RA.gene	3209.91	1471.71	1.1261	5.3521e-39	2.0645e-37
Mv12347-RA.gene	1504.97	546.195	1.4633	6.1719e-39	2.3724e-37
Mv05228-RA.gene	1595.12	599.07	1.4138	1.4104e-38	5.393e-37
Mv21887-RA.gene	1295.82	2797.69	-1.1114	3.0814e-38	1.168e-36
Mv14591-RA.gene	1489.25	3291.74	-1.1454	4.6976e-38	1.7715e-36
Mv12901-RA.gene	2451.87	5494.87	-1.164	6.2188e-38	2.3371e-36
Mv25058-RA.gene	4960.03	2417.37	1.035	1.749e-37	6.4731e-36
Mv15449-RA.gene	1038.57	2268.9	-1.1277	2.2524e-37	8.2801e-36
Mv03774-RA.gene	4240.01	2081.1	1.0285	3.4903e-37	1.2788e-35
Mv26501-RA.gene	999.726	2264.27	-1.1784	5.2766e-37	1.9269e-35
Mv07311-RA.gene	1470.77	3000.34	-1.0295	5.4176e-37	1.975e-35
Mv19546-RA.gene	549.477	1438.99	-1.3886	8.7345e-37	3.1737e-35
Mv18964-RA.gene	609.052	1589.25	-1.3833	1.6288e-36	5.8791e-35
Mv07434-RA.gene	428.33	1236.87	-1.5291	2.1626e-36	7.7295e-35
Mv07959-RA.gene	284.663	999.1	-1.811	2.6763e-36	9.4749e-35
Mv00756-RA.gene	401.486	1480.32	-1.8805	4.1877e-36	1.4751e-34
Mv06855-RA.gene	1126.65	2390.09	-1.0857	1.813e-35	6.2852e-34
Mv07354-RA.gene	2016.72	876.98	1.1997	2.2891e-35	7.9233e-34
Mv01738-RA.gene	2080.58	4214.23	-1.0173	2.3964e-35	8.2686e-34
Mv04610-RA.gene	517.619	1441.82	-1.4792	2.8939e-35	9.9226e-34
Mv08610-RA.gene	2549.05	5172.69	-1.022	3.4638e-35	1.1858e-33
Mv10367-RA.gene	521.387	1510.48	-1.5342	8.4545e-35	2.8808e-33
Mv15875-RA.gene	284.227	960.465	-1.7555	8.4742e-35	2.8831e-33
Mv07665-RA.gene	222.458	805.852	-1.8567	2.6486e-34	8.9415e-33
Mv20457-RA.gene	135.78	633.925	-2.2238	4.5666e-34	1.5299e-32
Mv08749-RA.gene	1860.54	701.193	1.4085	4.6836e-34	1.5667e-32
Mv21793-RA.gene	1169.99	2473.19	-1.0804	5.6561e-34	1.8891e-32
Mv02808-RA.gene	2510.12	1008.61	1.3156	8.5499e-34	2.8469e-32
Mv18492-RA.gene	1898.76	566.709	1.7498	1.3996e-33	4.5976e-32
Mv15357-RA.gene	26686.3	6027.58	2.1461	2.2483e-33	7.3522e-32
Mv07785-RA.gene	1322.18	2870.31	-1.1185	2.354e-33	7.6864e-32
Mv06629-RA.gene	641.316	120.717	2.4162	2.8961e-33	9.4286e-32
Mv09568-RA.gene	2669.31	1062.03	1.329	3.4224e-33	1.1109e-31
Mv09817-RA.gene	2166.25	1012.28	1.0989	4.0176e-33	1.3021e-31
Mv06844-RA.gene	1159.83	2529.26	-1.1261	4.4641e-33	1.4447e-31
Mv11399-RA.gene	1270.93	2596.93	-1.0317	5.9476e-33	1.9192e-31
Mv14615-RA.gene	829.259	2067.22	-1.3175	7.7925e-33	2.5071e-31
Mv03231-RA.gene	1731.51	708.774	1.2873	8.0451e-33	2.5846e-31
Mv04676-RA.gene	3898.53	7907.69	-1.021	8.3588e-33	2.6814e-31
Mv17602-RA.gene	2396.77	1151.23	1.0596	1.2956e-32	4.1319e-31
Mv13332-RA.gene	853.124	2216.9	-1.3776	1.4221e-32	4.5223e-31
Mv00427-RA.gene	2848.23	1337.73	1.088	1.7937e-32	5.6955e-31
Mv18445-RA.gene	1127.32	370.241	1.6031	3.7206e-32	1.1763e-30
Mv06575-RA.gene	2040.08	959.941	1.0876	3.8171e-32	1.2051e-30
Mv11090-RA.gene	2203.55	1062.4	1.0529	3.9928e-32	1.2588e-30
Mv04118-RA.gene	997.782	2355.52	-1.2402	4.0105e-32	1.2625e-30
Mv01793-RA.gene	1173.59	2502.6	-1.0936	5.4226e-32	1.6997e-30
Mv00563-RA.gene	875.502	1897.86	-1.1169	5.9425e-32	1.8574e-30
Mv08831-RA.gene	2630.96	1311.76	1.0055	8.8937e-32	2.7758e-30
Mv19799-RA.gene	738.85	1748.45	-1.2418	1.6574e-31	5.1289e-30
Mv11869-RA.gene	1026.29	2233.43	-1.1227	2.3038e-31	7.0694e-30
Mv11543-RA.gene	146.554	741.361	-2.3378	2.5223e-31	7.7293e-30
Mv18263-RA.gene	758.53	1836.07	-1.2746	2.5618e-31	7.8283e-30
Mv13819-RA.gene	234.228	867.421	-1.8908	2.5895e-31	7.9019e-30
Mv14907-RA.gene	457.337	1256.47	-1.4569	5.6632e-31	1.7091e-29
Mv03262-RA.gene	850.665	1874.59	-1.1406	6.6419e-31	2.0017e-29
Mv00106-RA.gene	1914.19	4966.23	-1.3751	8.6242e-31	2.5884e-29
Mv08850-RA.gene	1013.98	2300.89	-1.1836	9.4758e-31	2.8402e-29
Mv16004-RA.gene	2449.06	1209.73	1.0158	1.2489e-30	3.7381e-29
Mv17535-RA.gene	1912.47	827.805	1.2092	1.4501e-30	4.3286e-29
Mv25016-RA.gene	1006.62	2970.39	-1.5623	1.4536e-30	4.333e-29
Mv03218-RA.gene	2442.35	1218.18	1.0039	9.5141e-30	2.761e-28
Mv18787-RA.gene	358.063	1052.67	-1.5543	9.784e-30	2.8356e-28
Mv14369-RA.gene	5063.31	2240.43	1.1785	1.786e-29	5.142e-28
Mv20842-RA.gene	1706.71	647.547	1.3947	1.9545e-29	5.6198e-28
Mv14177-RA.gene	1115.1	2237.36	-1.005	2.2569e-29	6.4638e-28
Mv05881-RA.gene	1107.91	2284.76	-1.0453	3.0943e-29	8.8507e-28
Mv26301-RA.gene	784.45	1735.38	-1.1458	3.1009e-29	8.8579e-28
Mv15801-RA.gene	373.402	1044.23	-1.4834	4.4992e-29	1.2802e-27
Mv05155-RA.gene	609.666	1458.09	-1.2584	6.2076e-29	1.7504e-27
Mv06458-RA.gene	1461.57	563.961	1.3704	6.975e-29	1.9643e-27
Mv15541-RA.gene	317.634	991.336	-1.6435	9.122e-29	2.5558e-27
Mv19849-RA.gene	3619.79	1782.51	1.0244	1.3707e-28	3.8111e-27
Mv04169-RA.gene	1571.2	4581.26	-1.5447	3.0799e-28	8.4987e-27
Mv07105-RA.gene	973.916	7138.33	-2.8735	3.7342e-28	1.0291e-26
Mv00065-RA.gene	1107.69	2380.67	-1.1033	4.6488e-28	1.2764e-26
Mv00498-RA.gene	621.231	1649.31	-1.4102	6.1591e-28	1.6847e-26
Mv19792-RA.gene	576.433	1382.32	-1.263	7.2732e-28	1.9796e-26
Mv22645-RA.gene	905.803	1896.42	-1.0666	1.3829e-27	3.7267e-26
Mv08477-RA.gene	166.3	629.418	-1.9212	1.9009e-27	5.0978e-26
Mv03387-RA.gene	588.125	1606.99	-1.4507	2.4836e-27	6.636e-26
Mv18377-RA.gene	743.959	1608	-1.1128	2.7894e-27	7.444e-26
Mv17502-RA.gene	605.021	1514.15	-1.3251	3.7016e-27	9.8069e-26
Mv01909-RA.gene	1334.23	471.499	1.5043	3.8577e-27	1.0208e-25
Mv00986-RA.gene	766.385	1792.36	-1.2244	4.2115e-27	1.1117e-25
Mv15052-RA.gene	1671.38	746.697	1.165	4.5913e-27	1.2076e-25
Mv19937-RA.gene	411.806	1155.3	-1.489	6.0533e-27	1.5884e-25
Mv11161-RA.gene	999.736	2055.77	-1.0399	8.8122e-27	2.3068e-25
Mv22182-RA.gene	1706.16	817.825	1.0613	1.1049e-26	2.8853e-25
Mv05466-RA.gene	659.773	1633.47	-1.3065	1.3381e-26	3.4859e-25
Mv00142-RA.gene	436.557	1200.81	-1.4594	1.6417e-26	4.2669e-25
Mv20038-RA.gene	1741.15	795.174	1.1293	2.2074e-26	5.7302e-25
Mv14271-RA.gene	223.237	723.465	-1.6972	2.2386e-26	5.8044e-25
Mv10738-RA.gene	1683.08	749.008	1.1657	4.3636e-26	1.1195e-24
Mv03214-RA.gene	899.751	2426.28	-1.4298	5.9536e-26	1.5203e-24
Mv20098-RA.gene	1022.02	332.646	1.6251	1.3911e-25	3.4874e-24
Mv06426-RA.gene	781.162	1605.96	-1.0394	1.4512e-25	3.6296e-24
Mv09028-RA.gene	851.571	1768.61	-1.0535	1.7219e-25	4.292e-24
Mv04803-RA.gene	1591.55	672.451	1.2462	2.6307e-25	6.5056e-24
Mv15329-RA.gene	1524.45	693.989	1.1334	3.0644e-25	7.561e-24
Mv18988-RA.gene	643.666	1617.28	-1.329	3.1699e-25	7.8038e-24
Mv14207-RA.gene	241.968	890.58	-1.8819	7.0695e-25	1.7096e-23
Mv02315-RA.gene	492.201	1166.85	-1.2445	9.5559e-25	2.3008e-23
Mv01508-RA.gene	479.124	1145.93	-1.2573	1.3104e-24	3.1242e-23
Mv18245-RA.gene	847.539	2223.12	-1.3921	1.5966e-24	3.8022e-23
Mv22384-RA.gene	730.953	1798.37	-1.3006	1.8485e-24	4.3928e-23
Mv25582-RA.gene	365.91	1047.77	-1.5197	3.2709e-24	7.7419e-23
Mv15388-RA.gene	1457.32	627.601	1.2137	5.4802e-24	1.2869e-22
Mv02518-RA.gene	1935.84	921.263	1.0687	7.3087e-24	1.709e-22
Mv12818-RA.gene	612.525	1474.52	-1.2672	1.0088e-23	2.3464e-22
Mv10311-RA.gene	1876.35	875.046	1.0992	1.1375e-23	2.6317e-22
Mv10601-RA.gene	933.004	1941.25	-1.0557	1.2537e-23	2.8975e-22
Mv05215-RA.gene	3026.6	1506.35	1.0041	1.8473e-23	4.256e-22
Mv26447-RA.gene	1340.16	2807.42	-1.0683	3.2e-23	7.3186e-22
Mv15119-RA.gene	494.34	1149.18	-1.2176	4.8783e-23	1.1122e-21
Mv15045-RA.gene	742.964	1520.65	-1.0329	5.3094e-23	1.2092e-21
Mv18676-RA.gene	1450.76	657.179	1.1445	5.6544e-23	1.2838e-21
Mv03225-RA.gene	589.859	1333.9	-1.1776	9.7131e-23	2.1872e-21
Mv03407-RA.gene	758.652	1586.68	-1.0656	1.2704e-22	2.8548e-21
Mv18543-RA.gene	575.229	1343.11	-1.2223	1.3395e-22	3.0071e-21
Mv07736-RA.gene	678.497	178.07	1.9386	1.7366e-22	3.8824e-21
Mv21556-RA.gene	510.839	1200.54	-1.2343	2.1992e-22	4.8969e-21
Mv02682-RA.gene	547.678	1192.57	-1.1229	2.845e-22	6.2964e-21
Mv10597-RA.gene	316.859	856.576	-1.4348	4.1036e-22	9.0181e-21
Mv22125-RA.gene	1066.24	353.93	1.5958	4.1881e-22	9.1945e-21
Mv01925-RA.gene	1189.27	2476.14	-1.0586	4.5294e-22	9.9041e-21
Mv14717-RA.gene	400.164	1209.98	-1.5986	6.6386e-22	1.4415e-20
Mv14048-RA.gene	427.518	1221.68	-1.5145	2.0547e-21	4.3792e-20
Mv09575-RA.gene	103.675	441.085	-2.0878	2.5699e-21	5.4561e-20
Mv04808-RA.gene	2129.35	1021.54	1.0573	2.8757e-21	6.0876e-20
Mv21840-RA.gene	769.521	1704.15	-1.1462	3.6299e-21	7.6325e-20
Mv08179-RA.gene	673.594	176.092	1.9268	8.866e-21	1.843e-19
Mv00480-RA.gene	332.467	881.458	-1.4077	9.4643e-21	1.9637e-19
Mv08609-RA.gene	400.302	945.891	-1.2398	1.0809e-20	2.2321e-19
Mv21564-RA.gene	894.938	347.816	1.3653	2.0898e-20	4.2793e-19
Mv20575-RA.gene	2168.57	7985.68	-1.8804	2.5421e-20	5.1958e-19
Mv02717-RA.gene	739.759	1499.14	-1.0199	3.1698e-20	6.4604e-19
Mv10771-RA.gene	539.758	1159.01	-1.1028	6.6253e-20	1.333e-18
Mv25766-RA.gene	1408.04	695.654	1.0159	6.852e-20	1.3748e-18
Mv14561-RA.gene	1096.53	351.61	1.6346	6.8411e-20	1.3748e-18
Mv20174-RA.gene	445.095	1233.45	-1.4685	7.3602e-20	1.4754e-18
Mv22647-RA.gene	349.888	899.194	-1.3637	9.4221e-20	1.8836e-18
Mv17913-RA.gene	1465.1	666.381	1.1331	1.3459e-19	2.6783e-18
Mv12196-RA.gene	610.34	1477.6	-1.2774	2.3052e-19	4.5394e-18
Mv18987-RA.gene	127.907	465.014	-1.8635	2.391e-19	4.7026e-18
Mv25646-RA.gene	1884.82	932.29	1.0172	2.7741e-19	5.4414e-18
Mv13560-RA.gene	554.411	1170.42	-1.077	3.2332e-19	6.325e-18
Mv09648-RA.gene	696.561	1475.42	-1.0846	6.1638e-19	1.1941e-17
Mv08894-RA.gene	884.603	1835.71	-1.052	8.3951e-19	1.6234e-17
Mv17066-RA.gene	368.715	886.612	-1.2643	1.2963e-18	2.487e-17
Mv26006-RA.gene	1642.32	0	12.726	1.6303e-18	3.1116e-17
Mv26596-RA.gene	250.541	747.096	-1.5775	2.0249e-18	3.8479e-17
Mv02252-RA.gene	447.347	1006.38	-1.1704	3.3509e-18	6.3182e-17
Mv00994-RA.gene	332.738	837.277	-1.3293	6.2793e-18	1.1689e-16
Mv22086-RA.gene	1378.26	0	12.473	7.3484e-18	1.3656e-16
Mv07640-RA.gene	624.135	1262.12	-1.0174	8.6089e-18	1.5985e-16
Mv11158-RA.gene	428.402	986.168	-1.2047	8.7409e-18	1.6216e-16
Mv22396-RA.gene	876.888	360.602	1.2821	9.4478e-18	1.7498e-16
Mv09372-RA.gene	21951.5	8982.72	1.2888	1.049e-17	1.9395e-16
Mv03258-RA.gene	269.963	731.541	-1.4376	1.1101e-17	2.0456e-16
Mv17437-RA.gene	1114.61	503.075	1.1444	1.1707e-17	2.1536e-16
Mv18223-RA.gene	141.508	485.121	-1.7774	3.107e-17	5.5799e-16
Mv18300-RA.gene	464.286	1008.72	-1.1178	4.5866e-17	8.1634e-16
Mv00302-RA.gene	346.518	803.548	-1.2142	4.6201e-17	8.2165e-16
Mv12192-RA.gene	1949.59	904.887	1.111	7.7546e-17	1.3713e-15
Mv12815-RA.gene	399.564	912.751	-1.1923	8.7062e-17	1.5334e-15
Mv13950-RA.gene	335.6	801.237	-1.2537	1.0296e-16	1.8062e-15
Mv15927-RA.gene	336.841	772.022	-1.1968	1.0398e-16	1.8225e-15
Mv03152-RA.gene	417.708	989.854	-1.2429	1.0759e-16	1.8843e-15
Mv22496-RA.gene	484.016	1042.28	-1.1082	1.2112e-16	2.1162e-15
Mv17489-RA.gene	1591.96	787.237	1.0173	1.6357e-16	2.8353e-15
Mv14154-RA.gene	367.52	836.164	-1.1874	1.7331e-16	3.0018e-15
Mv04314-RA.gene	418.097	996.265	-1.2507	1.7582e-16	3.0403e-15
Mv22024-RA.gene	379.095	855.514	-1.175	2.209e-16	3.817e-15
Mv20550-RA.gene	681.5	1737.5	-1.3487	2.3421e-16	4.0407e-15
Mv19331-RA.gene	234.438	620.812	-1.4038	2.6851e-16	4.6079e-15
Mv16823-RA.gene	989.643	467.079	1.0844	2.7317e-16	4.6796e-15
Mv20707-RA.gene	1026.41	2345.55	-1.1929	3.9935e-16	6.8092e-15
Mv10929-RA.gene	1263.46	2670.59	-1.0811	4.3312e-16	7.3735e-15
Mv12842-RA.gene	490.663	1070.94	-1.1245	4.4605e-16	7.5759e-15
Mv25135-RA.gene	720.379	1475.32	-1.0351	5.3175e-16	9.0105e-15
Mv09862-RA.gene	474.005	154.213	1.6229	6.9213e-16	1.1647e-14
Mv04809-RA.gene	121.558	413.027	-1.7646	1.1557e-15	1.9329e-14
Mv19324-RA.gene	1355.61	2798.36	-1.0456	1.3145e-15	2.1919e-14
Mv15001-RA.gene	313.685	771.041	-1.2992	1.4346e-15	2.3879e-14
Mv18639-RA.gene	1713.45	802.203	1.0916	1.4873e-15	2.4724e-14
Mv14621-RA.gene	567.788	1151	-1.0204	1.964e-15	3.2354e-14
Mv15335-RA.gene	556.809	1309.02	-1.2327	2.1736e-15	3.5672e-14
Mv08728-RA.gene	412.073	875.083	-1.0868	2.7234e-15	4.4397e-14
Mv22823-RA.gene	782.788	349.568	1.1634	4.9416e-15	7.9727e-14
Mv00736-RA.gene	208.421	539.21	-1.371	4.9887e-15	8.037e-14
Mv08388-RA.gene	460.169	959.265	-1.0614	7.9735e-15	1.2696e-13
Mv06895-RA.gene	236.177	598.86	-1.3423	1.2732e-14	2.007e-13
Mv10360-RA.gene	744.674	1665.33	-1.1608	1.3292e-14	2.0922e-13
Mv08596-RA.gene	997.71	474.086	1.0717	1.4405e-14	2.2625e-13
Mv18386-RA.gene	103.469	346.697	-1.7437	1.6614e-14	2.6056e-13
Mv21650-RA.gene	111.818	411.078	-1.8794	1.6923e-14	2.6522e-13
Mv11870-RA.gene	3659.77	1654.1	1.1481	2.1593e-14	3.3673e-13
Mv21802-RA.gene	589.567	234.267	1.3342	2.724e-14	4.2268e-13
Mv16600-RA.gene	443.321	934.711	-1.0749	2.8111e-14	4.3558e-13
Mv05081-RA.gene	99.5667	345.672	-1.7948	3.2086e-14	4.9473e-13
Mv17327-RA.gene	907.745	419.954	1.116	3.9679e-14	6.1008e-13
Mv00278-RA.gene	458.183	949.866	-1.0524	3.9746e-14	6.1068e-13
Mv00123-RA.gene	313.869	709.356	-1.1753	5.1264e-14	7.849e-13
Mv09122-RA.gene	214.576	542.052	-1.3373	5.1739e-14	7.9107e-13
Mv22071-RA.gene	262.907	611.006	-1.2175	6.1711e-14	9.3765e-13
Mv11430-RA.gene	418.34	850.833	-1.025	6.597e-14	9.9959e-13
Mv22495-RA.gene	1030.21	496.09	1.0504	7.0675e-14	1.0687e-12
Mv03196-RA.gene	919.339	342.626	1.4297	9.5582e-14	1.4285e-12
Mv18281-RA.gene	222.161	593.11	-1.4181	1.0258e-13	1.5289e-12
Mv12839-RA.gene	215.523	566.534	-1.3945	1.1194e-13	1.6639e-12
Mv14757-RA.gene	82.7706	321.88	-1.9591	1.3013e-13	1.9265e-12
Mv07570-RA.gene	1036.68	508.062	1.0252	1.3669e-13	2.0222e-12
Mv04197-RA.gene	410.456	899.47	-1.1322	1.4782e-13	2.1824e-12
Mv12387-RA.gene	347.186	758.742	-1.1297	1.7308e-13	2.5485e-12
Mv04983-RA.gene	426.631	0	10.782	1.9098e-13	2.8083e-12
Mv21913-RA.gene	399.471	837.153	-1.0657	1.9642e-13	2.8863e-12
Mv23009-RA.gene	314.843	811.842	-1.3652	2.0293e-13	2.9801e-12
Mv02770-RA.gene	190.815	532.057	-1.4775	2.2682e-13	3.3241e-12
Mv10427-RA.gene	318.496	716.93	-1.1719	3.575e-13	5.177e-12
Mv21305-RA.gene	297.458	685.361	-1.2021	3.8235e-13	5.5151e-12
Mv14411-RA.gene	124.733	384.22	-1.6213	3.9169e-13	5.6422e-12
Mv18297-RA.gene	308.767	663.038	-1.1026	4.0669e-13	5.8507e-12
Mv06882-RA.gene	407.816	831.498	-1.0263	4.6712e-13	6.7068e-12
Mv22399-RA.gene	781.848	266.78	1.5438	4.7001e-13	6.7439e-12
Mv24060-RA.gene	457.496	153.188	1.5859	4.8917e-13	7.0004e-12
Mv22414-RA.gene	723.109	1448.38	-1.0005	6.2673e-13	8.8879e-12
Mv23000-RA.gene	605.736	1280.19	-1.0789	6.6803e-13	9.441e-12
Mv14368-RA.gene	226.211	596.221	-1.3981	6.6959e-13	9.4528e-12
Mv07946-RA.gene	216.632	516.567	-1.2538	9.7624e-13	1.3598e-11
Mv22229-RA.gene	376.654	831.381	-1.1439	1.0439e-12	1.4521e-11
Mv00419-RA.gene	1057.77	516.938	1.0357	1.1354e-12	1.5745e-11
Mv26377-RA.gene	0	201.25	-10.504	1.4593e-12	2.0046e-11
Mv25183-RA.gene	404.651	838.665	-1.0494	1.6382e-12	2.242e-11
Mv19204-RA.gene	418.349	855.267	-1.0333	1.6549e-12	2.2619e-11
Mv15344-RA.gene	205.071	533.336	-1.3799	1.6737e-12	2.2862e-11
Mv14857-RA.gene	2176.09	1042.25	1.0607	1.9987e-12	2.7199e-11
Mv08087-RA.gene	642.535	272.625	1.2348	2.2009e-12	2.9878e-11
Mv16255-RA.gene	422.238	885.223	-1.0703	2.6066e-12	3.5189e-11
Mv06144-RA.gene	514.496	1052.44	-1.0311	2.7026e-12	3.6417e-11
Mv11877-RA.gene	397.221	852.84	-1.102	3.5515e-12	4.768e-11
Mv09740-RA.gene	98.2081	391.248	-1.9974	4.4804e-12	5.9857e-11
Mv26538-RA.gene	211.929	519.852	-1.2966	4.6643e-12	6.2201e-11
Mv14961-RA.gene	982.446	473.127	1.0552	6.6443e-12	8.7962e-11
Mv00119-RA.gene	269.609	723.175	-1.4219	1.0018e-11	1.3105e-10
Mv00102-RA.gene	571.044	221.03	1.3758	1.0251e-11	1.3393e-10
Mv15042-RA.gene	298.285	743.449	-1.3153	1.1017e-11	1.436e-10
Mv12806-RA.gene	284.278	620.281	-1.1275	1.5596e-11	2.0113e-10
Mv17402-RA.gene	19568.7	3901.5	2.3267	1.6275e-11	2.0975e-10
Mv10001-RA.gene	794.605	385.571	1.0421	2.0132e-11	2.578e-10
Mv22667-RA.gene	282.534	628.888	-1.1523	2.0373e-11	2.6073e-10
Mv05506-RA.gene	1513.62	714.852	1.0864	2.4724e-11	3.1385e-10
Mv13906-RA.gene	382.3	789.642	-1.0466	2.8355e-11	3.5746e-10
Mv26515-RA.gene	48.8754	207.415	-2.0869	2.9696e-11	3.7372e-10
Mv07073-RA.gene	0	135.771	-9.9353	3.9528e-11	4.9376e-10
Mv01078-RA.gene	1249.31	621.459	1.0117	4.7049e-11	5.8438e-10
Mv17870-RA.gene	266.852	595.596	-1.1581	4.9366e-11	6.1281e-10
Mv18150-RA.gene	839.47	1826.64	-1.1202	6.5583e-11	8.0681e-10
Mv00552-RA.gene	9502.3	2443.3	1.9589	6.8582e-11	8.4228e-10
Mv07292-RA.gene	370.711	743.898	-1.0067	8.4157e-11	1.0278e-09
Mv13742-RA.gene	389.752	815.687	-1.0677	9.0796e-11	1.1064e-09
Mv16637-RA.gene	475.898	202.973	1.2277	9.0983e-11	1.1081e-09
Mv06492-RA.gene	189.02	0	9.6068	1.0263e-10	1.2437e-09
Mv01554-RA.gene	185.614	453.195	-1.2899	1.1446e-10	1.3787e-09
Mv20675-RA.gene	149.427	446.174	-1.5756	1.1631e-10	1.3987e-09
Mv11454-RA.gene	165.833	408.454	-1.302	1.243e-10	1.4907e-09
Mv20414-RA.gene	165.833	408.454	-1.302	1.243e-10	1.4907e-09
Mv19541-RA.gene	177.891	445.795	-1.326	1.4364e-10	1.7141e-09
Mv00993-RA.gene	213.565	517.396	-1.274	1.5053e-10	1.7934e-09
Mv14379-RA.gene	235.982	524.424	-1.1519	1.5773e-10	1.8751e-09
Mv13933-RA.gene	239.315	574.254	-1.2609	1.6406e-10	1.9462e-09
Mv13010-RA.gene	0	114.211	-9.6891	1.9017e-10	2.2462e-09
Mv22105-RA.gene	505.135	183.528	1.4531	1.9087e-10	2.2533e-09
Mv20919-RA.gene	214.585	502.879	-1.2263	1.9586e-10	2.3096e-09
Mv17869-RA.gene	173.557	426.998	-1.2966	2.1411e-10	2.5167e-09
Mv14378-RA.gene	250.399	537.305	-1.1019	2.1643e-10	2.5412e-09
Mv17707-RA.gene	484.422	1166.91	-1.2707	2.6673e-10	3.1142e-09
Mv10590-RA.gene	277.652	593.887	-1.0989	4.1333e-10	4.7564e-09
Mv04683-RA.gene	142.99	378.797	-1.4059	7.2795e-10	8.2044e-09
Mv13905-RA.gene	172.31	412.758	-1.258	8.8072e-10	9.8804e-09
Mv25975-RA.gene	182.655	423.203	-1.2147	2.9384e-09	3.1482e-08
Mv03202-RA.gene	87.7143	255.158	-1.5386	4.0926e-09	4.3214e-08
Mv16112-RA.gene	144.451	410.061	-1.5038	4.1158e-09	4.3417e-08
Mv00069-RA.gene	147.401	370.146	-1.3313	4.3781e-09	4.6073e-08
Mv05488-RA.gene	148.489	372.938	-1.3291	4.8503e-09	5.0816e-08
Mv09562-RA.gene	111.891	0	8.8505	5.0004e-09	5.2246e-08
Mv07735-RA.gene	459.128	193.567	1.2399	5.4023e-09	5.631e-08
Mv20721-RA.gene	49.7577	179.182	-1.8493	6.2844e-09	6.4857e-08
Mv17258-RA.gene	1033.16	455.696	1.1849	6.9915e-09	7.1749e-08
Mv05103-RA.gene	206.395	446.122	-1.1129	7.1599e-09	7.334e-08
Mv16262-RA.gene	106.018	0	8.7729	7.5485e-09	7.7248e-08
Mv01603-RA.gene	100.869	0	8.701	1.067e-08	1.0728e-07
Mv06732-RA.gene	97.1253	0	8.6464	1.4046e-08	1.4001e-07
Mv17909-RA.gene	214.673	497.238	-1.2145	1.9139e-08	1.8829e-07
Mv11688-RA.gene	92.6789	0	8.5787	1.9805e-08	1.9468e-07
Mv06719-RA.gene	3316.76	0	26.844	2.0208e-08	1.9828e-07
Mv07225-RA.gene	253.573	515.287	-1.0254	2.2575e-08	2.2072e-07
Mv25290-RA.gene	243.367	501.091	-1.0405	2.8225e-08	2.7315e-07
Mv19531-RA.gene	436.515	201.316	1.1213	3.2498e-08	3.1284e-07
Mv06742-RA.gene	195.077	458.415	-1.2302	3.2599e-08	3.1368e-07
Mv16763-RA.gene	366.694	161.256	1.1874	3.4405e-08	3.3048e-07
Mv18917-RA.gene	12888.6	3713.58	1.7952	3.9203e-08	3.7491e-07
Mv19682-RA.gene	155.125	354.954	-1.192	4.2564e-08	4.0652e-07
Mv09136-RA.gene	49.732	171.048	-1.7842	4.5381e-08	4.323e-07
Mv19358-RA.gene	3526	7976.83	-1.1778	5.061e-08	4.8003e-07
Mv20169-RA.gene	178.573	407.139	-1.1862	5.5589e-08	5.2521e-07
Mv04018-RA.gene	208.647	438.272	-1.0698	7.4663e-08	6.9819e-07
Mv06947-RA.gene	148.258	343.062	-1.2129	8.3414e-08	7.7671e-07
Mv22981-RA.gene	275.042	732.647	-1.411	8.6126e-08	8.0043e-07
Mv11444-RA.gene	392.409	887.25	-1.1793	9.7807e-08	9.0153e-07
Mv22052-RA.gene	20355.5	8177.51	1.3157	1.0601e-07	9.7428e-07
Mv15040-RA.gene	111.942	272.901	-1.2853	1.1353e-07	1.0399e-06
Mv04972-RA.gene	1106.21	0	25.261	1.2954e-07	1.1801e-06
Mv16173-RA.gene	468.606	212.946	1.1334	1.3635e-07	1.2391e-06
Mv22669-RA.gene	254.953	548.057	-1.101	1.4403e-07	1.3024e-06
Mv11001-RA.gene	229.535	607.176	-1.4001	1.4981e-07	1.3497e-06
Mv08917-RA.gene	65.9281	0	8.0874	2.2608e-07	1.9917e-06
Mv26091-RA.gene	660.876	0	24.747	2.3172e-07	2.0381e-06
Mv11823-RA.gene	88.0319	250.767	-1.5102	2.6515e-07	2.321e-06
Mv11393-RA.gene	251.717	514.728	-1.0317	3.4688e-07	3.0064e-06
Mv11455-RA.gene	109.003	262.921	-1.2722	4.1204e-07	3.5403e-06
Mv20415-RA.gene	109.003	262.921	-1.2722	4.1204e-07	3.5403e-06
Mv09925-RA.gene	205.128	438.119	-1.0929	4.8081e-07	4.0911e-06
Mv04970-RA.gene	0	412.311	-24.015	5.2038e-07	4.4089e-06
Mv03330-RA.gene	286.719	124.402	1.2035	5.3483e-07	4.5261e-06
Mv08581-RA.gene	205.657	68.1399	1.5858	5.7985e-07	4.8826e-06
Mv20179-RA.gene	90.3097	238.621	-1.4013	6.0122e-07	5.0528e-06
Mv11422-RA.gene	229.803	462.543	-1.0099	1.0262e-06	8.3899e-06
Mv25408-RA.gene	223.737	0	23.278	1.1462e-06	9.3429e-06
Mv08327-RA.gene	216.331	0	23.229	1.2075e-06	9.8167e-06
Mv25753-RA.gene	194.503	0	23.083	1.4078e-06	1.1335e-05
Mv11354-RA.gene	0	182.193	-22.807	1.8815e-06	1.4899e-05
Mv17223-RA.gene	0	34.9786	-7.9778	1.9428e-06	1.5361e-05
Mv22952-RA.gene	1700.58	4044.92	-1.2498	2.1087e-06	1.6601e-05
Mv07997-RA.gene	80.6725	233.256	-1.5349	2.5981e-06	2.0143e-05
Mv05493-RA.gene	497.283	223.188	1.1486	2.6103e-06	2.023e-05
Mv01377-RA.gene	291.936	709.067	-1.2779	2.7293e-06	2.1093e-05
Mv08176-RA.gene	208.852	76.0342	1.4634	2.9307e-06	2.2515e-05
Mv05005-RA.gene	44.7675	145.046	-1.6994	3.4249e-06	2.6101e-05
Mv14334-RA.gene	257.917	112.459	1.1929	3.6671e-06	2.7888e-05
Mv16925-RA.gene	96.8638	225.013	-1.2165	3.7653e-06	2.8566e-05
Mv04705-RA.gene	190.446	381.82	-1.0055	5.7213e-06	4.2638e-05
Mv21545-RA.gene	55.2451	4.17244	3.7863	8.107e-06	5.9327e-05
Mv13793-RA.gene	32.0538	110.678	-1.7876	8.4492e-06	6.1564e-05
Mv15444-RA.gene	69.9847	188.849	-1.436	9.2113e-06	6.6805e-05
Mv03702-RA.gene	141.057	288.079	-1.0293	1.0657e-05	7.6581e-05
Mv26063-RA.gene	328.537	155.296	1.0765	1.226e-05	8.7666e-05
Mv12912-RA.gene	116.085	276.594	-1.2493	1.4141e-05	0.00010043
Mv14924-RA.gene	35.2538	0	7.1846	1.6797e-05	0.00011799
Mv09650-RA.gene	69.4666	182.925	-1.3996	1.8392e-05	0.00012846
Mv17325-RA.gene	8491.87	3341.05	1.3461	2.8047e-05	0.00019102
Mv07977-RA.gene	131.292	281.268	-1.1007	3.0602e-05	0.00020707
Mv15432-RA.gene	31.6383	0	7.0282	3.1428e-05	0.00021194
Mv21724-RA.gene	203.601	416.755	-1.0373	3.4257e-05	0.00022981
Mv05840-RA.gene	72.1951	173.018	-1.2585	4.0222e-05	0.00026672
Mv06336-RA.gene	99.4383	212.888	-1.0998	4.0292e-05	0.00026711
Mv02725-RA.gene	144.689	317.679	-1.1342	4.1217e-05	0.00027291
Mv14434-RA.gene	87.5651	217.119	-1.3104	4.5863e-05	0.00030149
Mv18241-RA.gene	163.105	331.592	-1.0199	4.6753e-05	0.00030678
Mv10700-RA.gene	228.386	475.054	-1.0529	4.8332e-05	0.00031686
Mv21836-RA.gene	1749.84	3618.78	-1.0486	5.1787e-05	0.0003371
Mv07784-RA.gene	28.9868	0	6.9019	5.431e-05	0.00035163
Mv09247-RA.gene	332.46	154.052	1.102	5.5886e-05	0.00036099
Mv07257-RA.gene	28.7815	0	6.8923	6.8436e-05	0.00043449
Mv07686-RA.gene	48.1472	129.389	-1.4281	7.1056e-05	0.00045021
Mv04550-RA.gene	46.588	130.959	-1.4941	7.3462e-05	0.00046438
Mv07095-RA.gene	90.8839	197.173	-1.1161	8.018e-05	0.00050394
Mv07674-RA.gene	138.529	286.327	-1.047	0.00012385	0.00075649
Mv08651-RA.gene	55.999	138.279	-1.3037	0.00012474	0.00076067
Mv11049-RA.gene	116.26	242.103	-1.0541	0.00016006	0.00095816
Mv26078-RA.gene	18.0937	70.3207	-1.9553	0.00018318	0.0010847
Mv25202-RA.gene	136.011	48.2519	1.5064	0.00018405	0.0010893
Mv12620-RA.gene	101.915	226.743	-1.1496	0.00018691	0.0011044
Mv16758-RA.gene	157.673	66.9043	1.2438	0.00019329	0.0011385
Mv06697-RA.gene	148.559	300.32	-1.0142	0.00023285	0.0013507
Mv02683-RA.gene	57.117	136.193	-1.2534	0.00023702	0.0013724
Mv16016-RA.gene	165.87	352.657	-1.0882	0.00028523	0.0016286
Mv21923-RA.gene	0	16.7478	-6.9189	0.00029513	0.0016822
Mv14182-RA.gene	3487.42	7316.59	-1.0688	0.00029741	0.0016938
Mv11241-RA.gene	54.5169	11.0344	2.3011	0.00034796	0.0019573
Mv12451-RA.gene	258.454	115.963	1.1494	0.00037638	0.0020984
Mv01878-RA.gene	116.255	39.2382	1.5523	0.00037821	0.002108
Mv25123-RA.gene	41.2803	115.185	-1.4793	0.00038639	0.0021498
Mv16145-RA.gene	133.635	270.154	-1.0126	0.00042317	0.0023395
Mv04404-RA.gene	18.0167	63.7276	-1.8222	0.00061155	0.0032792
Mv20670-RA.gene	37.7979	100.582	-1.4116	0.00065951	0.0035132
Mv06949-RA.gene	90.0065	185.746	-1.0421	0.00069271	0.0036762
Mv21992-RA.gene	72.6971	189.242	-1.3811	0.00077227	0.0040625
Mv19886-RA.gene	138.595	61.2198	1.1831	0.00077286	0.0040647
Mv09066-RA.gene	72.0925	150.796	-1.0627	0.00098696	0.0050749
Mv13471-RA.gene	17.8884	0	6.2064	0.0011003	0.0055999
Mv06908-RA.gene	277.347	120.077	1.2058	0.0011039	0.0056151
Mv25647-RA.gene	67.5177	145.017	-1.1048	0.0014537	0.0072271
Mv09998-RA.gene	1697.47	593.284	1.5163	0.0016032	0.0079023
Mv09164-RA.gene	254.848	125.732	1.0194	0.0017425	0.0085064
Mv21888-RA.gene	65.3539	140.089	-1.1045	0.0018294	0.0088873
Mv04635-RA.gene	0	12.3356	-6.4694	0.0020363	0.0097991
Mv03042-RA.gene	43.2853	9.70416	2.1514	0.0022101	0.010571
Mv25965-RA.gene	8.58006	39.7543	-2.2082	0.0024106	0.011427
Mv10397-RA.gene	23.6999	0	6.6103	0.002578	0.012139
Mv00252-RA.gene	4229.98	1864.18	1.1817	0.0026312	0.012358
Mv25953-RA.gene	779.61	14.4508	5.7539	0.002751	0.012854
Mv14031-RA.gene	8803.34	4252.7	1.0499	0.0028647	0.013349
Mv05055-RA.gene	96.4179	38.5768	1.3295	0.0030039	0.013908
Mv05868-RA.gene	21.8119	0.574249	5.0695	0.0030261	0.013988
Mv12019-RA.gene	0	11.9431	-6.4204	0.0030788	0.014216
Mv12336-RA.gene	0	10.8236	-6.2823	0.0035023	0.016007
Mv25851-RA.gene	46.0138	102.392	-1.1579	0.0035162	0.016063
Mv25986-RA.gene	13.6216	0	5.812	0.003549	0.016203
Mv07579-RA.gene	38.3721	89.2419	-1.2198	0.0035646	0.016267
Mv05310-RA.gene	13.8061	0	5.8325	0.0036399	0.01658
Mv26489-RA.gene	13.4933	0	5.7991	0.0036848	0.016774
Mv22283-RA.gene	0	10.4601	-6.2376	0.0037306	0.016951
Mv12362-RA.gene	2689.5	1333.9	1.0125	0.0038044	0.017261
Mv23015-RA.gene	87.5394	34.0409	1.3648	0.0044828	0.020011
Mv26463-RA.gene	56.1017	18.049	1.6492	0.0048116	0.021323
Mv05080-RA.gene	18.068	53.66	-1.5727	0.0048644	0.021523
Mv25918-RA.gene	13.3602	0	5.7834	0.0049028	0.021679
Mv25511-RA.gene	16.8987	54.5106	-1.6822	0.0051058	0.022491
Mv07025-RA.gene	12.4522	0	5.6827	0.0051773	0.022755
Mv15757-RA.gene	151.262	75.8524	1.0003	0.0057756	0.02508
Mv03554-RA.gene	0	9.91493	-6.1676	0.0058255	0.025273
Mv16313-RA.gene	259.133	923.796	-1.8345	0.006522	0.027975
Mv11029-RA.gene	127.142	288.676	-1.1788	0.007057	0.030076
Mv19139-RA.gene	16.9243	49.2768	-1.5431	0.0076469	0.032282
Mv15784-RA.gene	11.3599	0	5.55	0.00794	0.033355
Mv11466-RA.gene	11.2059	0	5.5314	0.0087072	0.036221
Mv15675-RA.gene	0	9.10087	-6.0284	0.0094232	0.038867
Mv25288-RA.gene	50.7778	110.736	-1.1244	0.0094959	0.039138
Mv10168-RA.gene	1176.9	21.3128	5.7867	0.0098387	0.040308
Mv04402-RA.gene	11.1546	0	5.5251	0.009877	0.040457
Mv20395-RA.gene	7.80049	33.6484	-2.1014	0.010104	0.041257
Mv25320-RA.gene	16.873	49.4004	-1.5432	0.010852	0.043932
Mv02013-RA.gene	10.4777	0	5.4343	0.011073	0.04476
Mv12734-RA.gene	63.6407	25.8777	1.2937	0.011423	0.046066
Mv26249-RA.gene	27.6587	4.92843	2.5363	0.011951	0.047972
Mv19171-RA.gene	10.4263	0	5.4276	0.012328	0.049316
Mv07565-RA.gene	63.0713	25.667	1.3016	0.01247	0.049792

## Sheet: S3B
Table S3B. List of differentially expressed genes under high light treatment. Genes related to epigenetic processes are highlighted in yellow.
Gene ID	High light readcount	Control readcount	Log2FoldChange	pval	padj
Mv16633-RA.gene	1317.39	33560.3	-4.6694	0	0
Mv09033-RA.gene	4086.06	28752.9	-2.8148	0	0
Mv00827-RA.gene	4367.74	25563	-2.5487	0	0
Mv12184-RA.gene	164593	36446.7	2.1751	0	0
Mv18884-RA.gene	196107	42064.1	2.2211	0	0
Mv10798-RA.gene	175121	35423.9	2.3056	0	0
Mv16082-RA.gene	112654	22783.4	2.3058	0	0
Mv25191-RA.gene	38563.6	7392.86	2.3831	0	0
Mv26115-RA.gene	95159.7	17532.4	2.4403	0	0
Mv21822-RA.gene	12370.1	2198.51	2.4926	0	0
Mv20784-RA.gene	41780	7325.67	2.5121	0	0
Mv14768-RA.gene	62434.1	10853.4	2.5246	0	0
Mv19820-RA.gene	167827	29082.1	2.5289	0	0
Mv19286-RA.gene	10073.7	1604.16	2.651	0	0
Mv26072-RA.gene	9890.43	1574.39	2.6516	0	0
Mv00901-RA.gene	66991.8	10545.5	2.6675	0	0
Mv10440-RA.gene	28777.7	4304.46	2.742	0	0
Mv07536-RA.gene	24152.4	3506.58	2.7845	0	0
Mv09545-RA.gene	96819.9	13778.3	2.8131	0	0
Mv04948-RA.gene	32261	4342.34	2.8926	0	0
Mv09645-RA.gene	13237.3	1673.66	2.9834	0	0
Mv02403-RA.gene	18106	2237.57	3.0179	0	0
Mv16308-RA.gene	25463.9	3063.87	3.0559	0	0
Mv02038-RA.gene	18586.6	2205.96	3.075	0	0
Mv05177-RA.gene	20454.1	2297.49	3.1543	0	0
Mv23000-RA.gene	8618.88	927.542	3.2167	0	0
Mv01786-RA.gene	18918.4	2029.16	3.2199	0	0
Mv08710-RA.gene	22663.7	2381.08	3.2519	0	0
Mv07120-RA.gene	22496.5	2340.01	3.2662	0	0
Mv19715-RA.gene	8983.31	913.033	3.3002	0	0
Mv09968-RA.gene	10787.6	1038.72	3.3799	0	0
Mv09546-RA.gene	25466.2	2425.93	3.3927	0	0
Mv17675-RA.gene	13510.5	1257.48	3.4287	0	0
Mv00302-RA.gene	6878.04	582.128	3.5606	0	0
Mv10437-RA.gene	33781.5	2859.06	3.5611	0	0
Mv20831-RA.gene	11108.8	907.933	3.6112	0	0
Mv11916-RA.gene	55803.6	4269.09	3.7092	0	0
Mv19229-RA.gene	4642.61	338.691	3.7804	0	0
Mv22352-RA.gene	58857.4	4086.4	3.8481	0	0
Mv20602-RA.gene	40171.2	1509.53	4.7357	0	0
Mv18926-RA.gene	342209	6276.95	5.7694	0	0
Mv07111-RA.gene	7942.2	40387.2	-2.346	3.4924e-307	1.7946e-304
Mv00119-RA.gene	6198.55	524.019	3.567	1.1785e-306	5.9149e-304
Mv04468-RA.gene	12669.3	2581.59	2.2953	2.6398e-303	1.2948e-300
Mv09933-RA.gene	18651.8	4579.13	2.0264	2.3028e-293	1.1044e-290
Mv06501-RA.gene	116448	24506.7	2.2485	5.4966e-283	2.5789e-280
Mv15351-RA.gene	10434.9	1799.35	2.5369	1.5718e-270	7.2174e-268
Mv05685-RA.gene	15996.9	3999.47	2.0001	9.4088e-267	4.2304e-264
Mv11002-RA.gene	21697.2	3894.98	2.4785	1.5339e-263	6.756e-261
Mv20901-RA.gene	29631.4	8631.87	1.7795	4.1617e-261	1.7964e-258
Mv14616-RA.gene	167143	53459.5	1.6446	5.8549e-261	2.4777e-258
Mv26501-RA.gene	11438.8	1640.69	2.8029	3.3271e-259	1.3809e-256
Mv10661-RA.gene	8179.08	1502.25	2.4444	1.7628e-258	7.1781e-256
Mv15577-RA.gene	6894.24	643.851	3.4155	6.8494e-254	2.7375e-251
Mv20021-RA.gene	34810.7	9111.41	1.9341	7.3942e-254	2.9015e-251
Mv09793-RA.gene	6231.06	846.696	2.8825	4.5549e-250	1.7554e-247
Mv11099-RA.gene	13439.6	3131.7	2.1012	4.7682e-250	1.8054e-247
Mv03406-RA.gene	5575.32	690.756	3.015	8.6625e-250	3.2234e-247
Mv00295-RA.gene	22103	6343.71	1.801	1.5922e-249	5.8243e-247
Mv11931-RA.gene	8197.21	948.882	3.1118	3.9492e-247	1.4205e-244
Mv15393-RA.gene	4505.69	470.976	3.2606	9.9448e-247	3.5185e-244
Mv02725-RA.gene	3922.37	230.225	4.0978	1.1795e-245	4.1058e-243
Mv01874-RA.gene	8865.92	1549.7	2.5182	2.3675e-243	8.1102e-241
Mv13823-RA.gene	19928.1	2622.63	2.9256	1.341e-242	4.5223e-240
Mv08062-RA.gene	42836.5	7079.33	2.5973	1.4603e-241	4.8487e-239
Mv26223-RA.gene	13616.7	49956.5	-1.8753	4.1233e-238	1.3483e-235
Mv07872-RA.gene	10223.3	2256.29	2.1807	9.1272e-238	2.94e-235
Mv03703-RA.gene	10685.2	2527.66	2.0802	6.2066e-237	1.9699e-234
Mv20770-RA.gene	6360.07	787.048	3.0136	2.0869e-235	6.5276e-233
Mv00372-RA.gene	3542.4	255.043	3.8005	8.3322e-229	2.5689e-226
Mv17541-RA.gene	3716.07	15028.9	-2.0159	2.381e-227	7.1858e-225
Mv13914-RA.gene	6644.86	1097.54	2.5994	2.3973e-227	7.1858e-225
Mv17390-RA.gene	13489.6	3445.39	1.9696	3.6046e-227	1.0657e-224
Mv01575-RA.gene	7060.93	1394.37	2.3412	6.6257e-227	1.9324e-224
Mv17674-RA.gene	17530.4	3279.79	2.4182	1.2362e-224	3.5572e-222
Mv18299-RA.gene	71120.9	23582.3	1.5926	2.8335e-223	8.0463e-221
Mv07538-RA.gene	7835.32	1432.04	2.4537	5.1792e-220	1.4517e-217
Mv10531-RA.gene	10365.7	2539.98	2.0292	1.3932e-218	3.855e-216
Mv02197-RA.gene	7136.98	1319.02	2.4365	1.4595e-217	3.9872e-215
Mv09064-RA.gene	9609.1	2237.83	2.1023	1.9791e-217	5.3392e-215
Mv08908-RA.gene	7469.83	1364.22	2.4518	4.2072e-217	1.121e-214
Mv17984-RA.gene	97127.9	27448.4	1.8232	8.1919e-217	2.1561e-214
Mv15301-RA.gene	6956.01	971.482	2.8432	1.6442e-215	4.2752e-213
Mv16801-RA.gene	4984.82	815.534	2.6117	9.3254e-211	2.396e-208
Mv06086-RA.gene	80043.4	19850.9	2.0117	7.0318e-202	1.7854e-199
Mv18375-RA.gene	18366.2	3835.27	2.2608	1.4899e-200	3.739e-198
Mv04869-RA.gene	52154.1	15494.6	1.7512	5.8787e-200	1.4583e-197
Mv04437-RA.gene	6265.28	1127.67	2.4761	9.6075e-199	2.3562e-196
Mv13050-RA.gene	100639	35877.6	1.4881	2.2311e-195	5.4103e-193
Mv12476-RA.gene	5248.85	884.051	2.5692	2.6369e-195	6.3234e-193
Mv20856-RA.gene	11668.9	2785.98	2.0676	2.9527e-193	7.0027e-191
Mv09008-RA.gene	3948.4	459.748	3.101	4.4275e-192	1.0386e-189
Mv17713-RA.gene	4829.39	862.323	2.4871	1.9338e-191	4.4877e-189
Mv20593-RA.gene	7072.85	1580.11	2.1634	1.4881e-188	3.4166e-186
Mv15785-RA.gene	5262.26	1026.97	2.3565	8.9715e-183	2.0381e-180
Mv09261-RA.gene	4262.98	710.609	2.5864	5.5095e-182	1.2386e-179
Mv11532-RA.gene	7722.23	2022.8	1.9329	2.279e-181	5.0707e-179
Mv14100-RA.gene	29005.1	8606.61	1.753	4.3059e-178	9.4827e-176
Mv19353-RA.gene	21710.3	7336.27	1.5654	6.5583e-178	1.4297e-175
Mv07722-RA.gene	4592.05	907.283	2.3401	4.6623e-175	1.0062e-172
Mv16759-RA.gene	5539.92	881.734	2.6532	8.1582e-175	1.7433e-172
Mv18286-RA.gene	1959.59	9076.12	-2.2107	2.9064e-170	6.1497e-168
Mv07109-RA.gene	6131.49	1278	2.2642	1.1545e-169	2.419e-167
Mv17163-RA.gene	9982.75	2110.11	2.2427	8.2816e-169	1.7186e-166
Mv05882-RA.gene	3200.22	360.644	3.1492	6.6065e-167	1.3579e-164
Mv09953-RA.gene	97266.9	32921.1	1.5631	8.9854e-167	1.8295e-164
Mv01132-RA.gene	1971.25	7554.18	-1.9383	1.4798e-166	2.9847e-164
Mv00300-RA.gene	3158.72	468.552	2.752	5.299e-164	1.0589e-161
Mv02759-RA.gene	28951.6	8626.81	1.7472	8.0655e-164	1.597e-161
Mv07034-RA.gene	5047.1	1112.52	2.1814	1.6694e-163	3.2754e-161
Mv20188-RA.gene	3384.9	430.783	2.9741	2.3723e-159	4.6125e-157
Mv00822-RA.gene	4269.53	13559.7	-1.6668	1.3161e-157	2.5362e-155
Mv06771-RA.gene	12342.3	4077.58	1.5976	1.9987e-154	3.8173e-152
Mv21492-RA.gene	10366.1	3145.15	1.7207	2.4953e-154	4.7239e-152
Mv00914-RA.gene	2562.6	311.701	3.0409	1.5192e-153	2.8511e-151
Mv21862-RA.gene	1722.38	91.3619	4.2378	3.4859e-153	6.4855e-151
Mv00118-RA.gene	4781.98	1109.02	2.1087	6.2256e-150	1.1484e-147
Mv00726-RA.gene	4196.63	754.974	2.4765	6.6881e-150	1.2232e-147
Mv21675-RA.gene	4070.93	672.362	2.6017	2.5562e-149	4.6359e-147
Mv11908-RA.gene	1898.19	7344.14	-1.9516	3.7609e-149	6.764e-147
Mv07500-RA.gene	6944.39	1907.65	1.8649	1.5687e-148	2.798e-146
Mv18802-RA.gene	1338.01	5883.28	-2.1355	1.8167e-147	3.2137e-145
Mv17406-RA.gene	4370.59	620.941	2.8196	1.3488e-146	2.3667e-144
Mv07529-RA.gene	6800.26	1777.79	1.9368	1.4045e-146	2.4445e-144
Mv12931-RA.gene	5386.19	1354.63	1.9914	5.3963e-145	9.317e-143
Mv09666-RA.gene	36534.8	84896	-1.2164	1.6049e-143	2.749e-141
Mv00303-RA.gene	4142.97	878.427	2.2394	7.1178e-143	1.2096e-140
Mv17448-RA.gene	4916.5	1155.01	2.0888	8.5073e-143	1.4344e-140
Mv09370-RA.gene	7178.69	2072.61	1.7922	4.0802e-142	6.8263e-140
Mv16486-RA.gene	6963.13	2092.68	1.7345	7.6407e-141	1.2685e-138
Mv20177-RA.gene	14766.9	4695.55	1.6533	6.3072e-140	1.0391e-137
Mv16541-RA.gene	6214.62	1578.96	1.9779	2.524e-139	4.1268e-137
Mv16422-RA.gene	14444.3	5491.9	1.3952	7.4432e-138	1.2078e-135
Mv01131-RA.gene	1358.45	5188.1	-1.9332	1.2824e-137	2.0655e-135
Mv16134-RA.gene	8989.91	2898.31	1.6337	4.5166e-137	7.2206e-135
Mv04867-RA.gene	27989.5	11702.4	1.2582	5.8843e-136	9.3379e-134
Mv10360-RA.gene	5576.95	1206.83	2.2107	1.9661e-135	3.0972e-133
Mv23009-RA.gene	3235.15	588.247	2.4611	5.1105e-135	7.9924e-133
Mv10487-RA.gene	48563.2	124614	-1.3596	9.4018e-133	1.4598e-130
Mv14621-RA.gene	3741.59	833.882	2.1652	2.8183e-132	4.3446e-130
Mv06698-RA.gene	5664.31	1580.81	1.8421	9.0969e-132	1.3924e-129
Mv14642-RA.gene	7986.14	1794.85	2.1542	4.2241e-130	6.4201e-128
Mv19408-RA.gene	1982.35	243.22	3.0276	7.6411e-130	1.1532e-127
Mv19553-RA.gene	3434.5	444.598	2.9542	1.2151e-129	1.8212e-127
Mv16693-RA.gene	4026.9	831.846	2.2743	1.9357e-129	2.8811e-127
Mv16119-RA.gene	5701.95	1626.57	1.8091	5.6304e-129	8.323e-127
Mv10482-RA.gene	52688.7	116307	-1.1424	7.5593e-128	1.1098e-125
Mv06337-RA.gene	4502.75	1008.03	2.1574	6.4769e-127	9.4449e-125
Mv14099-RA.gene	35814.4	12428.8	1.5272	1.4225e-126	2.0605e-124
Mv06513-RA.gene	5483.6	1161.5	2.2367	6.3825e-126	9.1831e-124
Mv12274-RA.gene	8332.32	23174.7	-1.4756	2.6178e-125	3.7416e-123
Mv07937-RA.gene	6017.63	15717.3	-1.3849	1.0223e-124	1.4515e-122
Mv03413-RA.gene	5158.65	1276.24	2.0132	2.6871e-124	3.7904e-122
Mv25883-RA.gene	4094.36	693.632	2.5603	6.5998e-124	9.2491e-122
Mv05084-RA.gene	11230.3	2525.04	2.1541	1.2913e-121	1.798e-119
Mv14641-RA.gene	3862.93	856.701	2.1705	2.478e-120	3.4282e-118
Mv15076-RA.gene	8771.29	2693.15	1.7045	2.652e-120	3.6456e-118
Mv14988-RA.gene	13227.2	5028.43	1.3951	1.6384e-119	2.2379e-117
Mv20187-RA.gene	4082.74	358.879	3.5003	1.7541e-118	2.3809e-116
Mv06072-RA.gene	8536.04	2385.2	1.838	2.5406e-118	3.4269e-116
Mv07030-RA.gene	3322.32	697.362	2.2543	3.7419e-118	5.016e-116
Mv13782-RA.gene	12170.7	3618.82	1.7499	4.7912e-118	6.383e-116
Mv26114-RA.gene	17834.8	7443.77	1.2608	5.539e-117	7.3339e-115
Mv05466-RA.gene	5518.12	1183.78	2.2234	5.7546e-116	7.573e-114
Mv05475-RA.gene	3981.51	977.702	2.0265	1.226e-115	1.6036e-113
Mv19662-RA.gene	63129.2	25545.1	1.3054	5.2687e-115	6.85e-113
Mv12154-RA.gene	92502.9	43288.6	1.0956	1.7389e-113	2.2472e-111
Mv17561-RA.gene	8075.26	2776.61	1.5407	2.0534e-113	2.6379e-111
Mv19836-RA.gene	5754.64	1481.37	1.9578	8.5626e-113	1.0935e-110
Mv10040-RA.gene	9856.79	3470.28	1.5067	1.0804e-112	1.3716e-110
Mv13613-RA.gene	18777.7	7533.64	1.318	1.7064e-112	2.1537e-110
Mv15274-RA.gene	13599.7	5470.18	1.3143	2.4038e-112	3.0162e-110
Mv03126-RA.gene	6415.97	2071.63	1.63	6.2801e-112	7.8346e-110
Mv09035-RA.gene	11011.4	3029.76	1.8628	5.4989e-111	6.8205e-109
Mv20591-RA.gene	2226.03	358.112	2.6392	2.6499e-110	3.268e-108
Mv09977-RA.gene	2442.4	476.816	2.3563	1.1856e-109	1.4539e-107
Mv14946-RA.gene	18988.8	7084.71	1.4228	1.5795e-109	1.926e-107
Mv20903-RA.gene	50004.7	21349	1.228	1.5938e-109	1.9325e-107
Mv14547-RA.gene	2237.88	377.145	2.571	3.8658e-109	4.661e-107
Mv01746-RA.gene	5049.08	12676	-1.3277	4.3465e-109	5.2114e-107
Mv09829-RA.gene	2727.83	414.139	2.7182	2.3341e-108	2.7832e-106
Mv06085-RA.gene	7776.91	2896.26	1.4249	4.696e-108	5.5687e-106
Mv12372-RA.gene	12334.6	5158.68	1.2577	8.373e-108	9.8746e-106
Mv03482-RA.gene	3463.61	752.722	2.2016	2.3955e-107	2.8098e-105
Mv20454-RA.gene	8812.12	3118.76	1.4992	4.4527e-107	5.1945e-105
Mv17142-RA.gene	5893	14460.4	-1.2951	1.4947e-106	1.7343e-104
Mv03133-RA.gene	11975.4	3997.73	1.5822	1.7239e-106	1.9896e-104
Mv21638-RA.gene	130288	51160.2	1.3487	2.9222e-106	3.3546e-104
Mv01738-RA.gene	9431.7	3053.78	1.6281	1.5009e-105	1.7139e-103
Mv09522-RA.gene	33713	12484.8	1.4335	1.1091e-104	1.2599e-102
Mv07945-RA.gene	26277.3	12445.6	1.0782	9.1701e-104	1.0362e-101
Mv04688-RA.gene	26186.6	10828.8	1.2743	5.464e-103	6.1419e-101
Mv11876-RA.gene	4547.03	1358.38	1.7428	8.0266e-103	8.9757e-101
Mv21670-RA.gene	2872.82	563.581	2.3515	1.4049e-101	1.5629e-99
Mv05492-RA.gene	6715.93	2306.71	1.5412	1.3722e-99	1.5187e-97
Mv15485-RA.gene	19218.4	6062	1.6653	3.2902e-99	3.6229e-97
Mv22663-RA.gene	18798.4	7397.89	1.3455	1.2035e-98	1.3185e-96
Mv05929-RA.gene	3104.2	758.543	2.0348	1.8291e-97	1.9937e-95
Mv11676-RA.gene	6208.55	1760.92	1.8195	3.7734e-96	4.0923e-94
Mv00863-RA.gene	4164.01	1296.73	1.6834	4.2855e-96	4.6244e-94
Mv00132-RA.gene	4622.05	874.425	2.4053	4.4919e-96	4.8231e-94
Mv21092-RA.gene	5334.18	1262.67	2.0782	4.6672e-96	4.9865e-94
Mv00595-RA.gene	24776.4	11582.3	1.0972	1.4849e-95	1.5787e-93
Mv12802-RA.gene	1343.83	149.082	3.1772	1.7233e-94	1.8231e-92
Mv00144-RA.gene	757.867	2996.1	-1.9826	3.3593e-94	3.5366e-92
Mv07707-RA.gene	9671.01	4055.75	1.254	3.6826e-94	3.8581e-92
Mv12849-RA.gene	2921.41	595.979	2.2945	5.8329e-94	6.0814e-92
Mv00269-RA.gene	3903.29	978.783	1.9966	6.0676e-94	6.2957e-92
Mv16266-RA.gene	9318.85	3345.8	1.4787	1.2957e-93	1.338e-91
Mv09813-RA.gene	4621.97	1487.64	1.6366	1.5169e-93	1.559e-91
Mv14631-RA.gene	6300.37	2310.45	1.4479	1.564e-93	1.5998e-91
Mv18532-RA.gene	3344.96	868.822	1.9428	1.6084e-93	1.6374e-91
Mv11560-RA.gene	1228.09	4161.38	-1.7612	4.5568e-93	4.6171e-91
Mv25777-RA.gene	4135.6	1304.95	1.6649	7.8371e-93	7.9038e-91
Mv05532-RA.gene	8277.01	2588.58	1.6782	1.1924e-92	1.1969e-90
Mv00826-RA.gene	2791.83	10083.8	-1.852	1.341e-92	1.3398e-90
Mv04496-RA.gene	20819.8	8394.94	1.3107	6.0059e-92	5.9733e-90
Mv18323-RA.gene	3266.89	881.745	1.8882	9.4392e-92	9.3448e-90
Mv19548-RA.gene	3690.04	1058.99	1.7995	1.0477e-91	1.0325e-89
Mv18929-RA.gene	61585.9	3724.44	4.0474	1.72e-90	1.6873e-88
Mv17899-RA.gene	6338.69	2343.52	1.4347	1.913e-90	1.8682e-88
Mv11124-RA.gene	3490.78	8702.42	-1.3175	7.8469e-90	7.6285e-88
Mv22403-RA.gene	12321	5466.38	1.1728	1.4763e-89	1.4287e-87
Mv20945-RA.gene	5673.62	2089.46	1.4408	1.7962e-88	1.7229e-86
Mv02650-RA.gene	3398.41	1025.13	1.7291	2.2284e-87	2.1281e-85
Mv26454-RA.gene	19460.8	8107.51	1.2635	2.9497e-87	2.8044e-85
Mv03060-RA.gene	8030.77	3279.86	1.2925	2.0876e-86	1.9761e-84
Mv20919-RA.gene	2299.53	364.429	2.6615	5.5134e-85	5.1961e-83
Mv11590-RA.gene	1337.71	4150	-1.634	2.2799e-84	2.13e-82
Mv09034-RA.gene	9806.65	4184.56	1.2291	2.6e-84	2.4186e-82
Mv11249-RA.gene	1214.68	149.65	3.0221	3.1071e-84	2.878e-82
Mv18701-RA.gene	2923.65	8231.06	-1.4926	3.2217e-83	2.9714e-81
Mv08000-RA.gene	2719.61	727.507	1.9013	3.2913e-83	3.0226e-81
Mv07721-RA.gene	5449.15	1818.48	1.5826	4.0257e-83	3.6815e-81
Mv12530-RA.gene	544.575	2271.67	-2.061	6.5262e-83	5.918e-81
Mv07331-RA.gene	3165.35	680.88	2.2144	1.8769e-82	1.6948e-80
Mv19303-RA.gene	14549.9	4947.32	1.5567	4.8969e-82	4.4035e-80
Mv15111-RA.gene	3122.25	739.429	2.0791	1.0683e-81	9.5669e-80
Mv21809-RA.gene	8252.13	3126.98	1.3993	8.9257e-81	7.9601e-79
Mv04927-RA.gene	5873.75	2065.31	1.5093	1.9438e-80	1.7264e-78
Mv10073-RA.gene	2993.01	866.721	1.7894	3.4423e-80	3.0448e-78
Mv02708-RA.gene	56284.8	26883.6	1.0661	4.2569e-80	3.7499e-78
Mv00425-RA.gene	2514.04	525.884	2.2613	5.3537e-80	4.6969e-78
Mv25711-RA.gene	2947.53	885.808	1.7345	5.5891e-80	4.8835e-78
Mv17185-RA.gene	5906.7	13178.6	-1.1577	6.8554e-80	5.9659e-78
Mv01073-RA.gene	3685.82	1187.28	1.6332	6.0314e-79	5.2277e-77
Mv21823-RA.gene	24360.1	11169.8	1.1253	7.598e-79	6.5592e-77
Mv03318-RA.gene	1358.37	153.363	3.1499	1.0182e-78	8.7548e-77
Mv20762-RA.gene	23092.6	11409.8	1.0172	3.6249e-78	3.1044e-76
Mv03960-RA.gene	1108.7	3383.47	-1.6096	1.6613e-77	1.4172e-75
Mv19522-RA.gene	13840.2	6049.75	1.1944	5.3121e-77	4.5136e-75
Mv20960-RA.gene	4808.97	1855.4	1.374	1.434e-76	1.2137e-74
Mv04700-RA.gene	4634.69	1674.51	1.4686	5.1368e-76	4.3305e-74
Mv18681-RA.gene	8638.31	3587.48	1.2672	9.6191e-76	8.0778e-74
Mv00452-RA.gene	13784.7	6353.12	1.1178	1.0322e-75	8.6346e-74
Mv07695-RA.gene	19230.7	7989.67	1.2674	1.7572e-75	1.4643e-73
Mv15269-RA.gene	7878.3	3498.62	1.1714	8.7947e-75	7.3003e-73
Mv02039-RA.gene	34619.1	12871.8	1.4275	9.1426e-75	7.56e-73
Mv20769-RA.gene	3268.81	967.806	1.7581	2.1617e-74	1.7807e-72
Mv20723-RA.gene	1700.34	339.241	2.3281	4.1174e-74	3.3788e-72
Mv14645-RA.gene	1971.08	5753.55	-1.5455	4.8042e-74	3.9274e-72
Mv19356-RA.gene	7199.17	3171.88	1.1824	7.5399e-74	6.1406e-72
Mv21829-RA.gene	406.254	2021.38	-2.3126	1.4476e-73	1.1745e-71
Mv18969-RA.gene	3572.46	1117.86	1.6781	2.1212e-73	1.7146e-71
Mv06499-RA.gene	18391.3	8137.5	1.1765	3.8285e-73	3.0831e-71
Mv11063-RA.gene	19460	9584.91	1.022	3.9495e-73	3.1687e-71
Mv06895-RA.gene	1854.37	433.919	2.0969	1.2358e-72	9.8779e-71
Mv22230-RA.gene	2678.62	726.677	1.8847	2.7786e-72	2.2129e-70
Mv06424-RA.gene	6240.65	2147.92	1.5402	2.8809e-72	2.2859e-70
Mv16845-RA.gene	12067.4	5438.77	1.1502	6.8494e-72	5.4148e-70
Mv04543-RA.gene	5390.53	1303.38	2.0496	1.1055e-71	8.708e-70
Mv10504-RA.gene	194149	405442	-1.0623	2.0715e-71	1.6257e-69
Mv14123-RA.gene	2138.9	460.864	2.2185	3.1107e-71	2.4324e-69
Mv11848-RA.gene	5203.14	13851.6	-1.4121	3.199e-71	2.4924e-69
Mv14693-RA.gene	2619.17	742.44	1.8168	3.358e-71	2.6069e-69
Mv19766-RA.gene	1160.3	163.132	2.8357	7.6594e-71	5.9249e-69
Mv13545-RA.gene	5319.69	1713.16	1.6352	1.1992e-70	9.243e-69
Mv25073-RA.gene	4062.95	1200.23	1.7608	3.6639e-70	2.8141e-68
Mv16615-RA.gene	1158.01	180.39	2.682	1.3436e-69	1.0283e-67
Mv14402-RA.gene	8069.27	3477.77	1.2145	4.5951e-69	3.5043e-67
Mv12419-RA.gene	27314.7	11965	1.1913	1.0617e-68	8.0401e-67
Mv11421-RA.gene	3630.15	1088.26	1.7364	1.0601e-68	8.0401e-67
Mv16069-RA.gene	10570.5	4138.63	1.3533	1.9592e-68	1.4784e-66
Mv11979-RA.gene	15493.7	5584.17	1.4724	1.9688e-68	1.4805e-66
Mv07946-RA.gene	1687.41	374.27	2.1734	5.3306e-68	3.9946e-66
Mv08020-RA.gene	3047.14	937.13	1.7027	3.0554e-67	2.2817e-65
Mv10356-RA.gene	5006.48	1987	1.3342	4.2851e-67	3.189e-65
Mv10023-RA.gene	2415.63	620.996	1.9588	4.6775e-67	3.4691e-65
Mv11092-RA.gene	2347.49	652.114	1.8476	3.4092e-66	2.5198e-64
Mv02133-RA.gene	2808.24	839.01	1.7422	4.827e-66	3.5555e-64
Mv13335-RA.gene	11070.2	4441.1	1.3184	1.1672e-65	8.5679e-64
Mv03265-RA.gene	2255.52	669.425	1.7533	3.3161e-65	2.4178e-63
Mv09028-RA.gene	3535.73	1281.5	1.4653	1.3094e-64	9.5153e-63
Mv15706-RA.gene	2148.12	493.119	2.1216	1.8704e-64	1.3546e-62
Mv21160-RA.gene	16386.6	7625.15	1.1042	2.158e-64	1.5576e-62
Mv17542-RA.gene	1160.52	3692.7	-1.6689	4.6152e-64	3.3202e-62
Mv12224-RA.gene	443.712	1754.76	-1.9838	1.6639e-63	1.193e-61
Mv14873-RA.gene	4409.43	1760.37	1.3255	2.031e-63	1.4514e-61
Mv23041-RA.gene	8685.16	2807.07	1.6295	5.5703e-63	3.9676e-61
Mv15868-RA.gene	2070.35	567.988	1.8676	8.1915e-63	5.8154e-61
Mv11969-RA.gene	113.729	918.539	-3.0142	1.7441e-62	1.2342e-60
Mv07904-RA.gene	2989.21	6634.3	-1.1498	2.438e-62	1.7195e-60
Mv18580-RA.gene	3152.33	1018.53	1.6278	2.4689e-62	1.7356e-60
Mv00521-RA.gene	1635.03	390.933	2.0657	3.6467e-62	2.5553e-60
Mv12866-RA.gene	3111.51	957.794	1.7014	4.6668e-62	3.2595e-60
Mv17941-RA.gene	11387.8	4822.99	1.239	4.6885e-62	3.2641e-60
Mv15438-RA.gene	9136.78	3522.51	1.3754	6.9458e-62	4.8201e-60
Mv07662-RA.gene	4614.33	1961.75	1.2342	1.3761e-61	9.5192e-60
Mv08829-RA.gene	9381.77	4654.51	1.0115	2.2077e-61	1.5222e-59
Mv05471-RA.gene	1647.37	371.558	2.1461	2.9693e-61	2.0409e-59
Mv05467-RA.gene	2609.28	765.628	1.7663	3.652e-61	2.5021e-59
Mv01431-RA.gene	1635.45	226.746	2.8579	3.6888e-61	2.5193e-59
Mv15703-RA.gene	2105.3	625.321	1.7525	5.155e-61	3.5097e-59
Mv14216-RA.gene	3573.66	1244.16	1.5219	1.1322e-60	7.6599e-59
Mv15303-RA.gene	10131.5	4273.41	1.2461	1.2549e-60	8.4637e-59
Mv11450-RA.gene	2489.42	766.401	1.7014	1.5826e-60	1.0641e-58
Mv07057-RA.gene	3962.42	1585.68	1.3215	2.1907e-60	1.4683e-58
Mv09994-RA.gene	3435.16	1186.64	1.5321	5.9571e-60	3.9804e-58
Mv03197-RA.gene	595.802	2175.27	-1.8699	8.3554e-60	5.5656e-58
Mv09144-RA.gene	4441.67	1610.83	1.4648	2.6753e-59	1.7766e-57
Mv26333-RA.gene	1089.39	3922.39	-1.8476	3.6125e-59	2.3916e-57
Mv10924-RA.gene	9959.89	19964.2	-1.003	3.679e-59	2.4281e-57
Mv22507-RA.gene	3228.25	1165.99	1.4707	1.6612e-58	1.0931e-56
Mv19409-RA.gene	947.809	134.204	2.8238	3.313e-58	2.1733e-56
Mv22024-RA.gene	2154.32	619.762	1.7962	8.1757e-58	5.3307e-56
Mv16372-RA.gene	9688.17	4416.48	1.1339	1.1498e-57	7.4742e-56
Mv18905-RA.gene	8033.87	3791.84	1.0833	2.8854e-57	1.8644e-55
Mv03367-RA.gene	5323.18	2114.24	1.3329	7.5262e-57	4.8487e-55
Mv16334-RA.gene	3807.44	1504.71	1.3405	9.2467e-57	5.9393e-55
Mv13582-RA.gene	1294.61	116.938	3.4536	2.5946e-56	1.6421e-54
Mv00589-RA.gene	5771.04	2704.22	1.0934	2.6254e-56	1.6568e-54
Mv19249-RA.gene	7239.33	3476.75	1.0576	2.8098e-56	1.7679e-54
Mv08462-RA.gene	8741.17	3991.32	1.1315	1.6626e-55	1.0431e-53
Mv17348-RA.gene	57679.8	115858	-1.0062	3.933e-55	2.4532e-53
Mv15494-RA.gene	4829.64	2166.8	1.1567	3.9267e-55	2.4532e-53
Mv07975-RA.gene	3027.17	1163.92	1.3788	4.1075e-55	2.5547e-53
Mv20686-RA.gene	4053.67	1315.78	1.621	4.1923e-55	2.5999e-53
Mv09668-RA.gene	4352.49	1561.44	1.4809	7.579e-55	4.6868e-53
Mv16007-RA.gene	2743.13	947.458	1.5353	9.1466e-55	5.6401e-53
Mv10383-RA.gene	2990.78	6302.3	-1.0751	1.6508e-54	1.015e-52
Mv13570-RA.gene	769.5	2373.14	-1.6258	3.886e-54	2.3826e-52
Mv17426-RA.gene	19081.5	8587.77	1.1521	5.718e-54	3.4959e-52
Mv20781-RA.gene	2551.18	674.174	1.9224	9.1571e-54	5.5827e-52
Mv26367-RA.gene	4747.34	2099.74	1.1761	1.2618e-53	7.6711e-52
Mv10935-RA.gene	2235.5	732.237	1.6114	2.1341e-53	1.2938e-51
Mv14059-RA.gene	1822.49	523.155	1.7987	2.4909e-53	1.5059e-51
Mv13045-RA.gene	4462.78	1445.64	1.6285	6.1386e-53	3.6904e-51
Mv09986-RA.gene	4197.4	1820.5	1.2053	7.2473e-53	4.3448e-51
Mv17768-RA.gene	2456.9	877.986	1.4841	8.4536e-53	5.0539e-51
Mv09803-RA.gene	3699.64	1464.76	1.3378	1.095e-52	6.5282e-51
Mv16600-RA.gene	2469.18	677.346	1.8685	1.2363e-52	7.3506e-51
Mv09806-RA.gene	4306.6	1724.66	1.3203	1.6062e-52	9.5235e-51
Mv20712-RA.gene	1194.42	3673.16	-1.6195	2.5231e-52	1.4878e-50
Mv11395-RA.gene	10560.5	22387.8	-1.0839	3.2471e-52	1.9095e-50
Mv01566-RA.gene	7096.37	3146.48	1.1744	3.6306e-52	2.1292e-50
Mv20943-RA.gene	3568.45	1516.17	1.2345	9.8037e-52	5.734e-50
Mv14878-RA.gene	1697.41	433.937	1.9687	1.1331e-51	6.6091e-50
Mv25554-RA.gene	3613.28	1369.18	1.4017	2.0204e-51	1.1722e-49
Mv11364-RA.gene	1281.07	3347.51	-1.3861	4.7749e-51	2.7554e-49
Mv11656-RA.gene	9356.81	2923.08	1.6778	9.8394e-51	5.6477e-49
Mv14210-RA.gene	2213.4	707.537	1.6447	1.2527e-50	7.1711e-49
Mv08912-RA.gene	3443.99	1033.94	1.7388	1.8712e-50	1.0684e-48
Mv18906-RA.gene	2216.27	737.61	1.5856	2.3441e-50	1.3348e-48
Mv15879-RA.gene	4101.15	1502.5	1.4467	8.7793e-50	4.9862e-48
Mv06306-RA.gene	4934.79	2089.03	1.2414	1.032e-49	5.8459e-48
Mv04623-RA.gene	1677.35	471.589	1.8301	2.8332e-49	1.6007e-47
Mv16393-RA.gene	1559.72	400.585	1.9622	3.0326e-49	1.7088e-47
Mv14411-RA.gene	1261.11	278.447	2.1834	4.5793e-49	2.5737e-47
Mv01203-RA.gene	1209.52	273.987	2.1394	5.4413e-49	3.0503e-47
Mv15839-RA.gene	2654.98	1025.15	1.3727	5.7561e-49	3.2183e-47
Mv02738-RA.gene	1004.78	2612.47	-1.3781	1.226e-48	6.8018e-47
Mv24240-RA.gene	2415.94	670.796	1.8471	2.1628e-48	1.1969e-46
Mv03170-RA.gene	2919.78	1189.61	1.296	3.4219e-48	1.8888e-46
Mv09761-RA.gene	1282.23	3194.67	-1.3178	3.8339e-48	2.1108e-46
Mv00116-RA.gene	5407.84	1672.15	1.6925	1.0022e-47	5.5039e-46
Mv20016-RA.gene	5600.7	2532.33	1.1462	1.0158e-47	5.5643e-46
Mv19200-RA.gene	2644.88	946.8	1.4832	1.3003e-47	7.1046e-46
Mv18378-RA.gene	874.973	2390.27	-1.4507	6.1697e-47	3.354e-45
Mv11642-RA.gene	5124.39	2208.24	1.2151	1.0666e-46	5.7835e-45
Mv08628-RA.gene	2169.71	4578.05	-1.077	2.6682e-46	1.4432e-44
Mv00522-RA.gene	1808.36	572.161	1.6607	3.6696e-46	1.975e-44
Mv12804-RA.gene	3271.67	873.995	1.9029	4.309e-46	2.3134e-44
Mv22677-RA.gene	970.276	192.646	2.3327	5.3508e-46	2.8655e-44
Mv13929-RA.gene	1314.07	3174.48	-1.272	1.2389e-45	6.6018e-44
Mv05935-RA.gene	3053.56	1288.03	1.2458	2.053e-45	1.0913e-43
Mv09375-RA.gene	1832.53	591.248	1.6303	5.4034e-45	2.8653e-43
Mv05963-RA.gene	1890.44	642.597	1.5567	1.6567e-44	8.7418e-43
Mv16412-RA.gene	5445.77	2604.03	1.0653	1.8284e-44	9.6245e-43
Mv00716-RA.gene	7823.61	3285.25	1.2531	2.3183e-44	1.2115e-42
Mv11066-RA.gene	4040.86	1755.91	1.2031	3.168e-44	1.6515e-42
Mv21780-RA.gene	3098.47	1118.78	1.4718	3.204e-44	1.6662e-42
Mv26189-RA.gene	2956.14	1271.96	1.2165	3.4305e-44	1.7797e-42
Mv12856-RA.gene	35877.7	4535.28	2.9839	7.0424e-44	3.6274e-42
Mv07245-RA.gene	1392.04	3176.02	-1.1904	1.5778e-43	8.0691e-42
Mv16634-RA.gene	99.4828	781.469	-2.9676	4.7423e-43	2.4025e-41
Mv11771-RA.gene	3509.48	1394.92	1.3325	4.3061e-42	2.1613e-40
Mv07031-RA.gene	2084.51	698.453	1.5767	6.9731e-42	3.4836e-40
Mv07179-RA.gene	2676.7	906.203	1.5612	7.5792e-42	3.7777e-40
Mv21740-RA.gene	854.673	2183.46	-1.3529	8.1475e-42	4.0516e-40
Mv14237-RA.gene	2511.37	943.672	1.4143	1.8944e-41	9.3987e-40
Mv21820-RA.gene	29011.6	14336.6	1.0169	2.3862e-41	1.1812e-39
Mv19939-RA.gene	3959.24	1595.6	1.313	3.3121e-41	1.6357e-39
Mv15436-RA.gene	1405.09	411.084	1.773	3.5659e-41	1.7571e-39
Mv10435-RA.gene	229288	510857	-1.1558	5.1218e-41	2.5122e-39
Mv08011-RA.gene	1273.29	349.55	1.8684	6.3547e-41	3.1099e-39
Mv05085-RA.gene	1689.8	542.215	1.6371	9.5019e-41	4.6291e-39
Mv17916-RA.gene	1981.57	4603.02	-1.2158	1.4796e-40	7.1919e-39
Mv15984-RA.gene	2571.82	921.485	1.4831	1.6154e-40	7.8345e-39
Mv20724-RA.gene	2834.85	1254.43	1.1762	2.1554e-40	1.043e-38
Mv09952-RA.gene	1825.71	674.833	1.4357	3.3537e-40	1.6193e-38
Mv02236-RA.gene	2063.37	746.133	1.4694	3.6819e-40	1.7737e-38
Mv17075-RA.gene	1947.35	692.783	1.4934	5.5266e-40	2.6506e-38
Mv10994-RA.gene	5410.61	2676.3	1.0158	6.5655e-40	3.1418e-38
Mv09898-RA.gene	1628.23	521.784	1.6443	6.8684e-40	3.2795e-38
Mv18788-RA.gene	708.401	127.319	2.479	8.771e-40	4.1787e-38
Mv06146-RA.gene	3560.48	1508.14	1.2406	1.433e-39	6.7675e-38
Mv16154-RA.gene	6100.92	3044.45	1.0038	1.5703e-39	7.3994e-38
Mv16402-RA.gene	1816.75	672.327	1.4349	1.8266e-39	8.5884e-38
Mv13526-RA.gene	4414.2	2020.24	1.1287	2.8386e-39	1.3318e-37
Mv23018-RA.gene	3057.47	1264.72	1.273	4.2958e-39	2.0111e-37
Mv14217-RA.gene	3106.08	1368.73	1.1832	1.2164e-38	5.6703e-37
Mv00133-RA.gene	1510.23	519.937	1.5385	1.2265e-38	5.705e-37
Mv10660-RA.gene	2148.61	878.887	1.2903	2.4177e-38	1.1197e-36
Mv09801-RA.gene	2659.56	1172.21	1.1815	2.5176e-38	1.1635e-36
Mv17070-RA.gene	5910.38	389.664	3.9206	2.6213e-38	1.2088e-36
Mv00907-RA.gene	2327.78	911.591	1.3527	3.2354e-38	1.4888e-36
Mv16917-RA.gene	3293.9	1470.65	1.1621	5.9052e-38	2.7058e-36
Mv22396-RA.gene	1078.65	261.271	2.0467	6.8159e-38	3.1165e-36
Mv22851-RA.gene	1937.98	718.278	1.4341	9.4817e-38	4.3263e-36
Mv09621-RA.gene	3453.21	1472.09	1.23	3.0104e-37	1.3621e-35
Mv07971-RA.gene	2194.8	809.416	1.438	3.2965e-37	1.4884e-35
Mv04736-RA.gene	19131.8	2836.53	2.7539	3.3783e-37	1.5221e-35
Mv09027-RA.gene	3923.9	1879.2	1.0627	7.8837e-37	3.5227e-35
Mv15215-RA.gene	949.151	243.887	1.963	1.0939e-36	4.8779e-35
Mv06625-RA.gene	2327.31	998.042	1.2206	1.7145e-36	7.6293e-35
Mv07977-RA.gene	923.115	203.722	2.1754	1.9936e-36	8.8531e-35
Mv22216-RA.gene	1809.91	712.331	1.3449	3.7172e-36	1.644e-34
Mv19713-RA.gene	1933.6	747.017	1.3729	3.9408e-36	1.7393e-34
Mv15046-RA.gene	4074.01	1853.56	1.136	4.3259e-36	1.9053e-34
Mv02740-RA.gene	2536.75	935.489	1.4415	4.4406e-36	1.9519e-34
Mv07895-RA.gene	2235.09	940.448	1.2477	5.0493e-36	2.2149e-34
Mv17771-RA.gene	2383.64	1046.54	1.1868	9.8834e-36	4.3179e-34
Mv01240-RA.gene	667.795	1752.39	-1.3921	1.1745e-35	5.1105e-34
Mv24107-RA.gene	3652.8	1539.14	1.2481	1.3814e-35	5.9864e-34
Mv14758-RA.gene	1030.51	298.355	1.7878	2.4796e-35	1.0682e-33
Mv17161-RA.gene	3792.44	1837.43	1.0466	2.8525e-35	1.2263e-33
Mv00994-RA.gene	1751.98	606.774	1.5328	3.7297e-35	1.5971e-33
Mv02607-RA.gene	1549.46	3451.71	-1.1547	1.1825e-34	5.0339e-33
Mv21575-RA.gene	2211.22	965.473	1.1952	1.2369e-34	5.2444e-33
Mv00724-RA.gene	836.706	209.471	1.9972	1.2786e-34	5.4106e-33
Mv17076-RA.gene	2459.73	1024.99	1.2648	1.5629e-34	6.5878e-33
Mv02742-RA.gene	847.066	211.526	2.0025	2.0107e-34	8.4589e-33
Mv10639-RA.gene	3880.36	1888.08	1.0402	4.0994e-34	1.7113e-32
Mv22010-RA.gene	1636.41	620.717	1.3975	6.547e-34	2.7173e-32
Mv22052-RA.gene	1978.95	5924.21	-1.5828	8.6513e-34	3.5837e-32
Mv09036-RA.gene	931.174	230.928	2.0141	2.0829e-33	8.5461e-32
Mv08831-RA.gene	2191.26	950.495	1.2063	3.3654e-33	1.3756e-31
Mv07973-RA.gene	947.745	261.559	1.8565	3.4258e-33	1.3976e-31
Mv25608-RA.gene	881.662	217.735	2.0168	3.6133e-33	1.4713e-31
Mv22731-RA.gene	835.58	1977.16	-1.2425	7.9816e-33	3.2319e-31
Mv07729-RA.gene	2422.07	965.59	1.3273	1.1826e-32	4.7708e-31
Mv10594-RA.gene	3985.38	1863.67	1.0962	2.8651e-32	1.1493e-30
Mv21762-RA.gene	1968.97	799.34	1.299	3.0332e-32	1.21e-30
Mv04544-RA.gene	1420.24	466.244	1.6103	4.4654e-32	1.7781e-30
Mv12850-RA.gene	2284.66	1014.97	1.1718	5.7994e-32	2.305e-30
Mv17703-RA.gene	2382.18	1028.43	1.2138	6.2348e-32	2.4735e-30
Mv04830-RA.gene	2388.6	1082.28	1.1428	1.5123e-31	5.9779e-30
Mv09648-RA.gene	2575.18	1068.72	1.2671	1.5268e-31	6.024e-30
Mv00154-RA.gene	403.264	1204.58	-1.58	2.6918e-31	1.0582e-29
Mv12052-RA.gene	819.383	192.213	2.0951	3.7731e-31	1.4779e-29
Mv10777-RA.gene	1682.02	595.719	1.4943	4.3401e-31	1.6969e-29
Mv21865-RA.gene	663.917	1756.02	-1.4044	9.3315e-31	3.6222e-29
Mv13187-RA.gene	1830.46	725.371	1.3365	1.3418e-30	5.1989e-29
Mv05396-RA.gene	3204.29	1438.6	1.1553	1.5042e-30	5.8179e-29
Mv15707-RA.gene	1192.43	399.16	1.5817	2.247e-30	8.6752e-29
Mv11248-RA.gene	3135.43	1402.82	1.1588	2.5773e-30	9.9326e-29
Mv14246-RA.gene	1054.75	349.046	1.5962	2.6754e-30	1.0292e-28
Mv05487-RA.gene	1853.68	741.224	1.3205	3.1256e-30	1.2003e-28
Mv00540-RA.gene	2528.98	1189.06	1.0881	3.1536e-30	1.2089e-28
Mv15594-RA.gene	1249.53	335.987	1.8999	3.8824e-30	1.4804e-28
Mv00889-RA.gene	3293.52	1516.66	1.1173	4.292e-30	1.6308e-28
Mv22399-RA.gene	1001.52	193.16	2.3668	4.291e-30	1.6308e-28
Mv10430-RA.gene	1427.55	467.866	1.6129	4.9943e-30	1.8943e-28
Mv09697-RA.gene	817.362	1863.47	-1.1894	1.0997e-29	4.1421e-28
Mv14615-RA.gene	3033.53	1497.93	1.0191	1.3836e-29	5.1843e-28
Mv19346-RA.gene	780.852	181.12	2.1034	1.6917e-29	6.3168e-28
Mv22031-RA.gene	105.286	783.892	-2.9016	1.9234e-29	7.1693e-28
Mv07194-RA.gene	864.265	2390.12	-1.4659	6.6297e-29	2.45e-27
Mv00375-RA.gene	7586.08	3579.02	1.0836	1.1788e-28	4.3415e-27
Mv08777-RA.gene	1350.28	525.02	1.3632	1.2877e-28	4.7262e-27
Mv08490-RA.gene	2858.59	1268.28	1.1735	1.6927e-28	6.2025e-27
Mv14632-RA.gene	7204.97	2953.64	1.2878	4.6941e-28	1.6998e-26
Mv04092-RA.gene	5810.14	2768.1	1.0699	9.9461e-28	3.5836e-26
Mv20725-RA.gene	1029.96	324.804	1.6656	1.0025e-27	3.6061e-26
Mv22084-RA.gene	2607.07	1212.02	1.1052	1.1528e-27	4.1399e-26
Mv00451-RA.gene	782.663	228.08	1.7775	1.9541e-27	6.9707e-26
Mv09670-RA.gene	2750.67	5562.12	-1.0163	2.3844e-27	8.4498e-26
Mv17545-RA.gene	529.24	100.437	2.4032	2.7445e-27	9.6942e-26
Mv17691-RA.gene	1785.75	646.373	1.4668	4.07e-27	1.4283e-25
Mv00542-RA.gene	1415.16	562.59	1.3326	5.0084e-27	1.7519e-25
Mv07978-RA.gene	1269.14	428.82	1.5616	5.4597e-27	1.9036e-25
Mv00940-RA.gene	2393.55	978.586	1.289	5.6326e-27	1.9607e-25
Mv16252-RA.gene	1886.15	859.052	1.1353	7.6182e-27	2.6434e-25
Mv00988-RA.gene	1029.35	349.713	1.5597	9.2967e-27	3.2102e-25
Mv10026-RA.gene	1324.09	496.696	1.4135	1.1581e-26	3.9862e-25
Mv04169-RA.gene	15835.7	3317.45	2.2546	1.173e-26	4.0311e-25
Mv04177-RA.gene	1517.19	653.745	1.2145	1.7613e-26	6.0147e-25
Mv11924-RA.gene	4795.71	2369.64	1.0185	1.949e-26	6.6452e-25
Mv00678-RA.gene	2465.26	1116.51	1.143	2.2626e-26	7.7022e-25
Mv01785-RA.gene	1794.18	715.486	1.3236	3.021e-26	1.0203e-24
Mv08012-RA.gene	882.23	1993.11	-1.1756	4.4231e-26	1.4892e-24
Mv17915-RA.gene	897.781	1973.48	-1.136	9.7699e-26	3.269e-24
Mv25710-RA.gene	2018.04	955.307	1.0803	1.2576e-25	4.195e-24
Mv00665-RA.gene	1505.97	3015.28	-1.0005	1.416e-25	4.6942e-24
Mv06882-RA.gene	1457	602.539	1.276	1.5794e-25	5.2279e-24
Mv16155-RA.gene	3834.55	1638.15	1.2253	1.7565e-25	5.8052e-24
Mv16927-RA.gene	747.981	1699.64	-1.1836	2.4e-25	7.8363e-24
Mv22022-RA.gene	1069.91	398.413	1.4244	2.4329e-25	7.9317e-24
Mv19808-RA.gene	2009.78	966.032	1.0568	2.7263e-25	8.8746e-24
Mv09748-RA.gene	1489.99	640.515	1.2177	3.0877e-25	1.0006e-23
Mv16126-RA.gene	2465.91	1195.91	1.0433	3.1915e-25	1.0311e-23
Mv15737-RA.gene	674.376	1924	-1.5104	4.5631e-25	1.4721e-23
Mv14170-RA.gene	1728.83	780.162	1.1497	6.1106e-25	1.9625e-23
Mv10358-RA.gene	2359.31	1144.03	1.0434	1.1521e-24	3.6728e-23
Mv22959-RA.gene	951.971	340.629	1.4841	1.5595e-24	4.9567e-23
Mv15465-RA.gene	1205.83	2600.97	-1.1084	2.0647e-24	6.553e-23
Mv10791-RA.gene	2084.47	1016.26	1.0355	2.0868e-24	6.6133e-23
Mv08018-RA.gene	855.512	1806.25	-1.0774	4.0003e-24	1.2585e-22
Mv13522-RA.gene	591.247	1430.79	-1.2737	4.3392e-24	1.3612e-22
Mv06588-RA.gene	467.176	1169.91	-1.3236	4.6616e-24	1.4602e-22
Mv06410-RA.gene	1183.77	5976.38	-2.3355	5.4221e-24	1.6959e-22
Mv12479-RA.gene	2041.58	1000.38	1.0304	1.547e-23	4.7969e-22
Mv03461-RA.gene	1038.87	256.764	2.0213	2.1497e-23	6.6183e-22
Mv11407-RA.gene	1078.89	356.976	1.5983	3.4133e-23	1.0479e-21
Mv01024-RA.gene	1112.55	428.674	1.3777	3.6895e-23	1.1295e-21
Mv20823-RA.gene	1688.39	802.855	1.0722	3.7112e-23	1.1345e-21
Mv08806-RA.gene	1712.74	814.075	1.072	3.951e-23	1.2044e-21
Mv06626-RA.gene	630.717	149.461	2.0851	4.4408e-23	1.348e-21
Mv09932-RA.gene	2076.12	729.616	1.5084	5.0099e-23	1.5186e-21
Mv14048-RA.gene	295.188	885.043	-1.5831	5.4937e-23	1.6606e-21
Mv07354-RA.gene	181.018	635.325	-1.8126	5.8304e-23	1.7574e-21
Mv17746-RA.gene	1739.89	849.428	1.0346	7.6792e-23	2.3115e-21
Mv10676-RA.gene	2332.99	1097.69	1.0894	1.0821e-22	3.2436e-21
Mv00503-RA.gene	1595.66	759.039	1.0718	1.3269e-22	3.9663e-21
Mv00993-RA.gene	1136.1	374.999	1.6035	1.7825e-22	5.3135e-21
Mv04667-RA.gene	904.397	298.409	1.5958	2.8507e-22	8.4627e-21
Mv16502-RA.gene	1272.84	557.174	1.191	3.3623e-22	9.9542e-21
Mv23001-RA.gene	891.611	313.08	1.5101	3.9595e-22	1.169e-20
Mv08277-RA.gene	1653.96	3428.34	-1.0507	4.1607e-22	1.2267e-20
Mv15164-RA.gene	1120.55	3003.49	-1.4222	5.5501e-22	1.6253e-20
Mv14957-RA.gene	843.421	293.082	1.5271	6.5383e-22	1.9095e-20
Mv23021-RA.gene	620.21	1433.33	-1.2075	6.7936e-22	1.9813e-20
Mv18351-RA.gene	621.764	179.561	1.7922	7.0792e-22	2.0619e-20
Mv06460-RA.gene	1093.97	2203.53	-1.0114	1.035e-21	2.9904e-20
Mv20931-RA.gene	1286.53	556.048	1.2105	1.6167e-21	4.6338e-20
Mv16821-RA.gene	1870.66	803.79	1.2212	1.8363e-21	5.2561e-20
Mv13837-RA.gene	2201.76	1079.53	1.0302	2.9016e-21	8.1966e-20
Mv00909-RA.gene	1719.15	825.277	1.0572	4.1218e-21	1.1598e-19
Mv07463-RA.gene	628.275	1410.02	-1.1652	4.5796e-21	1.287e-19
Mv21462-RA.gene	767.084	1630.24	-1.0868	4.5876e-21	1.2875e-19
Mv00762-RA.gene	264.468	762.283	-1.5264	6.1425e-21	1.7172e-19
Mv18638-RA.gene	1646.05	689.755	1.2569	2.3652e-20	6.486e-19
Mv18115-RA.gene	1540.19	738.673	1.0596	2.3872e-20	6.5382e-19
Mv22229-RA.gene	1389.74	602.189	1.2039	3.3823e-20	9.2053e-19
Mv02996-RA.gene	1902.15	856.266	1.1536	3.4309e-20	9.3258e-19
Mv11307-RA.gene	316.817	836.847	-1.401	4.1254e-20	1.1185e-18
Mv07359-RA.gene	352.519	50.5562	2.8103	4.2692e-20	1.1532e-18
Mv08265-RA.gene	1518.59	643.416	1.2418	5.2616e-20	1.4142e-18
Mv11985-RA.gene	1354.46	582.625	1.2142	7.8036e-20	2.087e-18
Mv04167-RA.gene	1283.89	590.581	1.1215	9.3092e-20	2.4804e-18
Mv21193-RA.gene	1598.34	772.989	1.0499	1.2679e-19	3.3657e-18
Mv08092-RA.gene	1698.17	829.466	1.0357	1.5182e-19	4.0007e-18
Mv05209-RA.gene	1463.58	699.426	1.0637	1.6947e-19	4.4494e-18
Mv10327-RA.gene	724.875	235.957	1.6171	1.8148e-19	4.7591e-18
Mv15112-RA.gene	1699.69	685.077	1.3144	1.9739e-19	5.17e-18
Mv05378-RA.gene	484.118	1180.2	-1.2864	2.2559e-19	5.8944e-18
Mv21776-RA.gene	1458.27	716.548	1.026	2.2936e-19	5.9856e-18
Mv13034-RA.gene	1708.52	795.608	1.1033	2.3345e-19	6.0848e-18
Mv25370-RA.gene	1343.26	621.698	1.1131	2.7209e-19	7.0579e-18
Mv21107-RA.gene	1376.95	601.234	1.1927	2.7528e-19	7.1321e-18
Mv03642-RA.gene	439.91	1047.21	-1.2511	3.9227e-19	1.0103e-17
Mv13915-RA.gene	1239.93	561.167	1.1427	7.3742e-19	1.8834e-17
Mv11900-RA.gene	1348.62	623.546	1.1139	1.1707e-18	2.9725e-17
Mv21309-RA.gene	4843.22	1052.67	2.2029	1.6898e-18	4.2705e-17
Mv04043-RA.gene	1293.13	526.145	1.3008	2.0039e-18	5.0346e-17
Mv25299-RA.gene	1235	549.371	1.1669	2.5518e-18	6.3816e-17
Mv12803-RA.gene	880.415	345.045	1.3528	3.3174e-18	8.2674e-17
Mv15568-RA.gene	721.457	257.054	1.4855	3.3523e-18	8.3448e-17
Mv00059-RA.gene	667.444	200.442	1.7293	3.724e-18	9.2382e-17
Mv26308-RA.gene	0	1218.51	-12.633	3.8929e-18	9.646e-17
Mv16765-RA.gene	1009.58	444.031	1.1839	4.6251e-18	1.1421e-16
Mv18535-RA.gene	10008.6	3072.03	1.704	6.062e-18	1.485e-16
Mv09654-RA.gene	930.807	1895.73	-1.0277	6.5695e-18	1.6075e-16
Mv09978-RA.gene	1156.87	542.358	1.0941	9.9913e-18	2.4283e-16
Mv18640-RA.gene	387.621	939.294	-1.2758	1.47e-17	3.5566e-16
Mv19337-RA.gene	955.867	409.182	1.2228	1.6853e-17	4.0731e-16
Mv05349-RA.gene	897.45	382.66	1.2311	2.5033e-17	6.0229e-16
Mv01914-RA.gene	1384.96	645.507	1.1032	2.7994e-17	6.713e-16
Mv25582-RA.gene	1613.21	758.914	1.0859	5.2136e-17	1.227e-15
Mv20828-RA.gene	116.167	433.505	-1.8973	5.6928e-17	1.3369e-15
Mv07972-RA.gene	943.923	398.043	1.2487	7.5078e-17	1.7555e-15
Mv18803-RA.gene	2027.85	959.55	1.0822	7.7345e-17	1.8066e-15
Mv03276-RA.gene	725.302	1538.54	-1.0848	9.4088e-17	2.1929e-15
Mv15119-RA.gene	330.425	832.531	-1.3322	1.0666e-16	2.4727e-15
Mv17865-RA.gene	935.958	397.953	1.2344	1.086e-16	2.5149e-15
Mv21100-RA.gene	873.166	378.127	1.2076	1.2561e-16	2.8963e-15
Mv05257-RA.gene	1423.56	679.806	1.0689	1.5515e-16	3.5737e-15
Mv09207-RA.gene	1422.72	698.075	1.0251	1.6585e-16	3.812e-15
Mv15125-RA.gene	592.052	1351.22	-1.189	2.1797e-16	4.9886e-15
Mv12880-RA.gene	444.093	975.647	-1.136	2.396e-16	5.4663e-15
Mv00088-RA.gene	230.133	626.638	-1.4446	5.935e-16	1.3287e-14
Mv14561-RA.gene	741.8	254.621	1.5372	7.8927e-16	1.7579e-14
Mv06697-RA.gene	592.076	217.591	1.4442	8.1224e-16	1.8072e-14
Mv20656-RA.gene	540.963	1108.78	-1.0358	8.552e-16	1.8947e-14
Mv26311-RA.gene	178.639	678.197	-1.925	1.0574e-15	2.324e-14
Mv13927-RA.gene	727.384	283.107	1.3579	1.1212e-15	2.4615e-14
Mv16775-RA.gene	488.277	147.605	1.7246	1.4212e-15	3.1044e-14
Mv14321-RA.gene	1103.27	545.846	1.0153	1.5003e-15	3.2739e-14
Mv03183-RA.gene	1069.25	487.234	1.1313	1.5864e-15	3.4549e-14
Mv06860-RA.gene	579.307	1194.81	-1.0446	1.6268e-15	3.5392e-14
Mv13819-RA.gene	1264.32	628.341	1.0067	1.7131e-15	3.7194e-14
Mv03353-RA.gene	533.817	172.621	1.6339	1.7882e-15	3.8748e-14
Mv05103-RA.gene	770.766	323.182	1.252	2.3001e-15	4.9542e-14
Mv04103-RA.gene	846.087	322.57	1.3865	2.4722e-15	5.3089e-14
Mv06743-RA.gene	1168.16	504.194	1.2091	2.7629e-15	5.9156e-14
Mv11293-RA.gene	646.035	240.355	1.4254	3.7246e-15	7.8962e-14
Mv05184-RA.gene	1496.12	715.963	1.0629	4.4876e-15	9.4674e-14
Mv01173-RA.gene	1263.65	589.995	1.1011	4.5794e-15	9.6328e-14
Mv11999-RA.gene	646.607	223.449	1.5285	4.6501e-15	9.7719e-14
Mv20136-RA.gene	287.093	695.632	-1.2761	6.3999e-15	1.3371e-13
Mv05185-RA.gene	409.237	121.002	1.7557	9.4596e-15	1.9593e-13
Mv20090-RA.gene	658.28	1411.04	-1.0987	1.3226e-14	2.7238e-13
Mv05437-RA.gene	966.959	465.254	1.0548	1.3381e-14	2.7478e-13
Mv26426-RA.gene	96.1085	414.401	-2.1072	1.5561e-14	3.1832e-13
Mv09714-RA.gene	965.205	457.954	1.0743	1.8019e-14	3.6653e-13
Mv08864-RA.gene	389.726	961.886	-1.3014	1.9468e-14	3.9414e-13
Mv17344-RA.gene	1102.07	461.765	1.2591	3.2463e-14	6.4992e-13
Mv15437-RA.gene	853.126	300.779	1.5013	3.4552e-14	6.8982e-13
Mv00800-RA.gene	470.664	964.383	-1.0357	5.056e-14	1.0002e-12
Mv22030-RA.gene	34.1443	211.949	-2.6393	7.111e-14	1.3889e-12
Mv02683-RA.gene	356.35	98.6705	1.8514	7.2459e-14	1.4114e-12
Mv03215-RA.gene	976.433	482.835	1.0172	7.7122e-14	1.5009e-12
Mv18789-RA.gene	694.088	1404.32	-1.0152	8.3584e-14	1.6237e-12
Mv08651-RA.gene	355.732	100.184	1.8274	1.0544e-13	2.0337e-12
Mv12867-RA.gene	334.167	0	10.894	1.1667e-13	2.2461e-12
Mv15943-RA.gene	967.53	482.899	1.0016	1.6381e-13	3.137e-12
Mv19899-RA.gene	350.978	783.884	-1.1592	2.8564e-13	5.3934e-12
Mv21487-RA.gene	1662.34	788.407	1.0792	3.6612e-13	6.8591e-12
Mv20057-RA.gene	637.373	243.302	1.3846	4.1346e-13	7.7258e-12
Mv12958-RA.gene	786.528	370.539	1.0867	4.1531e-13	7.7536e-12
Mv16774-RA.gene	1233.86	599.945	1.0393	4.3474e-13	8.1095e-12
Mv16621-RA.gene	198.351	532.167	-1.4251	5.5168e-13	1.0282e-11
Mv22496-RA.gene	339.141	755.003	-1.1558	5.8784e-13	1.0928e-11
Mv03298-RA.gene	788.306	352.84	1.1568	6.2208e-13	1.1554e-11
Mv17719-RA.gene	458.306	153.282	1.5746	7.5874e-13	1.4032e-11
Mv24241-RA.gene	715.797	282.314	1.3381	8.3244e-13	1.5342e-11
Mv00418-RA.gene	466.434	937.482	-1.0079	8.7035e-13	1.5986e-11
Mv24232-RA.gene	584.649	1541.17	-1.3977	1.3257e-12	2.4103e-11
Mv18227-RA.gene	345.182	91.8934	1.9132	1.471e-12	2.6567e-11
Mv10692-RA.gene	587.436	237.822	1.3061	1.5408e-12	2.7735e-11
Mv21195-RA.gene	621.353	266.768	1.2216	1.5927e-12	2.862e-11
Mv11317-RA.gene	555.146	221.429	1.3272	2.5174e-12	4.4642e-11
Mv09745-RA.gene	280.361	648.041	-1.2106	2.9116e-12	5.1422e-11
Mv17909-RA.gene	786.371	360.158	1.1233	3.3901e-12	5.9776e-11
Mv26016-RA.gene	699.18	317.136	1.1383	4.0015e-12	7.0212e-11
Mv22106-RA.gene	329.76	96.2104	1.7727	4.9294e-12	8.6282e-11
Mv18370-RA.gene	459.331	926.398	-1.0116	7.0141e-12	1.2139e-10
Mv25811-RA.gene	113.394	6.05589	4.2852	8.6273e-12	1.4872e-10
Mv04793-RA.gene	525.071	215.004	1.2857	8.9292e-12	1.5343e-10
Mv22338-RA.gene	369.721	124.832	1.5695	9.9212e-12	1.698e-10
Mv22826-RA.gene	2294.87	1117.46	1.0388	1.4355e-11	2.4148e-10
Mv22845-RA.gene	530.309	198.17	1.4205	1.4438e-11	2.4268e-10
Mv05228-RA.gene	128.72	434.063	-1.7576	1.4543e-11	2.4425e-10
Mv02196-RA.gene	878.241	424.15	1.0497	1.7249e-11	2.879e-10
Mv20169-RA.gene	693.226	295.092	1.2359	2.0506e-11	3.4095e-10
Mv15388-RA.gene	174.41	454.656	-1.3816	2.6572e-11	4.3978e-10
Mv09963-RA.gene	747.841	353.796	1.0772	2.7331e-11	4.5165e-10
Mv18602-RA.gene	232.813	57.1981	2.0209	2.9621e-11	4.8763e-10
Mv08996-RA.gene	533.386	225.602	1.2407	4.3733e-11	7.1233e-10
Mv21088-RA.gene	749.314	365.979	1.0347	4.4061e-11	7.166e-10
Mv21483-RA.gene	393.391	115.271	1.7616	6.0947e-11	9.8015e-10
Mv21103-RA.gene	734.594	365.88	1.0049	6.9743e-11	1.115e-09
Mv09130-RA.gene	225.239	519.55	-1.2066	7.816e-11	1.2449e-09
Mv10702-RA.gene	718.003	354.399	1.0203	8.05e-11	1.2803e-09
Mv00536-RA.gene	462.896	183.021	1.3377	8.7843e-11	1.3899e-09
Mv20819-RA.gene	397.617	880.367	-1.1466	9.6923e-11	1.5302e-09
Mv17709-RA.gene	834.28	397.457	1.0736	9.8433e-11	1.5529e-09
Mv16823-RA.gene	104.097	338.43	-1.7041	1.1011e-10	1.7295e-09
Mv14132-RA.gene	213.749	547.512	-1.3535	1.5398e-10	2.3805e-09
Mv06492-RA.gene	138.191	0	9.6203	1.5494e-10	2.3919e-09
Mv24112-RA.gene	133.246	16.807	2.9982	1.6436e-10	2.5355e-09
Mv26380-RA.gene	832.978	359.301	1.2151	2.6792e-10	4.0578e-09
Mv15410-RA.gene	325.4	99.7608	1.7087	4.3775e-10	6.5517e-09
Mv19739-RA.gene	626.378	305.807	1.0333	4.3961e-10	6.575e-09
Mv07286-RA.gene	312.664	662.397	-1.0834	4.5501e-10	6.8005e-09
Mv00608-RA.gene	414.847	148.191	1.4789	5.1561e-10	7.6796e-09
Mv02826-RA.gene	323.519	106.421	1.5977	5.6233e-10	8.3604e-09
Mv09747-RA.gene	807.496	391.853	1.0401	6.3264e-10	9.3646e-09
Mv09010-RA.gene	860.64	427.954	1.0066	6.6605e-10	9.8322e-09
Mv20098-RA.gene	62.0444	241.093	-1.953	7.8376e-10	1.1523e-08
Mv03202-RA.gene	440.939	184.904	1.2566	8.3725e-10	1.2267e-08
Mv15750-RA.gene	261.521	553.677	-1.0818	8.9997e-10	1.315e-08
Mv25290-RA.gene	735.378	363.086	1.02	9.052e-10	1.3218e-08
Mv17898-RA.gene	139.19	24.386	2.5195	1.2008e-09	1.7323e-08
Mv17182-RA.gene	1024.14	2137.28	-1.0608	1.2237e-09	1.763e-08
Mv24118-RA.gene	228.182	589.023	-1.3675	1.9359e-09	2.7469e-08
Mv09856-RA.gene	486.981	215.428	1.1738	2.1316e-09	3.0029e-08
Mv09740-RA.gene	92.9413	283.386	-1.611	2.4041e-09	3.3735e-08
Mv05652-RA.gene	7637.36	0	28.547	2.4266e-09	3.4007e-08
Mv15413-RA.gene	697.6	331.743	1.0755	2.4829e-09	3.4683e-08
Mv01737-RA.gene	282.101	96.8862	1.5404	3.6842e-09	5.0904e-08
Mv11852-RA.gene	721.64	357.445	1.0152	4.2624e-09	5.8518e-08
Mv23039-RA.gene	165.396	397.655	-1.2651	4.4036e-09	6.0342e-08
Mv16338-RA.gene	232.098	68.6432	1.753	5.3228e-09	7.2661e-08
Mv10007-RA.gene	1107.37	519.423	1.0929	5.4738e-09	7.4675e-08
Mv07940-RA.gene	248.181	513.178	-1.0483	8.4951e-09	1.1338e-07
Mv20592-RA.gene	246.581	74.5821	1.7171	9.2131e-09	1.2274e-07
Mv06510-RA.gene	230.103	486.594	-1.0811	9.2388e-09	1.2301e-07
Mv08847-RA.gene	205.718	456.738	-1.1507	1.0142e-08	1.3454e-07
Mv18267-RA.gene	468.492	212.95	1.1342	1.1426e-08	1.51e-07
Mv25255-RA.gene	130.46	337.827	-1.375	1.1504e-08	1.5186e-07
Mv13010-RA.gene	0	82.7108	-8.7527	1.4841e-08	1.9483e-07
Mv21305-RA.gene	227.648	496.686	-1.1246	1.5643e-08	2.0498e-07
Mv01063-RA.gene	252.127	79.2047	1.6782	1.7888e-08	2.3285e-07
Mv25731-RA.gene	91.4513	258.793	-1.4995	2.7065e-08	3.4461e-07
Mv14961-RA.gene	111.46	342.828	-1.6161	2.7445e-08	3.4903e-07
Mv08749-RA.gene	1027.2	508.059	1.017	2.8244e-08	3.5878e-07
Mv09562-RA.gene	70.6005	0	8.6515	2.8615e-08	3.6328e-07
Mv07392-RA.gene	478.521	235.632	1.0229	4.8397e-08	5.955e-07
Mv10376-RA.gene	241.395	550.172	-1.1865	5.645e-08	6.8752e-07
Mv18989-RA.gene	155.43	30.343	2.3374	5.9493e-08	7.2255e-07
Mv21311-RA.gene	342.105	146.758	1.2214	5.9764e-08	7.2544e-07
Mv26222-RA.gene	410.226	1647.91	-2.0059	7.5491e-08	9.0564e-07
Mv22121-RA.gene	513.938	193.402	1.4152	8.1323e-08	9.7236e-07
Mv22604-RA.gene	428.708	195.593	1.128	9.2822e-08	1.1007e-06
Mv05446-RA.gene	277.948	563.744	-1.0181	9.9464e-08	1.1769e-06
Mv09536-RA.gene	112.319	284.152	-1.3401	1.1713e-07	1.3791e-06
Mv16378-RA.gene	478.618	236.759	1.0142	1.1753e-07	1.383e-06
Mv06732-RA.gene	56.4049	0	8.3269	1.5352e-07	1.768e-06
Mv26080-RA.gene	230.848	463.307	-1.0061	1.6873e-07	1.9268e-06
Mv01909-RA.gene	145.227	341.692	-1.2338	1.7416e-07	1.9835e-06
Mv20558-RA.gene	607.678	302.717	1.0017	2.2669e-07	2.5533e-06
Mv12981-RA.gene	326.914	129.284	1.3344	2.476e-07	2.7773e-06
Mv22086-RA.gene	437.578	0	24.631	2.6386e-07	2.9521e-06
Mv03701-RA.gene	473.353	236.038	1.006	2.735e-07	3.0536e-06
Mv25261-RA.gene	464.78	220.934	1.0716	2.8089e-07	3.1297e-06
Mv07395-RA.gene	462.204	225.071	1.0351	2.8687e-07	3.1947e-06
Mv11744-RA.gene	89.5203	258.891	-1.5347	3.6685e-07	4.021e-06
Mv01920-RA.gene	422.397	178.39	1.2393	4.5334e-07	4.9043e-06
Mv12845-RA.gene	183.918	53.4399	1.7932	4.8367e-07	5.2114e-06
Mv22756-RA.gene	276.988	0	24.009	5.2388e-07	5.625e-06
Mv24134-RA.gene	107.438	266.66	-1.3103	5.3738e-07	5.7643e-06
Mv04493-RA.gene	258.997	0	23.916	5.7976e-07	6.1943e-06
Mv21830-RA.gene	407.493	197.99	1.044	6.0233e-07	6.4258e-06
Mv19518-RA.gene	134.706	310.8	-1.2084	6.4428e-07	6.8497e-06
Mv01967-RA.gene	307.075	122.552	1.3188	6.4503e-07	6.8543e-06
Mv17587-RA.gene	225.721	0	23.727	7.1117e-07	7.5127e-06
Mv04975-RA.gene	1587.97	4342.3	-1.4512	7.1903e-07	7.5883e-06
Mv01603-RA.gene	45.3297	0	8.0118	7.5832e-07	7.9601e-06
Mv06495-RA.gene	192.444	59.6673	1.6887	7.7082e-07	8.0874e-06
Mv06511-RA.gene	173.842	372.378	-1.1014	8.3506e-07	8.7106e-06
Mv20801-RA.gene	145.875	323.299	-1.1471	9.0419e-07	9.3638e-06
Mv03196-RA.gene	84.7326	248.365	-1.5461	9.4873e-07	9.7969e-06
Mv10397-RA.gene	43.6025	0	7.9563	1.0187e-06	1.0449e-05
Mv25810-RA.gene	70.1429	7.57894	3.21	1.0764e-06	1.101e-05
Mv04970-RA.gene	0	297.649	-23.297	1.1234e-06	1.1474e-05
Mv26092-RA.gene	425.939	198.08	1.0999	1.3068e-06	1.3329e-05
Mv10332-RA.gene	103.382	255.54	-1.3062	1.5219e-06	1.5413e-05
Mv20996-RA.gene	163.953	348.821	-1.0888	1.693e-06	1.7003e-05
Mv21564-RA.gene	105.426	252.025	-1.2573	2.0805e-06	2.075e-05
Mv00061-RA.gene	183.25	50.061	1.8597	2.0902e-06	2.0836e-05
Mv12844-RA.gene	328.27	143.27	1.2019	2.1408e-06	2.1292e-05
Mv14087-RA.gene	116.922	1572.19	-3.7478	2.3922e-06	2.3574e-05
Mv04705-RA.gene	112.526	276.6	-1.3014	2.8192e-06	2.7531e-05
Mv11454-RA.gene	132.772	295.894	-1.1554	3.016e-06	2.9307e-05
Mv20414-RA.gene	132.772	295.894	-1.1554	3.016e-06	2.9307e-05
Mv00669-RA.gene	355.381	173.802	1.029	3.0881e-06	2.993e-05
Mv11029-RA.gene	562.656	209.406	1.4325	3.1265e-06	3.0286e-05
Mv04183-RA.gene	267.241	118.785	1.1702	3.2467e-06	3.138e-05
Mv26339-RA.gene	103.666	280.278	-1.4345	3.7968e-06	3.6387e-05
Mv16173-RA.gene	49.1484	154.238	-1.6534	4.7217e-06	4.4655e-05
Mv21571-RA.gene	9328.32	18846.3	-1.0147	5.2632e-06	4.9494e-05
Mv18109-RA.gene	117.086	271.427	-1.2096	5.6668e-06	5.3082e-05
Mv25463-RA.gene	87.5056	219.789	-1.326	5.9448e-06	5.5542e-05
Mv21892-RA.gene	60.2236	171.441	-1.5121	6.0801e-06	5.6683e-05
Mv09376-RA.gene	2916.92	1180.94	1.3049	7.576e-06	6.9874e-05
Mv20033-RA.gene	537.919	210.192	1.3555	7.8316e-06	7.2108e-05
Mv11001-RA.gene	892.295	440.28	1.0235	8.6246e-06	7.8938e-05
Mv20705-RA.gene	156.9	357.761	-1.1862	1.0194e-05	9.2441e-05
Mv22869-RA.gene	0	32.6588	-7.4101	1.0869e-05	9.8189e-05
Mv26533-RA.gene	65.6894	185.563	-1.5016	1.0893e-05	9.8369e-05
Mv18241-RA.gene	485.123	240.372	1.0184	1.1098e-05	0.00010009
Mv00633-RA.gene	149.042	327.706	-1.1338	1.2167e-05	0.00010923
Mv11990-RA.gene	273.054	116.117	1.2409	1.2295e-05	0.00011033
Mv26059-RA.gene	244.726	98.616	1.3195	1.3916e-05	0.00012375
Mv12191-RA.gene	126.655	294.993	-1.2154	2.0706e-05	0.00017847
Mv26181-RA.gene	154.859	56.6393	1.451	2.2267e-05	0.00019116
Mv13608-RA.gene	110.591	27.7205	1.9795	2.7962e-05	0.00023611
Mv13056-RA.gene	240.874	98.7159	1.2806	3.2835e-05	0.0002734
Mv22301-RA.gene	260.789	120.722	1.1117	3.7389e-05	0.00030867
Mv07565-RA.gene	80.3293	18.6004	2.115	3.7892e-05	0.00031213
Mv01649-RA.gene	86.4431	19.2943	2.1634	4.1037e-05	0.0003356
Mv00146-RA.gene	265.2	125.688	1.0749	4.7097e-05	0.00038241
Mv18445-RA.gene	132.789	268.201	-1.0152	4.7525e-05	0.00038531
Mv24171-RA.gene	287.126	141.485	1.0251	4.9383e-05	0.00039872
Mv22379-RA.gene	164.778	65.4438	1.336	5.1273e-05	0.00041244
Mv25032-RA.gene	258.672	122.903	1.0751	5.1384e-05	0.00041318
Mv01906-RA.gene	143.259	307.484	-1.0998	5.3336e-05	0.00042808
Mv15872-RA.gene	1972.54	785.835	1.3267	5.6578e-05	0.00045208
Mv12915-RA.gene	258.397	123.336	1.068	5.7492e-05	0.00045871
Mv20575-RA.gene	11865.6	5788.79	1.0356	6.1336e-05	0.00048721
Mv20978-RA.gene	337.44	157.428	1.097	6.4566e-05	0.00051081
Mv08770-RA.gene	89.2329	203.09	-1.1835	7.0656e-05	0.0005541
Mv15992-RA.gene	136.671	50.5653	1.4379	8.0296e-05	0.00062225
Mv11321-RA.gene	311.475	154.806	1.0049	8.6182e-05	0.00066499
Mv26343-RA.gene	107.835	227.666	-1.0803	9.2045e-05	0.00070569
Mv26274-RA.gene	168.025	71.6621	1.2287	0.00011374	0.00085708
Mv00837-RA.gene	269.711	75.9246	1.8278	0.00012135	0.00091034
Mv26098-RA.gene	39.864	4.13645	3.2469	0.00014184	0.0010505
Mv08087-RA.gene	80.66	197.494	-1.2883	0.00017142	0.0012532
Mv25413-RA.gene	42.8742	5.78557	2.9022	0.00019026	0.0013807
Mv21992-RA.gene	275.336	137.034	1.0014	0.00021457	0.0015421
Mv04119-RA.gene	0	21.5204	-6.8138	0.0002177	0.0015594
Mv10700-RA.gene	169.262	344.448	-1.0216	0.00026028	0.001831
Mv09462-RA.gene	198.017	93.9843	1.0758	0.00026818	0.0018761
Mv10933-RA.gene	96.8703	31.8207	1.6143	0.00031706	0.0021827
Mv00100-RA.gene	107.581	31.5867	1.7512	0.00033152	0.0022772
Mv26060-RA.gene	52.9839	9.37231	2.4921	0.00039398	0.0026781
Mv15357-RA.gene	2105.14	4365.17	-1.0521	0.00045325	0.0030304
Mv20909-RA.gene	46.4389	118.235	-1.3488	0.00046581	0.003111
Mv01728-RA.gene	0	17.9246	-6.5478	0.00048979	0.0032615
Mv25186-RA.gene	57.0697	134.628	-1.2361	0.00058594	0.0038309
Mv21124-RA.gene	41.2104	3.29826	3.7342	0.00060037	0.0039124
Mv11663-RA.gene	664887	258945	1.3605	0.00064659	0.0041793
Mv03223-RA.gene	66166.6	31594	1.0664	0.00071358	0.0045713
Mv00590-RA.gene	162.035	73.7076	1.1416	0.00072177	0.0046141
Mv21545-RA.gene	30.6898	3.02794	3.39	0.00072746	0.0046464
Mv06725-RA.gene	25.5247	103.085	-2.0082	0.00073208	0.0046724
Mv07578-RA.gene	49.6228	122.381	-1.3	0.00080868	0.0051227
Mv14584-RA.gene	188.736	80.2598	1.2236	0.00086819	0.005458
Mv11093-RA.gene	1822.35	670.692	1.443	0.00087311	0.0054836
Mv25988-RA.gene	44.284	114.882	-1.3719	0.00087358	0.0054839
Mv25980-RA.gene	18.8863	67.8232	-1.8505	0.00089177	0.0055883
Mv19811-RA.gene	104.033	38.859	1.4202	0.00094113	0.005872
Mv17223-RA.gene	0.982228	25.3502	-4.6276	0.00098497	0.0061244
Mv12855-RA.gene	119.321	48.7628	1.2985	0.00099582	0.0061847
Mv25647-RA.gene	39.7838	105.033	-1.3995	0.0011087	0.0068226
Mv25559-RA.gene	38.5644	97.6972	-1.3406	0.0015203	0.0090738
Mv06717-RA.gene	47.1672	159.124	-1.7579	0.0017044	0.010059
Mv13026-RA.gene	122.048	51.8362	1.2274	0.0019274	0.011218
Mv02048-RA.gene	149.427	72.3469	1.0453	0.0021065	0.012136
Mv25301-RA.gene	95.6041	30.9734	1.6416	0.0021807	0.012514
Mv12270-RA.gene	52.2688	119.506	-1.1928	0.0022676	0.012951
Mv10932-RA.gene	122.632	56.6393	1.1145	0.0023538	0.013404
Mv25173-RA.gene	143.847	68.2377	1.0706	0.0023737	0.013506
Mv15405-RA.gene	5474.84	2712.18	1.0132	0.0025428	0.014381
Mv07784-RA.gene	12.4216	0	6.145	0.0025666	0.014508
Mv25193-RA.gene	17.159	57.1981	-1.7375	0.0028261	0.015809
Mv00169-RA.gene	95.5406	35.714	1.4076	0.0029358	0.01633
Mv21681-RA.gene	98.5808	41.896	1.2338	0.0030789	0.017047
Mv22288-RA.gene	33.5897	88.3703	-1.4018	0.0031265	0.017297
Mv06762-RA.gene	140.693	68.616	1.0398	0.0033282	0.0183
Mv20979-RA.gene	132.662	61.2892	1.123	0.0034	0.018643
Mv25878-RA.gene	56.8326	119.884	-1.0767	0.0034877	0.019056
Mv20522-RA.gene	12.5953	0	6.1677	0.0034991	0.019109
Mv20146-RA.gene	64.5969	140.08	-1.1229	0.0038994	0.020997
Mv26233-RA.gene	5.71967	31.5503	-2.4607	0.0041045	0.021973
Mv05005-RA.gene	44.3308	105.042	-1.2436	0.004182	0.022324
Mv19727-RA.gene	24678.5	11599.2	1.0892	0.0043032	0.022858
Mv02562-RA.gene	0	11.9766	-5.9575	0.0043101	0.022889
Mv12362-RA.gene	1938.67	967.288	1.0039	0.0043823	0.023233
Mv07777-RA.gene	22.3876	1.65821	3.6546	0.0047131	0.024791
Mv02273-RA.gene	3.13713	38.6795	-3.6328	0.0047304	0.024864
Mv26142-RA.gene	65.0545	133.114	-1.0295	0.0047624	0.02502
Mv20082-RA.gene	4.30981	31.5231	-2.8838	0.0048499	0.025436
Mv05721-RA.gene	133.801	65.1644	1.0436	0.0050331	0.026263
Mv24080-RA.gene	131.743	65.705	1.0105	0.0058171	0.029736
Mv25194-RA.gene	64.8641	22.4665	1.5279	0.0059358	0.030278
Mv08717-RA.gene	47.5314	111.277	-1.2202	0.0061396	0.0312
Mv00337-RA.gene	288.018	141.837	1.0218	0.0062069	0.031482
Mv08791-RA.gene	0	11.0124	-5.8362	0.0063067	0.031913
Mv11393-RA.gene	1079.36	372.99	1.5333	0.0064252	0.032411
Mv25703-RA.gene	52.0951	16.8161	1.6262	0.0064744	0.032594
Mv12230-RA.gene	111.684	54.9811	1.024	0.0069411	0.034557
Mv00408-RA.gene	9.83903	0	5.8087	0.0074183	0.036607
Mv22039-RA.gene	46.9768	119.047	-1.3445	0.007451	0.036723
Mv05339-RA.gene	9.77555	0	5.8001	0.007837	0.038344
Mv08198-RA.gene	9.77555	0	5.8001	0.007837	0.038344
Mv15570-RA.gene	82.2135	30.7576	1.4056	0.007876	0.038509
Mv14142-RA.gene	127.289	62.5328	1.0339	0.0080537	0.039254
Mv20953-RA.gene	177.594	79.1876	1.1554	0.0081227	0.039527
Mv06992-RA.gene	35.3637	4.39768	3.0703	0.008483	0.041013
Mv11056-RA.gene	86.697	37.4711	1.2173	0.0089019	0.04275
Mv14708-RA.gene	93.4325	42.599	1.1257	0.0093419	0.044576
Mv00392-RA.gene	100.118	48.781	1.0389	0.0099228	0.047005
Mv05868-RA.gene	13.7212	0.414553	4.8704	0.010026	0.047411
Mv15170-RA.gene	2210.98	800.91	1.4656	0.010067	0.047562
Mv00438-RA.gene	106.98	52.7823	1.0169	0.010231	0.048252
Mv21976-RA.gene	108.801	53.8999	1.0078	0.010259	0.048376
Mv09725-RA.gene	34.0641	6.74075	2.3788	0.010301	0.048551

## Sheet: S3C
Table S3C. List of differentially expressed genes under cold treatment. Genes related to epigenetic processes are highlighted in yellow.
Gene ID	Cold readcount	Control readcount	Log2FoldChange	pval	padj
Mv00827-RA.gene	1956.87	24557	-3.6512	0	0
Mv09033-RA.gene	2434.12	27621.3	-3.5056	0	0
Mv17541-RA.gene	1896.88	14439.3	-2.9284	0	0
Mv12184-RA.gene	167712	35013.2	2.26	0	0
Mv18299-RA.gene	117421	22654.3	2.3739	0	0
Mv17674-RA.gene	16887.4	3150.87	2.4219	0	0
Mv18884-RA.gene	238640	40407.1	2.5622	0	0
Mv13823-RA.gene	15197.8	2519.59	2.5921	0	0
Mv00901-RA.gene	67911.3	10130.5	2.745	0	0
Mv19820-RA.gene	187912	27934.8	2.75	0	0
Mv09645-RA.gene	12847.1	1607.87	2.998	0	0
Mv15351-RA.gene	13983	1728.44	3.017	0	0
Mv20784-RA.gene	57575.5	7037.19	3.0326	0	0
Mv16082-RA.gene	179669	21887.8	3.0371	0	0
Mv16308-RA.gene	24326.5	2943.1	3.0477	0	0
Mv14768-RA.gene	86506.5	10425.4	3.053	0	0
Mv06501-RA.gene	197621	23543	3.0694	0	0
Mv02403-RA.gene	18938	2149.26	3.1407	0	0
Mv08062-RA.gene	60193.6	6800.6	3.1461	0	0
Mv02038-RA.gene	19381	2119.19	3.193	0	0
Mv23000-RA.gene	8254.17	891.038	3.2118	0	0
Mv04948-RA.gene	39219.2	4171.92	3.2323	0	0
Mv20770-RA.gene	7172.52	756.159	3.2444	0	0
Mv01786-RA.gene	18834.1	1949.52	3.2711	0	0
Mv05177-RA.gene	21387.4	2207.16	3.2765	0	0
Mv11931-RA.gene	8887.88	911.512	3.2864	0	0
Mv15301-RA.gene	9747.13	933.039	3.3881	0	0
Mv07536-RA.gene	35747.9	3368.5	3.408	0	0
Mv09546-RA.gene	25676.3	2330.36	3.4624	0	0
Mv17675-RA.gene	13323.2	1207.68	3.4663	0	0
Mv19715-RA.gene	9781.44	877.045	3.4807	0	0
Mv07120-RA.gene	25974.3	2247.73	3.5314	0	0
Mv09545-RA.gene	153550	13235.7	3.5363	0	0
Mv08710-RA.gene	27671.6	2287.19	3.5977	0	0
Mv11916-RA.gene	52594.1	4100.7	3.6815	0	0
Mv22352-RA.gene	51389.3	3925.82	3.7102	0	0
Mv20831-RA.gene	11913.5	872.33	3.7694	0	0
Mv00302-RA.gene	7786.97	559.291	3.7973	0	0
Mv18929-RA.gene	55819.2	3578.52	3.9623	0	0
Mv10437-RA.gene	42944.2	2747.22	3.9654	0	0
Mv02725-RA.gene	4302.36	221.108	4.2895	0	0
Mv20771-RA.gene	80608.8	3764.44	4.4197	0	0
Mv20602-RA.gene	46573.5	1450.02	5.0062	0	0
Mv18926-RA.gene	480504	6028.92	6.3171	0	0
Mv12856-RA.gene	36692.2	4356.17	3.0748	8.6169e-308	4.1086e-305
Mv17984-RA.gene	143636	26367.9	2.4456	3.0586e-306	1.4266e-303
Mv07111-RA.gene	5920.45	38800.4	-2.7129	6.4296e-305	2.9352e-302
Mv20856-RA.gene	15645.1	2676.02	2.5486	1.8244e-302	8.1551e-300
Mv10661-RA.gene	11129.3	1443.24	2.9467	2.573e-295	1.1266e-292
Mv20021-RA.gene	40756.4	8752.42	2.2195	1.0807e-289	4.6373e-287
Mv11002-RA.gene	19487.3	3741.35	2.3816	5.0334e-283	2.1176e-280
Mv26072-RA.gene	8722.36	1512.45	2.5279	3.909e-282	1.6129e-279
Mv00372-RA.gene	3801.5	244.969	3.9602	8.3024e-280	3.361e-277
Mv03406-RA.gene	5865.78	663.513	3.1461	2.419e-279	9.6113e-277
Mv07500-RA.gene	10470	1832.47	2.5153	4.5131e-279	1.7606e-276
Mv09793-RA.gene	7334.75	813.247	3.1755	5.0158e-276	1.9218e-273
Mv09968-RA.gene	8385.85	997.617	3.0742	2.0747e-272	7.8095e-270
Mv10440-RA.gene	34730.5	4134.43	3.071	4.3564e-266	1.6116e-263
Mv02039-RA.gene	48252.6	12365	1.9645	7.1642e-257	2.6053e-254
Mv04468-RA.gene	15703.3	2480.01	2.6629	2.1852e-255	7.8143e-253
Mv15393-RA.gene	4357.27	452.4	3.2699	6.4772e-253	2.2783e-250
Mv20177-RA.gene	23999	4510.7	2.4118	8.2289e-250	2.8477e-247
Mv04869-RA.gene	71917.6	14883.8	2.2728	1.1353e-245	3.8666e-243
Mv05685-RA.gene	16324.7	3842.13	2.0872	2.2284e-245	7.4706e-243
Mv26501-RA.gene	13758.9	1575.97	3.1266	1.6272e-244	5.3713e-242
Mv05882-RA.gene	3716.72	346.475	3.4221	2.3085e-244	7.5048e-242
Mv00826-RA.gene	1533.18	9686.76	-2.661	3.4217e-243	1.0958e-240
Mv10798-RA.gene	144608	34029.9	2.0873	5.2196e-241	1.6469e-238
Mv00119-RA.gene	4683.73	503.342	3.22	1.497e-240	4.655e-238
Mv17163-RA.gene	13108	2027	2.6936	2.9286e-240	8.9767e-238
Mv25191-RA.gene	38115.4	7102.02	2.4242	3.3164e-237	1.0022e-234
Mv02197-RA.gene	7381.4	1267.1	2.5429	6.1015e-235	1.8183e-232
Mv01131-RA.gene	652.719	4984.3	-2.9323	3.7746e-232	1.1094e-229
Mv20901-RA.gene	41166.5	8292.13	2.3118	5.7293e-231	1.6612e-228
Mv12302-RA.gene	16002.9	3864.14	2.0501	1.3506e-226	3.8638e-224
Mv18802-RA.gene	878.678	5651.52	-2.6853	3.6655e-225	1.0348e-222
Mv21822-RA.gene	11933.3	2112.01	2.4986	3.9694e-224	1.1061e-221
Mv01874-RA.gene	9319.49	1488.5	2.648	4.9002e-224	1.3479e-221
Mv07695-RA.gene	26323	7675.14	1.7781	2.1853e-223	5.9352e-221
Mv09933-RA.gene	20225.2	4398.9	2.2012	3.0288e-223	8.1232e-221
Mv06086-RA.gene	76556	19069.6	2.0053	1.5999e-222	4.2379e-220
Mv11099-RA.gene	12155.7	3008.67	2.014	9.4342e-219	2.4685e-216
Mv21092-RA.gene	6874.04	1213.14	2.501	2.3361e-217	6.0389e-215
Mv25883-RA.gene	4707.99	666.436	2.8184	3.0217e-210	7.7183e-208
Mv17542-RA.gene	325.29	3547.59	-3.4436	7.0686e-209	1.7843e-206
Mv17561-RA.gene	13112.4	2667.2	2.2982	8.1781e-208	2.0403e-205
Mv12274-RA.gene	5269.07	22263.9	-2.0786	1.7574e-207	4.3342e-205
Mv07034-RA.gene	6018.89	1068.8	2.4928	7.1697e-206	1.7481e-203
Mv11848-RA.gene	3483.51	13305.9	-1.9333	4.9333e-203	1.1893e-200
Mv13782-RA.gene	15626.5	3476.59	2.1682	4.0254e-201	9.5966e-199
Mv20945-RA.gene	8679.16	2007.39	2.1117	1.1621e-200	2.7401e-198
Mv13914-RA.gene	6382.31	1054.28	2.599	1.9465e-200	4.5396e-198
Mv15577-RA.gene	5934.75	618.754	3.2571	1.0312e-199	2.3792e-197
Mv09008-RA.gene	3638.67	441.71	3.0404	2.1123e-197	4.8215e-195
Mv05084-RA.gene	12088.4	2425.24	2.3187	1.1145e-196	2.5171e-194
Mv17426-RA.gene	28446.1	8249.58	1.7861	1.8098e-196	4.045e-194
Mv19286-RA.gene	8128.33	1541.04	2.3994	9.0553e-196	2.003e-193
Mv18375-RA.gene	22016.5	3683.57	2.5803	1.1018e-195	2.4123e-193
Mv07872-RA.gene	9548.16	2167.39	2.14	9.1144e-195	1.9753e-192
Mv17713-RA.gene	4822.46	828.334	2.5425	1.0221e-188	2.1931e-186
Mv07529-RA.gene	8638.92	1707.65	2.3401	7.6604e-187	1.6273e-184
Mv19353-RA.gene	25574.4	7047.71	1.8596	2.7225e-186	5.7268e-184
Mv26115-RA.gene	64680.8	16843	1.9412	4.9846e-186	1.0384e-183
Mv23009-RA.gene	3830.89	565.058	2.7627	1.3185e-184	2.7203e-182
Mv08908-RA.gene	6614.79	1310.69	2.3344	2.9486e-184	6.0252e-182
Mv21820-RA.gene	61814.9	13771.9	2.1664	5.4241e-183	1.0979e-180
Mv11771-RA.gene	7413.63	1339.78	2.4702	2.3365e-182	4.6852e-180
Mv16422-RA.gene	16753.3	5275.88	1.667	5.0912e-181	1.0114e-178
Mv12931-RA.gene	6146.16	1301.37	2.2395	6.7876e-181	1.3361e-178
Mv20188-RA.gene	3536.39	413.851	3.095	1.0036e-179	1.9576e-177
Mv14642-RA.gene	7248.91	1724.19	2.072	8.7545e-178	1.6922e-175
Mv04736-RA.gene	21318.5	2724.75	2.9683	2.2201e-177	4.2532e-175
Mv19522-RA.gene	20958	5811.28	1.851	7.64e-175	1.4507e-172
Mv09409-RA.gene	27210.9	9220.04	1.5611	5.6873e-173	1.0704e-170
Mv09064-RA.gene	8321.16	2149.86	1.9522	3.7666e-171	7.0275e-169
Mv20454-RA.gene	12627.2	2995.88	2.0761	1.198e-170	2.2158e-168
Mv03703-RA.gene	11670.5	2428.14	2.2654	1.3352e-170	2.4486e-168
Mv09034-RA.gene	13829.3	4019.79	1.7829	5.1734e-170	9.4068e-168
Mv19229-RA.gene	3495.84	325.328	3.4283	7.9016e-169	1.4247e-166
Mv00914-RA.gene	2685.95	299.425	3.1663	9.2207e-169	1.6487e-166
Mv14100-RA.gene	25887.5	8267.8	1.6469	6.2033e-168	1.1e-165
Mv07109-RA.gene	6465.78	1227.56	2.3986	1.592e-166	2.7999e-164
Mv01575-RA.gene	6751.04	1339.44	2.3344	3.103e-166	5.4129e-164
Mv00295-RA.gene	25231.3	6094.07	2.0499	2.4544e-163	4.2468e-161
Mv20616-RA.gene	22518.2	6902.19	1.7064	1.6369e-161	2.8097e-159
Mv18535-RA.gene	10364.9	2951.35	1.812	4.2926e-161	7.3098e-159
Mv11101-RA.gene	66176.9	24450.7	1.4364	1.2253e-160	2.0701e-158
Mv10531-RA.gene	10628.1	2440.05	2.1232	3.5598e-159	5.9671e-157
Mv26454-RA.gene	30709	7788.2	1.9795	6.1657e-158	1.0255e-155
Mv07722-RA.gene	4701.59	871.574	2.4321	2.3254e-156	3.8379e-154
Mv21862-RA.gene	1715.41	87.7655	4.2898	2.6693e-156	4.372e-154
Mv12476-RA.gene	5383.3	849.332	2.6638	9.923e-156	1.6129e-153
Mv07937-RA.gene	3987.74	15098	-1.92	3.6027e-155	5.812e-153
Mv16759-RA.gene	5128.92	846.956	2.5999	4.5995e-155	7.3648e-153
Mv00822-RA.gene	2449.36	13025.3	-2.4121	6.1593e-154	9.7891e-152
Mv11876-RA.gene	5560.03	1305.01	2.0905	1.3998e-153	2.2084e-151
Mv17390-RA.gene	11226.1	3309.71	1.7625	2.9535e-153	4.6256e-151
Mv15785-RA.gene	4859.57	986.651	2.2995	1.104e-150	1.7165e-148
Mv11532-RA.gene	7540.98	1943.21	1.9566	4.9738e-150	7.6775e-148
Mv12419-RA.gene	44088.2	11492.2	1.9401	6.4953e-150	9.9545e-148
Mv20187-RA.gene	4978.28	344.999	3.8428	2.5534e-149	3.8856e-147
Mv09522-RA.gene	42574.1	11992.1	1.8282	2.6885e-149	4.0339e-147
Mv04437-RA.gene	5455.89	1083.15	2.3344	2.6773e-149	4.0339e-147
Mv07538-RA.gene	8850.99	1375.51	2.6871	1.4605e-148	2.1762e-146
Mv05466-RA.gene	7037.96	1136.91	2.6324	8.5601e-146	1.2667e-143
Mv06337-RA.gene	4930.26	968.554	2.3458	1.702e-145	2.5013e-143
Mv05532-RA.gene	9894.25	2486.31	1.9938	2.3133e-145	3.3765e-143
Mv14616-RA.gene	147383	51358.4	1.5209	1.5488e-143	2.2453e-141
Mv13545-RA.gene	6253.08	1645.75	1.9261	2.8761e-142	4.1416e-140
Mv11966-RA.gene	35185.7	14111.8	1.3181	1.7595e-141	2.5168e-139
Mv00300-RA.gene	2798.5	450.148	2.6353	9.109e-137	1.2943e-134
Mv03482-RA.gene	3664.24	723.165	2.3399	5.4664e-136	7.7162e-134
Mv16350-RA.gene	17022.4	6096.7	1.481	8.4777e-136	1.1889e-133
Mv05492-RA.gene	7792.01	2216.19	1.8133	1.9984e-135	2.7843e-133
Mv01738-RA.gene	11937.3	2933.17	2.0259	5.5014e-135	7.6153e-133
Mv21638-RA.gene	145265	49144.3	1.5637	1.7922e-134	2.4649e-132
Mv08091-RA.gene	22403.2	7260.08	1.6254	1.0677e-133	1.4592e-131
Mv11979-RA.gene	14687	5364.64	1.4528	3.6223e-133	4.919e-131
Mv14099-RA.gene	40952.7	11938.4	1.7786	7.3588e-133	9.9302e-131
Mv13335-RA.gene	14920.4	4265.82	1.8071	1.0671e-132	1.4309e-130
Mv20593-RA.gene	6615.96	1517.83	2.1249	1.6481e-130	2.1964e-128
Mv00593-RA.gene	1258.75	5178.23	-2.0393	7.1824e-130	9.5127e-128
Mv16069-RA.gene	12733.8	3975.63	1.6799	3.288e-128	4.3281e-126
Mv09666-RA.gene	27174.9	81555.4	-1.5854	7.0637e-128	9.2414e-126
Mv00726-RA.gene	3850.07	725.208	2.41	1.0347e-127	1.3455e-125
Mv26114-RA.gene	22821.2	7150.65	1.6745	2.1289e-127	2.7517e-125
Mv11017-RA.gene	11982.8	3972.85	1.5934	3.7748e-127	4.8498e-125
Mv20903-RA.gene	61626.7	20508.2	1.5875	3.7162e-126	4.7461e-124
Mv02650-RA.gene	4286.51	984.821	2.122	7.1033e-126	9.0182e-124
Mv14547-RA.gene	2468.06	362.278	2.7701	1.9599e-125	2.4737e-123
Mv03133-RA.gene	12523.8	3841.1	1.7043	4.9672e-125	6.2326e-123
Mv16134-RA.gene	10557.2	2784.15	1.9235	7.0792e-125	8.8308e-123
Mv16966-RA.gene	146304	320660	-1.1321	2.2907e-124	2.841e-122
Mv19408-RA.gene	1920.06	233.649	3.039	2.3224e-124	2.8638e-122
Mv09261-RA.gene	3518.19	682.598	2.3672	3.4429e-124	4.2212e-122
Mv10360-RA.gene	5726.04	1159.09	2.3067	5.7853e-124	7.0528e-122
Mv18701-RA.gene	2433.35	7906.62	-1.6997	9.8793e-124	1.1976e-121
Mv09398-RA.gene	22900.4	8744.6	1.3889	1.5355e-123	1.8508e-121
Mv16845-RA.gene	14054.5	5224.56	1.428	3.5932e-121	4.307e-119
Mv17406-RA.gene	3635.39	596.328	2.6116	5.704e-121	6.7992e-119
Mv00144-RA.gene	504.679	2878.02	-2.5098	1.4758e-120	1.7495e-118
Mv09953-RA.gene	96380.6	31622.7	1.6079	2.8601e-120	3.3718e-118
Mv17448-RA.gene	4466.52	1109.68	2.0081	9.59e-120	1.1244e-117
Mv10994-RA.gene	7923.18	2571.04	1.6238	1.5063e-119	1.7565e-117
Mv06513-RA.gene	5376.66	1116.12	2.2659	2.4331e-119	2.8218e-117
Mv07030-RA.gene	3262.95	669.847	2.2861	2.6724e-119	3.0828e-117
Mv14641-RA.gene	3872.38	823.155	2.2318	8.6402e-119	9.9136e-117
Mv02759-RA.gene	25359.9	8286.39	1.6141	2.2603e-118	2.5796e-116
Mv16372-RA.gene	13166.4	4242.4	1.6345	4.4656e-118	5.0695e-116
Mv18286-RA.gene	1520.73	8719.06	-2.5214	9.8925e-118	1.1171e-115
Mv03318-RA.gene	1570.59	147.314	3.4173	4.6801e-116	5.2574e-114
Mv00912-RA.gene	15536.1	5322.05	1.5461	3.4642e-115	3.8712e-113
Mv20591-RA.gene	2298.92	343.971	2.7436	3.8926e-115	4.3274e-113
Mv00303-RA.gene	4076.12	843.779	2.2739	6.3463e-115	7.0189e-113
Mv12154-RA.gene	115097	41583.5	1.4688	3.2637e-114	3.591e-112
Mv09370-RA.gene	6658.66	1991.15	1.7416	1.0073e-113	1.1027e-111
Mv14621-RA.gene	3507.58	801.125	2.1299	1.3734e-113	1.4958e-111
Mv08462-RA.gene	10541	3834.1	1.4595	1.4075e-113	1.5253e-111
Mv15540-RA.gene	22090.5	8237.42	1.4234	1.5735e-113	1.6965e-111
Mv06072-RA.gene	8380.02	2291.87	1.8691	2.0103e-113	2.1566e-111
Mv21823-RA.gene	28550.8	10729.4	1.4123	2.9764e-113	3.1772e-111
Mv21880-RA.gene	21321.3	8703.34	1.2926	3.539e-113	3.7591e-111
Mv04496-RA.gene	19594.5	8064.27	1.281	1.0545e-111	1.1146e-109
Mv00269-RA.gene	3735.32	940.234	1.9907	1.2569e-111	1.322e-109
Mv08020-RA.gene	3723.96	900.171	2.0499	1.5707e-111	1.6439e-109
Mv09035-RA.gene	9658.67	2910.05	1.7319	2.2678e-111	2.362e-109
Mv19662-RA.gene	72123.3	24537.6	1.5556	9.6321e-111	9.9839e-109
Mv21740-RA.gene	301.465	2097.51	-2.796	2.3202e-110	2.3934e-108
Mv17899-RA.gene	7925.88	2251.56	1.8153	2.6509e-110	2.7214e-108
Mv00132-RA.gene	4471.38	839.74	2.416	5.2536e-110	5.3677e-108
Mv16801-RA.gene	3550.85	783.471	2.1803	7.993e-110	8.1279e-108
Mv04867-RA.gene	33581	11241.8	1.5789	7.4147e-109	7.5043e-107
Mv25053-RA.gene	11394.1	3698.08	1.624	8.26e-109	8.3205e-107
Mv22052-RA.gene	1605.26	5691.77	-1.8257	1.6686e-108	1.673e-106
Mv16693-RA.gene	3385.65	799.21	2.0814	4.1134e-107	4.105e-105
Mv19303-RA.gene	13571.2	4752.39	1.5143	2.6766e-106	2.6587e-104
Mv02202-RA.gene	4849.22	1400.75	1.7917	4.3999e-106	4.3505e-104
Mv03132-RA.gene	227.759	1877.99	-3.0475	5.9859e-106	5.8914e-104
Mv03126-RA.gene	6348.53	1990.37	1.6725	8.7353e-106	8.5582e-104
Mv15485-RA.gene	20248.4	5822.46	1.7987	1.3869e-105	1.3526e-103
Mv09813-RA.gene	5099.47	1428.99	1.8364	1.5914e-105	1.545e-103
Mv10830-RA.gene	22000	9050.86	1.2817	4.5294e-105	4.3777e-103
Mv14988-RA.gene	16265	4830.97	1.7514	6.6661e-105	6.4138e-103
Mv09977-RA.gene	2384.9	458.081	2.3793	1.2886e-104	1.2343e-102
Mv22663-RA.gene	21251.1	7106.94	1.5804	1.4845e-104	1.4156e-102
Mv15076-RA.gene	8088.47	2586.91	1.6456	5.9309e-104	5.6307e-102
Mv11249-RA.gene	1442.27	143.758	3.3271	5.973e-104	5.6456e-102
Mv11663-RA.gene	798741	248736	1.6831	2.0353e-103	1.9153e-101
Mv03960-RA.gene	801.196	3250.35	-2.0204	1.7463e-102	1.6362e-100
Mv09621-RA.gene	4812.53	1414.28	1.7662	2.025e-102	1.8891e-100
Mv14217-RA.gene	4912.05	1314.8	1.9025	3.1446e-102	2.9208e-100
Mv08829-RA.gene	11477.4	4471.31	1.36	3.1746e-102	2.936e-100
Mv21675-RA.gene	3373.37	645.754	2.3883	4.9491e-102	4.5574e-100
Mv05955-RA.gene	1158.22	4087.99	-1.8192	8.6168e-101	7.901e-99
Mv14946-RA.gene	22102.9	6805.42	1.6998	8.8543e-101	8.0842e-99
Mv07945-RA.gene	32974.3	11956.2	1.4637	3.4604e-100	3.146e-98
Mv06558-RA.gene	29214.4	12955.2	1.1733	6.9003e-100	6.2469e-98
Mv14840-RA.gene	13359.3	4448.61	1.587	3.9593e-99	3.5693e-97
Mv21492-RA.gene	8589.92	3021.52	1.5074	7.5804e-99	6.8052e-97
Mv14645-RA.gene	1556.95	5526.46	-1.8265	9.6811e-99	8.6549e-97
Mv19512-RA.gene	19703	8709.7	1.1776	1.5882e-98	1.414e-96
Mv05012-RA.gene	14546.5	5094.71	1.5136	7.2724e-98	6.4478e-96
Mv15269-RA.gene	9862.97	3360.91	1.5536	1.1956e-97	1.0557e-95
Mv17916-RA.gene	1169.3	4422.65	-1.9199	1.5304e-97	1.3458e-95
Mv00595-RA.gene	24842	11126.3	1.159	2.3872e-96	2.0906e-94
Mv06895-RA.gene	2177.94	416.818	2.3869	4.6076e-96	4.0187e-94
Mv08265-RA.gene	3086.81	617.937	2.324	9.1686e-96	7.9645e-94
Mv11953-RA.gene	8164.05	3081.89	1.4052	1.8689e-95	1.6169e-93
Mv00375-RA.gene	9872.95	3438.78	1.5207	1.3339e-94	1.1494e-92
Mv12530-RA.gene	334.852	2182.46	-2.7087	6.1767e-94	5.301e-92
Mv22403-RA.gene	12467.7	5251.16	1.2477	1.0636e-93	9.092e-92
Mv14638-RA.gene	58824.6	22831	1.3656	1.7384e-93	1.4801e-91
Mv15879-RA.gene	5884.73	1443.8	2.025	1.5609e-92	1.3237e-90
Mv19836-RA.gene	4473.29	1423.08	1.6526	2.855e-92	2.4117e-90
Mv19553-RA.gene	2726.73	426.982	2.679	5.7119e-92	4.806e-90
Mv22740-RA.gene	100313	38210.6	1.3924	8.4306e-92	7.0659e-90
Mv11656-RA.gene	10933.6	2809.01	1.9593	1.9216e-91	1.6043e-89
Mv11421-RA.gene	4015.45	1045.67	1.9392	3.8833e-91	3.2294e-89
Mv25073-RA.gene	4777.46	1152.78	2.0531	5.0283e-91	4.1656e-89
Mv16007-RA.gene	3712.45	910.081	2.0299	7.2579e-91	5.9895e-89
Mv14631-RA.gene	6776.57	2219.43	1.6111	1.1337e-90	9.3195e-89
Mv00847-RA.gene	35261.3	14633.8	1.2689	2.3716e-90	1.9422e-88
Mv16541-RA.gene	4911.54	1516.68	1.6965	2.4694e-90	2.0146e-88
Mv12802-RA.gene	1332.58	143.19	3.223	3.4958e-90	2.8412e-88
Mv15274-RA.gene	14566.2	5254.72	1.4713	6.9669e-90	5.6408e-88
Mv03060-RA.gene	9206.27	3150.66	1.5475	9.1068e-90	7.3457e-88
Mv17185-RA.gene	4969.87	12660.9	-1.3488	1.7497e-89	1.406e-87
Mv22022-RA.gene	1968.8	382.772	2.3614	1.3358e-88	1.0694e-86
Mv20712-RA.gene	857.715	3528.67	-2.0385	1.6802e-88	1.3401e-86
Mv18119-RA.gene	8364.09	3086.34	1.439	4.6164e-88	3.6685e-86
Mv17941-RA.gene	12275.1	4634.01	1.4047	3.0377e-87	2.4051e-85
Mv01431-RA.gene	1785.33	217.721	3.0436	6.9819e-87	5.5075e-85
Mv15438-RA.gene	8276.28	3383.93	1.2903	2.629e-86	2.0662e-84
Mv03197-RA.gene	332.32	2089.94	-2.6491	6.0955e-86	4.7732e-84
Mv16486-RA.gene	6175.86	2010.36	1.6195	1.3318e-85	1.0391e-83
Mv20960-RA.gene	5032.94	1782.43	1.4975	7.4257e-85	5.7727e-83
Mv08011-RA.gene	1949.41	335.723	2.5416	4.9933e-84	3.8677e-82
Mv07721-RA.gene	5238.39	1747.16	1.583	6.4729e-84	4.9958e-82
Mv04543-RA.gene	6129.33	1251.78	2.2935	1.1383e-83	8.7542e-82
Mv21670-RA.gene	2313.9	541.365	2.0967	1.6789e-83	1.2866e-81
Mv13045-RA.gene	5582.77	1388.32	2.0098	2.4467e-83	1.8682e-81
Mv05975-RA.gene	9913.5	4218.65	1.2323	4.244e-83	3.2291e-81
Mv21829-RA.gene	345.425	1941.6	-2.4925	6.832e-83	5.1798e-81
Mv09829-RA.gene	3387.01	397.901	3.0877	1.1151e-82	8.4247e-81
Mv05475-RA.gene	3268.54	939.224	1.7996	1.5616e-82	1.1715e-80
Mv12372-RA.gene	12310.4	4955.77	1.3129	3.2595e-82	2.4368e-80
Mv21107-RA.gene	2754.88	577.765	2.2499	1.4171e-81	1.0558e-79
Mv10383-RA.gene	2117.9	6054.01	-1.5143	2.4351e-81	1.8079e-79
Mv18788-RA.gene	1119.63	122.295	3.1972	9.9967e-81	7.3962e-79
Mv02708-RA.gene	54221.7	25825.7	1.0701	1.2171e-80	8.9741e-79
Mv06567-RA.gene	10906.5	4806.8	1.1821	1.6704e-80	1.2274e-78
Mv09723-RA.gene	9796.82	4159.11	1.2363	1.9941e-80	1.4602e-78
Mv20762-RA.gene	23655.9	10961.3	1.1098	5.8589e-80	4.2758e-78
Mv00627-RA.gene	4240.6	10303.4	-1.2802	1.5528e-79	1.1294e-77
Mv14873-RA.gene	5108.23	1691.03	1.5957	1.5919e-79	1.1539e-77
Mv21809-RA.gene	7577.82	3004.27	1.3341	3.2747e-79	2.3657e-77
Mv20781-RA.gene	2664.8	647.522	2.0436	3.4642e-79	2.4943e-77
Mv17662-RA.gene	18154.8	8000.17	1.1825	3.5518e-79	2.5488e-77
Mv01081-RA.gene	7002.67	18015.4	-1.3629	4.0795e-79	2.9176e-77
Mv15703-RA.gene	2371.85	600.682	1.9823	6.224e-79	4.4366e-77
Mv14123-RA.gene	2358.06	442.616	2.4173	7.0431e-79	5.0038e-77
Mv15494-RA.gene	6366.67	2081.54	1.6133	1.0856e-78	7.6874e-77
Mv16917-RA.gene	5203.04	1413	1.8801	3.034e-78	2.1414e-76
Mv01132-RA.gene	2072.32	7256.74	-1.8066	2.0167e-77	1.4187e-75
Mv00118-RA.gene	4233.04	1065.37	1.9911	3.0581e-77	2.1443e-75
Mv12647-RA.gene	43027.5	19027.1	1.1774	2.9121e-76	2.0353e-74
Mv11286-RA.gene	6724.31	2549.81	1.3997	5.6872e-76	3.9618e-74
Mv00692-RA.gene	23706.5	50818	-1.0999	6.3591e-76	4.4156e-74
Mv24240-RA.gene	2651.71	644.552	2.0382	6.5956e-76	4.565e-74
Mv11560-RA.gene	1262.09	3998.22	-1.6636	3.1561e-75	2.1774e-73
Mv09987-RA.gene	14864.4	6090.79	1.2872	6.9325e-75	4.7674e-73
Mv18955-RA.gene	7797.64	2808.93	1.4727	7.7982e-75	5.3456e-73
Mv25105-RA.gene	14498.1	5930.6	1.2899	1.2257e-74	8.3752e-73
Mv10924-RA.gene	8982.53	19177.9	-1.094	4.0536e-74	2.7611e-72
Mv17142-RA.gene	5172.45	13892.9	-1.4261	5.738e-74	3.896e-72
Mv02211-RA.gene	9483.12	21235.5	-1.1627	8.3467e-74	5.6495e-72
Mv19548-RA.gene	3394.88	1017.48	1.7372	1.3894e-73	9.3743e-72
Mv00425-RA.gene	2318.09	505.048	2.2021	1.881e-73	1.2652e-71
Mv13781-RA.gene	18887.6	8994.21	1.0705	1.0771e-72	7.2223e-71
Mv09978-RA.gene	2089.41	520.975	2.0051	4.0583e-72	2.7126e-70
Mv00833-RA.gene	10118.3	4061.91	1.3164	6.8808e-72	4.5849e-70
Mv09379-RA.gene	15914.4	7859.42	1.0179	8.8612e-72	5.8862e-70
Mv06424-RA.gene	6093.78	2063.03	1.564	1.7354e-71	1.1492e-69
Mv00287-RA.gene	8250.24	17126.5	-1.0539	1.7754e-71	1.1721e-69
Mv12866-RA.gene	3000.04	920.013	1.7065	3.9774e-71	2.6177e-69
Mv19766-RA.gene	1245.92	156.678	2.9965	4.1581e-71	2.7283e-69
Mv00540-RA.gene	3566.3	1142.4	1.6416	4.2288e-71	2.7663e-69
Mv15111-RA.gene	3012.81	710.31	2.0857	7.2639e-71	4.7372e-69
Mv03413-RA.gene	3899.28	1226.27	1.6672	1.0569e-70	6.872e-69
Mv13582-RA.gene	1570.56	112.446	3.7888	7.7649e-70	5.0334e-68
Mv21773-RA.gene	22578.4	10040.9	1.1692	1.1477e-69	7.4173e-68
Mv19200-RA.gene	3190.32	909.492	1.8118	1.1681e-69	7.5264e-68
Mv17533-RA.gene	2634.25	6347.23	-1.269	2.0896e-69	1.3423e-67
Mv07707-RA.gene	8651.16	3896.11	1.1511	2.8177e-69	1.8047e-67
Mv08628-RA.gene	1525.21	4398.08	-1.5269	3.3729e-69	2.1538e-67
Mv01577-RA.gene	8244.04	3525.96	1.2248	3.4571e-69	2.201e-67
Mv05487-RA.gene	2782.11	712.222	1.9639	4.1792e-69	2.6529e-67
Mv03882-RA.gene	20247.8	9741.55	1.0558	7.4318e-69	4.7037e-67
Mv15851-RA.gene	8402.3	3516.38	1.2567	7.6199e-69	4.8086e-67
Mv08775-RA.gene	4392.26	1642.74	1.4194	7.8083e-69	4.9131e-67
Mv04700-RA.gene	4342.86	1608.71	1.4321	1.1135e-68	6.986e-67
Mv00863-RA.gene	3593.3	1245.72	1.5286	1.8822e-68	1.1774e-66
Mv14402-RA.gene	9442.38	3341	1.4991	2.3821e-68	1.4858e-66
Mv07662-RA.gene	5749.27	1884.55	1.6097	3.3995e-68	2.1142e-66
Mv07946-RA.gene	1627.96	359.542	2.1792	4.6371e-68	2.8755e-66
Mv16407-RA.gene	46288.2	20542.9	1.1722	4.6968e-68	2.9042e-66
Mv15325-RA.gene	2954.59	7890.95	-1.4165	4.9356e-68	3.0431e-66
Mv18905-RA.gene	8278.83	3642.74	1.1845	9.2745e-68	5.7019e-66
Mv25777-RA.gene	4146.27	1253.55	1.7267	1.329e-67	8.147e-66
Mv22507-RA.gene	3447.06	1119.97	1.6234	2.4821e-67	1.5172e-65
Mv02721-RA.gene	9762.72	4031.09	1.2767	3.2247e-67	1.9656e-65
Mv04688-RA.gene	22592.8	10401.7	1.1194	1.4158e-66	8.6054e-65
Mv06085-RA.gene	6879.58	2782.38	1.3062	2.8812e-66	1.7414e-64
Mv21455-RA.gene	37581.2	78409.5	-1.0609	2.9636e-66	1.7861e-64
Mv09670-RA.gene	1550.28	5344.93	-1.7867	5.2651e-66	3.1644e-64
Mv09375-RA.gene	2356.7	568.086	2.0512	5.5946e-66	3.3437e-64
Mv07440-RA.gene	1740.06	5089.21	-1.5486	7.0493e-66	4.2014e-64
Mv12849-RA.gene	2243.34	572.507	1.9714	1.2392e-65	7.3649e-64
Mv00116-RA.gene	5076.8	1606.79	1.6579	1.6392e-65	9.7159e-64
Mv18532-RA.gene	2926.27	834.791	1.8082	3.1415e-65	1.8569e-63
Mv18580-RA.gene	3325.21	978.675	1.7623	7.5251e-65	4.4357e-63
Mv13526-RA.gene	6134.03	1940.46	1.6616	9.5567e-65	5.6177e-63
Mv07057-RA.gene	4517.05	1523.26	1.5689	1.3951e-64	8.1785e-63
Mv10356-RA.gene	4844	1908.66	1.3442	1.9384e-64	1.1332e-62
Mv04927-RA.gene	5411.46	1983.76	1.449	3.6043e-64	2.1014e-62
Mv15311-RA.gene	8089.41	3403.28	1.2483	7.6283e-64	4.4356e-62
Mv23041-RA.gene	6532.71	2696.85	1.2762	1.6916e-63	9.8095e-62
Mv14839-RA.gene	7163.29	2905.68	1.3008	2.286e-63	1.322e-61
Mv03265-RA.gene	2294.99	643.06	1.8365	3.9353e-63	2.2698e-61
Mv10088-RA.gene	2380.9	5617.94	-1.2384	4.1446e-63	2.3841e-61
Mv19713-RA.gene	2449.46	717.611	1.772	8.9771e-63	5.1501e-61
Mv10949-RA.gene	11409.2	5090.33	1.1637	1.234e-62	7.0605e-61
Mv09144-RA.gene	4740.61	1547.17	1.6171	1.5514e-62	8.8529e-61
Mv04123-RA.gene	14907.7	5628.24	1.4058	4.5654e-62	2.5914e-60
Mv13613-RA.gene	16112.5	7236.63	1.1552	6.3291e-62	3.5831e-60
Mv25711-RA.gene	3541.41	850.974	2.0564	9.385e-62	5.2991e-60
Mv09806-RA.gene	5018.59	1656.88	1.5991	1.4668e-61	8.2601e-60
Mv08912-RA.gene	4088.68	992.905	2.0446	1.674e-61	9.4024e-60
Mv05085-RA.gene	2075.45	521.016	1.9911	1.9481e-61	1.0914e-59
Mv11969-RA.gene	98.4167	882.327	-3.1614	2.1414e-61	1.1965e-59
Mv16230-RA.gene	1945.59	4920.39	-1.3387	2.3712e-61	1.3215e-59
Mv18323-RA.gene	2690.37	847.164	1.666	7.0799e-61	3.9151e-59
Mv10040-RA.gene	7934.56	3333.55	1.2517	9.195e-61	5.0717e-59
Mv06698-RA.gene	4339.42	1518.53	1.5157	1.0475e-60	5.763e-59
Mv14216-RA.gene	3317.31	1195.32	1.4719	1.3142e-60	7.2115e-59
Mv07975-RA.gene	3675.28	1118.18	1.717	1.3816e-60	7.562e-59
Mv12224-RA.gene	348.349	1685.68	-2.2709	4.5111e-60	2.4628e-58
Mv09668-RA.gene	4558.92	1499.63	1.606	9.2786e-60	5.0529e-58
Mv18934-RA.gene	10963.4	4847.32	1.1769	1.2343e-59	6.7045e-58
Mv16345-RA.gene	26424.3	12812.2	1.0445	1.5226e-59	8.2499e-58
Mv15303-RA.gene	11180	4104.55	1.4464	2.2174e-59	1.1984e-57
Mv10487-RA.gene	45001	119709	-1.4114	2.2847e-59	1.2304e-57
Mv10023-RA.gene	2115.23	596.64	1.8247	2.2881e-59	1.2304e-57
Mv11124-RA.gene	3926.02	8359.9	-1.0907	3.4098e-59	1.829e-57
Mv08777-RA.gene	1835.38	504.352	1.8638	4.34e-59	2.3164e-57
Mv09028-RA.gene	3961.86	1230.99	1.6875	5.3334e-59	2.8395e-57
Mv02133-RA.gene	2550.23	806.091	1.6602	1.9298e-58	1.0249e-56
Mv04169-RA.gene	34843.9	3188.77	3.4495	2.5403e-58	1.3458e-56
Mv00716-RA.gene	9551.02	3155.11	1.5991	3.7998e-58	2.0081e-56
Mv18538-RA.gene	19622.5	9485.24	1.049	4.6873e-58	2.471e-56
Mv22024-RA.gene	2200.49	595.462	1.8848	6.0672e-58	3.1906e-56
Mv20864-RA.gene	9960.63	4695.88	1.0843	7.9345e-58	4.1624e-56
Mv21559-RA.gene	8038.37	3867.05	1.056	1.2358e-57	6.4673e-56
Mv09027-RA.gene	4378.14	1805.24	1.2781	2.003e-57	1.0456e-55
Mv05935-RA.gene	3310.04	1237.34	1.4195	4.1809e-57	2.1773e-55
Mv16615-RA.gene	1023.72	173.3	2.5614	4.6106e-57	2.3953e-55
Mv20016-RA.gene	5911.45	2432.42	1.2821	1.2353e-56	6.402e-55
Mv05929-RA.gene	2687.91	728.617	1.885	1.4151e-56	7.3161e-55
Mv24107-RA.gene	4182.71	1478.42	1.5016	1.783e-56	9.1741e-55
Mv20769-RA.gene	3034.22	929.567	1.7087	3.8297e-56	1.9658e-54
Mv02503-RA.gene	33193.8	70873.2	-1.0945	6.8224e-56	3.4936e-54
Mv16412-RA.gene	5838.24	2501.35	1.2237	1.7605e-55	8.9721e-54
Mv14615-RA.gene	3743.85	1438.82	1.3808	3.4019e-55	1.7296e-53
Mv00163-RA.gene	5406.46	2299.62	1.2342	1.6178e-54	8.206e-53
Mv07904-RA.gene	2491.03	6372.99	-1.3541	1.8444e-54	9.3332e-53
Mv10482-RA.gene	48412.9	111727	-1.2064	2.3296e-54	1.1761e-52
Mv09648-RA.gene	3170.96	1026.94	1.6245	2.7262e-54	1.3731e-52
Mv12648-RA.gene	19743.1	9461.31	1.0614	3.1592e-54	1.5874e-52
Mv18571-RA.gene	7871.31	2984.53	1.3997	3.497e-54	1.7531e-52
Mv26367-RA.gene	4790.95	2017.36	1.2469	7.5307e-54	3.7664e-52
Mv18646-RA.gene	4893.89	2000.62	1.2911	9.0894e-54	4.5354e-52
Mv13929-RA.gene	1113.95	3049.28	-1.4523	1.0214e-53	5.0849e-52
Mv14910-RA.gene	5660.69	2583.43	1.1314	1.2644e-53	6.2799e-52
Mv21309-RA.gene	4597.24	1010.69	2.1883	1.3724e-53	6.8003e-52
Mv13574-RA.gene	9456.73	4506.63	1.0687	2.0848e-53	1.0307e-51
Mv01240-RA.gene	437.775	1683.39	-1.9409	2.9078e-53	1.431e-51
Mv11676-RA.gene	4276.1	1691.37	1.3393	2.9397e-53	1.4433e-51
Mv11092-RA.gene	2058.25	626.499	1.7158	3.4402e-53	1.6852e-51
Mv25554-RA.gene	4147.94	1315.1	1.6588	3.5549e-53	1.7374e-51
Mv13570-RA.gene	622.701	2279.82	-1.8751	3.9221e-53	1.9126e-51
Mv19249-RA.gene	8042.69	3340.3	1.2676	4.0506e-53	1.9707e-51
Mv07704-RA.gene	5611.51	11381.8	-1.0199	4.5955e-53	2.2308e-51
Mv18572-RA.gene	20246.1	9342.68	1.116	5.9008e-53	2.858e-51
Mv16600-RA.gene	2163.77	650.573	1.7361	1.7175e-52	8.2999e-51
Mv15868-RA.gene	1851.01	545.594	1.7638	1.915e-52	9.2333e-51
Mv08018-RA.gene	473.544	1735.09	-1.8715	4.584e-52	2.2053e-50
Mv04092-RA.gene	6336.15	2659.27	1.2528	4.7532e-52	2.2815e-50
Mv00415-RA.gene	5788.09	2485	1.2209	5.3127e-52	2.5444e-50
Mv07239-RA.gene	5021.48	2245.06	1.1617	1.1797e-51	5.6373e-50
Mv09020-RA.gene	2659.86	850.762	1.6437	1.6442e-51	7.8395e-50
Mv13616-RA.gene	1501.83	3786.63	-1.3333	2.7389e-51	1.303e-49
Mv01073-RA.gene	3111.62	1140.72	1.4469	3.4074e-51	1.6174e-49
Mv09483-RA.gene	4360.4	9793.65	-1.1667	4.8298e-51	2.2876e-49
Mv01566-RA.gene	7016.2	3022.16	1.2161	5.0978e-51	2.4092e-49
Mv10366-RA.gene	2798.17	1021.12	1.4557	8.7981e-51	4.1489e-49
Mv02515-RA.gene	6124.66	2902.36	1.0769	3.3395e-50	1.5679e-48
Mv05974-RA.gene	7575.96	3365.6	1.1703	3.3655e-50	1.5766e-48
Mv13976-RA.gene	13285.8	6507.66	1.0302	5.14e-50	2.4027e-48
Mv14878-RA.gene	1519.93	416.86	1.8669	5.7955e-50	2.7032e-48
Mv04257-RA.gene	1294.87	3207.85	-1.3092	1.3262e-49	6.159e-48
Mv06410-RA.gene	2145.87	5742.74	-1.4212	1.58e-49	7.3219e-48
Mv14237-RA.gene	3128.94	906.358	1.7896	1.8807e-49	8.6966e-48
Mv10430-RA.gene	1778.83	449.308	1.9891	2.2166e-49	1.0228e-47
Mv03367-RA.gene	4950.53	2030.96	1.2862	2.3152e-49	1.066e-47
Mv02324-RA.gene	7688.28	3603.05	1.093	3.0702e-49	1.4076e-47
Mv00907-RA.gene	2494.44	875.761	1.5102	3.9804e-49	1.8171e-47
Mv00987-RA.gene	65653.2	32426.4	1.0178	4.3833e-49	1.9968e-47
Mv11924-RA.gene	5772.44	2275.83	1.3441	4.7466e-49	2.1577e-47
Mv14693-RA.gene	2375.72	713.359	1.7346	7.1566e-49	3.2463e-47
Mv08397-RA.gene	4136.27	1643.12	1.3334	7.8262e-49	3.5426e-47
Mv11659-RA.gene	3331.33	1358.97	1.2944	8.0579e-49	3.6398e-47
Mv00522-RA.gene	1783.7	549.655	1.6979	8.9415e-49	4.0304e-47
Mv19444-RA.gene	39087.8	19235.3	1.023	1.1197e-48	5.0363e-47
Mv26121-RA.gene	6022.39	2620.64	1.2015	1.1646e-48	5.2275e-47
Mv19409-RA.gene	925.911	128.903	2.8487	1.1775e-48	5.2725e-47
Mv11590-RA.gene	1658.29	3987.19	-1.2665	1.2958e-48	5.7804e-47
Mv15984-RA.gene	2930.05	885.043	1.7293	1.6661e-48	7.4012e-47
Mv10073-RA.gene	2595.28	832.542	1.6418	2.4302e-48	1.0773e-46
Mv17768-RA.gene	2439.42	843.503	1.5319	2.6841e-48	1.1874e-46
Mv08749-RA.gene	1630.53	488.045	1.741	3.2133e-48	1.4186e-46
Mv02129-RA.gene	4248.68	1842.93	1.2058	3.5069e-48	1.5419e-46
Mv07330-RA.gene	15696.5	7358.86	1.0933	3.9467e-48	1.7282e-46
Mv16916-RA.gene	5678.07	2063.51	1.4605	4.1625e-48	1.8189e-46
Mv15998-RA.gene	5801.99	2741.24	1.0816	1.3806e-47	6.0087e-46
Mv12484-RA.gene	1891.64	4371.09	-1.2077	1.9178e-47	8.3295e-46
Mv09655-RA.gene	4855.71	2235.82	1.1188	1.9308e-47	8.3689e-46
Mv03137-RA.gene	4905.92	2203.69	1.1554	2.029e-47	8.7773e-46
Mv26096-RA.gene	10970.7	4811.45	1.1898	3.0786e-47	1.3291e-45
Mv15531-RA.gene	4595.51	2062.67	1.1557	4.445e-47	1.9075e-45
Mv20723-RA.gene	1303.58	325.854	2.0024	4.7856e-47	2.0495e-45
Mv23018-RA.gene	3054.09	1215.1	1.3285	8.8107e-47	3.7658e-45
Mv18378-RA.gene	712.133	2296.34	-1.687	9.4419e-47	4.0275e-45
Mv14411-RA.gene	1208.65	267.421	2.1804	9.875e-47	4.2039e-45
Mv11642-RA.gene	4634.2	2121.29	1.1274	2.4935e-46	1.0594e-44
Mv11326-RA.gene	3074.04	1271.49	1.2731	2.6419e-46	1.1203e-44
Mv07497-RA.gene	11322.1	5525.6	1.0351	3.5555e-46	1.5017e-44
Mv06155-RA.gene	5580.76	2566.26	1.1216	4.3665e-46	1.8406e-44
Mv26189-RA.gene	2960.78	1221.96	1.2764	8.9787e-46	3.7553e-44
Mv17348-RA.gene	49825.6	111288	-1.1593	1.0175e-45	4.2474e-44
Mv09803-RA.gene	3371.87	1407.03	1.2619	1.0726e-45	4.4688e-44
Mv10935-RA.gene	2198.36	703.366	1.6457	1.1451e-45	4.7617e-44
Mv09135-RA.gene	11782.7	5300.73	1.1525	1.1993e-45	4.9678e-44
Mv14758-RA.gene	1217.36	286.632	2.0865	2.0318e-45	8.3675e-44
Mv05396-RA.gene	3505.58	1382.11	1.3427	2.7397e-45	1.1261e-43
Mv23021-RA.gene	382.004	1377	-1.8499	2.7995e-45	1.1485e-43
Mv25710-RA.gene	2650.64	917.615	1.532	3.7164e-45	1.5188e-43
Mv20033-RA.gene	1006.03	201.98	2.3124	3.7333e-44	1.5228e-42
Mv17758-RA.gene	943.002	2497.58	-1.4042	5.0525e-44	2.057e-42
Mv06306-RA.gene	5052.46	2006.57	1.3334	5.6927e-44	2.3133e-42
Mv15436-RA.gene	1410.98	394.934	1.8369	9.8376e-44	3.9901e-42
Mv13191-RA.gene	33777.4	16780.4	1.0094	1.0758e-43	4.3553e-42
Mv16921-RA.gene	9307.99	4422.51	1.0736	1.1445e-43	4.616e-42
Mv04197-RA.gene	1907.98	626.057	1.6065	1.8408e-43	7.3965e-42
Mv05963-RA.gene	1816.8	617.346	1.5565	2.3367e-43	9.3712e-42
Mv14246-RA.gene	1235.27	335.302	1.882	2.9723e-43	1.1898e-41
Mv04623-RA.gene	1501.26	453.072	1.727	3.4717e-43	1.3871e-41
Mv16633-RA.gene	1047.54	32238.5	-4.9443	5.2327e-43	2.0791e-41
Mv02710-RA.gene	6859.59	3391.27	1.017	5.6732e-43	2.25e-41
Mv09994-RA.gene	2917.92	1140.17	1.3541	6.0973e-43	2.4137e-41
Mv19939-RA.gene	3960.97	1532.44	1.3715	7.4293e-43	2.9356e-41
Mv06825-RA.gene	6138.97	2989.56	1.0384	1.0072e-42	3.9724e-41
Mv17927-RA.gene	5386.36	2249.04	1.2613	1.2735e-42	5.0136e-41
Mv15839-RA.gene	2467.81	984.863	1.325	1.6316e-42	6.4118e-41
Mv05184-RA.gene	1973.16	687.899	1.5187	2.0526e-42	8.0514e-41
Mv19847-RA.gene	1960.8	4549.86	-1.2132	2.688e-42	1.0505e-40
Mv22851-RA.gene	2131.89	689.9	1.6299	3.0039e-42	1.1719e-40
Mv09801-RA.gene	2905.11	1126.18	1.3671	5.896e-42	2.2876e-40
Mv08588-RA.gene	12036	5787.14	1.0569	7.5795e-42	2.9355e-40
Mv00503-RA.gene	2024.93	729.205	1.4727	7.7739e-42	3.0054e-40
Mv18952-RA.gene	6464.12	2939.36	1.1378	9.9638e-42	3.845e-40
Mv22230-RA.gene	2043.9	697.959	1.5517	1.5003e-41	5.7792e-40
Mv11364-RA.gene	1284.48	3215.64	-1.3224	1.5285e-41	5.8773e-40
Mv26333-RA.gene	1489.73	3768.96	-1.3394	1.6205e-41	6.2198e-40
Mv17915-RA.gene	631.446	1896.04	-1.5852	2.6696e-41	1.021e-39
Mv08490-RA.gene	3002.33	1218.3	1.3023	3.936e-41	1.5027e-39
Mv06454-RA.gene	8993.99	4369.02	1.0422	3.9604e-41	1.5093e-39
Mv02028-RA.gene	6127.02	3009.17	1.0253	4.1518e-41	1.5766e-39
Mv06156-RA.gene	3442.44	1520.88	1.1779	5.2343e-41	1.9842e-39
Mv01903-RA.gene	993.824	2518.31	-1.3411	5.3354e-41	2.019e-39
Mv17879-RA.gene	5966.03	2961.01	1.0111	7.7165e-41	2.9149e-39
Mv03930-RA.gene	2861.21	1240.58	1.2055	8.1107e-41	3.0584e-39
Mv00421-RA.gene	5756.74	2632.37	1.1285	1.2484e-40	4.6993e-39
Mv06146-RA.gene	3575.69	1448.65	1.3048	1.3266e-40	4.976e-39
Mv00472-RA.gene	901.741	2310.01	-1.3576	1.4953e-40	5.5993e-39
Mv14956-RA.gene	3230.07	1328.98	1.2822	1.9183e-40	7.1706e-39
Mv25340-RA.gene	7785.51	3817.68	1.0273	2.6215e-40	9.7821e-39
Mv11450-RA.gene	2197.09	736.17	1.5792	2.8824e-40	1.0737e-38
Mv00678-RA.gene	2901.97	1072.63	1.4363	3.7008e-40	1.3738e-38
Mv16502-RA.gene	1647.62	535.304	1.6215	7.1434e-40	2.638e-38
Mv20943-RA.gene	3508.47	1456.6	1.2684	7.3885e-40	2.7238e-38
Mv13789-RA.gene	4894.41	2355.8	1.0547	7.8166e-40	2.8767e-38
Mv07410-RA.gene	4237.82	1912.49	1.149	8.0248e-40	2.9483e-38
Mv07971-RA.gene	2444.34	777.705	1.6501	9.9499e-40	3.6493e-38
Mv12465-RA.gene	16997.2	8058.44	1.0771	1.2392e-39	4.5373e-38
Mv03642-RA.gene	229.012	1005.89	-2.1369	1.3123e-39	4.7884e-38
Mv06588-RA.gene	302.507	1123.84	-1.8935	1.8946e-39	6.9014e-38
Mv07431-RA.gene	665.805	1917.43	-1.5263	2.4242e-39	8.8011e-38
Mv16266-RA.gene	8704.79	3213.72	1.4383	2.6455e-39	9.588e-38
Mv14253-RA.gene	11527.6	5731.22	1.0089	2.7725e-39	1.0032e-37
Mv07553-RA.gene	2820.16	5847.17	-1.0514	2.8917e-39	1.0445e-37
Mv20420-RA.gene	3110.18	1386.91	1.1644	3.742e-39	1.3494e-37
Mv22010-RA.gene	1710.02	596.367	1.5185	4.4132e-39	1.5861e-37
Mv12804-RA.gene	2467.25	839.861	1.552	5.5619e-39	1.9956e-37
Mv21762-RA.gene	2097.78	768.005	1.4487	6.5462e-39	2.3448e-37
Mv16634-RA.gene	97.9354	750.71	-2.9487	7.4245e-39	2.655e-37
Mv12828-RA.gene	7749.54	3792.04	1.0318	1.0146e-38	3.6221e-37
Mv17391-RA.gene	9755.31	4403.15	1.1481	2.0215e-38	7.205e-37
Mv11777-RA.gene	13061.9	6375.03	1.0343	3.1609e-38	1.121e-36
Mv02236-RA.gene	1983.93	716.686	1.4708	3.9215e-38	1.3839e-36
Mv09207-RA.gene	1979.89	670.749	1.5602	5.2045e-38	1.8306e-36
Mv22731-RA.gene	681.415	1899.51	-1.4807	6.288e-38	2.2081e-36
Mv11066-RA.gene	3999.83	1686.67	1.2469	6.3132e-38	2.2133e-36
Mv09376-RA.gene	2803.18	1134.26	1.3071	7.2114e-38	2.5241e-36
Mv15465-RA.gene	1004.94	2498.93	-1.3138	7.2543e-38	2.535e-36
Mv20725-RA.gene	1103.81	312.029	1.8226	9.7944e-38	3.417e-36
Mv07895-RA.gene	2440.5	903.556	1.4319	1.2016e-37	4.1854e-36
Mv10488-RA.gene	3456.35	1494.85	1.2078	1.8163e-37	6.3161e-36
Mv13066-RA.gene	5760.65	2811.46	1.034	1.8471e-37	6.4127e-36
Mv09952-RA.gene	1751.89	648.299	1.4342	2.0886e-37	7.228e-36
Mv22031-RA.gene	86.4298	752.775	-3.132	2.1603e-37	7.4641e-36
Mv04128-RA.gene	3403.76	1528.73	1.1535	3.8938e-37	1.3367e-35
Mv19321-RA.gene	3977.36	1718.86	1.2106	5.0316e-37	1.7218e-35
Mv20090-RA.gene	427.474	1355.62	-1.6643	5.6574e-37	1.9329e-35
Mv14059-RA.gene	1536.71	502.647	1.6101	8.6276e-37	2.9383e-35
Mv02742-RA.gene	869.339	203.201	2.0978	1.1738e-36	3.9914e-35
Mv07977-RA.gene	928.491	195.773	2.2416	1.179e-36	4.0028e-35
Mv16821-RA.gene	2348.56	771.964	1.6078	1.2619e-36	4.2772e-35
Mv13915-RA.gene	1539.64	539.133	1.5128	2.4248e-36	8.2059e-35
Mv09986-RA.gene	4211.13	1748.85	1.2685	3.2674e-36	1.1023e-34
Mv15706-RA.gene	1567.29	473.798	1.725	3.7528e-36	1.2641e-34
Mv05467-RA.gene	2028.19	735.684	1.4607	4.4108e-36	1.4833e-34
Mv00646-RA.gene	3938.36	1940.2	1.0208	4.5217e-36	1.5159e-34
Mv19356-RA.gene	6389.5	3047.19	1.0685	4.602e-36	1.5404e-34
Mv07097-RA.gene	607.748	1687.13	-1.4744	5.36e-36	1.7886e-34
Mv25608-RA.gene	928.101	209.177	2.15	5.4514e-36	1.8162e-34
Mv13187-RA.gene	1807.36	696.801	1.3755	9.5447e-36	3.1751e-34
Mv14698-RA.gene	3642.26	1767.64	1.0434	1.3682e-35	4.5373e-34
Mv16119-RA.gene	3955.73	1562.69	1.3402	1.4737e-35	4.8796e-34
Mv13819-RA.gene	1930.84	603.752	1.6762	1.6813e-35	5.5499e-34
Mv25207-RA.gene	3783.42	7749.5	-1.0336	1.812e-35	5.963e-34
Mv06771-RA.gene	8578.41	3917.34	1.1311	1.9006e-35	6.2448e-34
Mv10611-RA.gene	735.233	1933.81	-1.3967	4.1393e-35	1.358e-33
Mv12052-RA.gene	918.33	184.621	2.3179	5.9787e-35	1.9555e-33
Mv15754-RA.gene	934.102	2444.97	-1.3868	6.5306e-35	2.1327e-33
Mv18906-RA.gene	1869.23	708.709	1.3976	7.5882e-35	2.4743e-33
Mv17161-RA.gene	4044.87	1764.91	1.1978	7.937e-35	2.5842e-33
Mv13522-RA.gene	444.809	1374.47	-1.6257	8.5685e-35	2.7777e-33
Mv25962-RA.gene	864.199	2314.64	-1.4233	8.8272e-35	2.8567e-33
Mv20589-RA.gene	2790.61	5594.51	-1.004	1.0046e-34	3.2463e-33
Mv08507-RA.gene	4187.8	1899.03	1.1423	1.0209e-34	3.2938e-33
Mv05183-RA.gene	4539.97	2217.05	1.0346	1.0473e-34	3.374e-33
Mv20919-RA.gene	1194.37	350.011	1.774	1.2833e-34	4.122e-33
Mv15166-RA.gene	5830.81	2427.65	1.2628	1.2975e-34	4.1614e-33
Mv17901-RA.gene	2760.7	1240.18	1.1542	1.7918e-34	5.7381e-33
Mv14863-RA.gene	6454.84	3154.61	1.0329	2.3171e-34	7.4092e-33
Mv17506-RA.gene	1595.45	3458.4	-1.1151	2.4946e-34	7.953e-33
Mv04043-RA.gene	1597.42	505.279	1.664	2.681e-34	8.5221e-33
Mv09761-RA.gene	1290.96	3069.14	-1.2481	5.1811e-34	1.6396e-32
Mv14820-RA.gene	3421.96	1578.07	1.1154	6.2728e-34	1.9822e-32
Mv09143-RA.gene	4925.75	2387.28	1.0442	7.3411e-34	2.3163e-32
Mv06460-RA.gene	745.669	2117.29	-1.5046	7.6716e-34	2.4171e-32
Mv01968-RA.gene	2779.25	1298.03	1.0985	1.1518e-33	3.6025e-32
Mv20717-RA.gene	2178.3	4724.26	-1.1157	1.2258e-33	3.8227e-32
Mv07245-RA.gene	1071.75	3051.17	-1.5116	1.2372e-33	3.8471e-32
Mv14767-RA.gene	792.928	2076.75	-1.3906	1.3866e-33	4.2994e-32
Mv07354-RA.gene	98.1498	610.402	-2.643	1.6739e-33	5.1826e-32
Mv08428-RA.gene	3119.95	1472.47	1.0838	2.6006e-33	8.0401e-32
Mv20686-RA.gene	3228.8	1264.44	1.3507	2.8935e-33	8.9327e-32
Mv15378-RA.gene	5166.14	2561.83	1.0129	3.1054e-33	9.5733e-32
Mv26466-RA.gene	1378.93	2936.03	-1.0896	3.5116e-33	1.081e-31
Mv08879-RA.gene	4784.3	2090.67	1.1932	5.2625e-33	1.613e-31
Mv07163-RA.gene	220.835	907.051	-2.0412	6.3727e-33	1.9478e-31
Mv16516-RA.gene	4989.99	2429.26	1.0391	6.9697e-33	2.1272e-31
Mv17070-RA.gene	4817.38	374.647	3.6824	7.3385e-33	2.2366e-31
Mv08402-RA.gene	2434.73	5812.08	-1.254	1.024e-32	3.112e-31
Mv14210-RA.gene	1731.77	679.777	1.3481	1.424e-32	4.3032e-31
Mv07194-RA.gene	811.903	2296	-1.4973	1.6818e-32	5.0753e-31
Mv09654-RA.gene	615.254	1821.67	-1.5659	1.71e-32	5.153e-31
Mv06837-RA.gene	2186.35	4516.99	-1.0475	2.2079e-32	6.6441e-31
Mv14632-RA.gene	7415.08	2836.12	1.3878	2.5222e-32	7.5794e-31
Mv00994-RA.gene	1737.9	582.755	1.5793	3.5624e-32	1.0675e-30
Mv11248-RA.gene	3246.44	1347.98	1.2669	3.9322e-32	1.1751e-30
Mv01203-RA.gene	955.326	263.254	1.8576	4.1995e-32	1.2532e-30
Mv07978-RA.gene	1371.36	412.103	1.7308	4.2684e-32	1.272e-30
Mv21508-RA.gene	4472.77	2230.8	1.0047	5.5897e-32	1.6634e-30
Mv12420-RA.gene	3584.6	1719.22	1.0589	6.4016e-32	1.8998e-30
Mv08277-RA.gene	1639.13	3293.57	-1.0064	1.0095e-31	2.9793e-30
Mv14256-RA.gene	2556.36	1205.65	1.0841	1.7e-31	4.9763e-30
Mv16614-RA.gene	10666.3	5210.48	1.034	2.5056e-31	7.3244e-30
Mv25090-RA.gene	1349.42	3059.79	-1.1827	3.1568e-31	9.1779e-30
Mv16252-RA.gene	1985.57	825.24	1.2664	3.7621e-31	1.0908e-29
Mv10772-RA.gene	1551.52	3127.47	-1.0112	4.8183e-31	1.3933e-29
Mv15481-RA.gene	4334.49	2064.96	1.0706	1.246e-30	3.5599e-29
Mv03461-RA.gene	1163.63	246.528	2.245	1.5019e-30	4.2852e-29
Mv14757-RA.gene	871.025	224.033	1.9629	1.5605e-30	4.4465e-29
Mv07331-RA.gene	1763.12	654.273	1.4278	1.7103e-30	4.8669e-29
Mv00707-RA.gene	3438.91	1706.14	1.0123	2.0078e-30	5.6832e-29
Mv00739-RA.gene	3208.27	1544.09	1.0542	2.4796e-30	7.0096e-29
Mv10594-RA.gene	3765.92	1790.39	1.0732	2.9205e-30	8.2343e-29
Mv25009-RA.gene	668.849	1722.93	-1.3639	2.9775e-30	8.3839e-29
Mv14716-RA.gene	2553.15	1223.43	1.0609	3.4652e-30	9.7315e-29
Mv06506-RA.gene	2652.83	1266.04	1.0663	5.3045e-30	1.4858e-28
Mv07729-RA.gene	2101.87	927.608	1.1805	6.9151e-30	1.9319e-28
Mv13591-RA.gene	358.244	1251.96	-1.8089	7.4799e-30	2.0843e-28
Mv09898-RA.gene	1594.31	501.154	1.6723	8.9655e-30	2.4918e-28
Mv16154-RA.gene	5929.87	2924.27	1.0209	1.049e-29	2.9116e-28
Mv08261-RA.gene	4507.17	2161	1.0616	1.1404e-29	3.1571e-28
Mv15388-RA.gene	58.7233	436.828	-2.8944	1.4115e-29	3.9027e-28
Mv20720-RA.gene	1201.43	2833.35	-1.2361	1.4163e-29	3.911e-28
Mv22051-RA.gene	2229.8	996.08	1.164	1.8016e-29	4.9621e-28
Mv01024-RA.gene	1191.31	411.768	1.5343	2.5012e-29	6.8713e-28
Mv08000-RA.gene	1960.98	698.946	1.4886	2.9938e-29	8.2142e-28
Mv05471-RA.gene	1163.32	356.995	1.7035	3.4792e-29	9.5339e-28
Mv26380-RA.gene	1202.53	345.045	1.8042	3.7015e-29	1.013e-27
Mv21575-RA.gene	2143.02	927.524	1.2085	4.8345e-29	1.3214e-27
Mv06463-RA.gene	1133.61	2558	-1.1724	5.648e-29	1.5418e-27
Mv06851-RA.gene	449.771	1350.83	-1.5842	6.7072e-29	1.8239e-27
Mv12523-RA.gene	3369.12	1678.61	1.0059	7.1286e-29	1.9361e-27
Mv12037-RA.gene	4190.09	2044	1.0344	8.4047e-29	2.2769e-27
Mv03170-RA.gene	2423.57	1142.76	1.0854	1.0094e-28	2.7311e-27
Mv23001-RA.gene	1053.66	300.751	1.8104	1.0841e-28	2.9257e-27
Mv02276-RA.gene	1876.45	3921.83	-1.0631	1.4854e-28	3.9939e-27
Mv11511-RA.gene	1876.59	3787.21	-1.0142	2.1939e-28	5.8913e-27
Mv20464-RA.gene	1312.05	3090.54	-1.2343	2.4156e-28	6.4785e-27
Mv04544-RA.gene	1292.75	447.792	1.5319	2.8628e-28	7.6589e-27
Mv13995-RA.gene	2744.55	1362.18	1.01	3.1256e-28	8.3515e-27
Mv09322-RA.gene	822.836	1865.78	-1.1805	3.3976e-28	9.0671e-27
Mv07463-RA.gene	385.962	1354.57	-1.8073	3.5741e-28	9.5262e-27
Mv22032-RA.gene	1705.84	3863.09	-1.1807	3.8865e-28	1.0333e-26
Mv24112-RA.gene	289.136	16.1392	4.1772	4.4302e-28	1.175e-26
Mv00800-RA.gene	288.93	926.493	-1.6815	4.5809e-28	1.2134e-26
Mv14048-RA.gene	224.816	850.321	-1.9233	4.6459e-28	1.2291e-26
Mv14029-RA.gene	807.42	1844.76	-1.1929	6.1444e-28	1.6216e-26
Mv12490-RA.gene	1495.76	562.196	1.4129	6.7296e-28	1.7738e-26
Mv16537-RA.gene	1091.68	2502.1	-1.1961	6.742e-28	1.7749e-26
Mv05725-RA.gene	2933.9	1409.36	1.0579	7.9911e-28	2.0986e-26
Mv06569-RA.gene	2096.26	930.134	1.1724	8.1356e-28	2.134e-26
Mv03298-RA.gene	1058.11	339.046	1.6391	9.6855e-28	2.5374e-26
Mv18902-RA.gene	9707.28	4843.09	1.004	1.496e-27	3.9048e-26
Mv03264-RA.gene	5021.81	2458.76	1.0313	1.7553e-27	4.5761e-26
Mv14306-RA.gene	2356.2	1085.46	1.1168	1.8262e-27	4.7553e-26
Mv16126-RA.gene	2405.03	1148.93	1.0649	1.9446e-27	5.0573e-26
Mv03276-RA.gene	548.368	1478.33	-1.4326	2.3045e-27	5.9862e-26
Mv09892-RA.gene	601.419	1486.71	-1.3067	2.681e-27	6.9556e-26
Mv12850-RA.gene	2115.19	974.933	1.1186	3.1364e-27	8.1275e-26
Mv21087-RA.gene	3096.65	1501	1.0449	3.1989e-27	8.2794e-26
Mv03198-RA.gene	6000.32	2706.7	1.1492	3.8671e-27	9.9847e-26
Mv07031-RA.gene	1814.65	671.065	1.435	5.0231e-27	1.2923e-25
Mv15530-RA.gene	804.835	223.801	1.8445	6.0712e-27	1.5545e-25
Mv07973-RA.gene	847.471	251.281	1.754	7.293e-27	1.8606e-25
Mv20808-RA.gene	8673	4159.32	1.0605	8.9819e-27	2.2753e-25
Mv03756-RA.gene	979.727	2139.11	-1.1274	1.0782e-26	2.7249e-25
Mv15119-RA.gene	214.401	799.862	-1.9033	1.1516e-26	2.9036e-25
Mv16334-RA.gene	2963.23	1445.39	1.0369	1.2197e-26	3.0715e-25
Mv09131-RA.gene	586.861	1435.16	-1.2908	1.5423e-26	3.8748e-25
Mv15437-RA.gene	1124.85	289.071	1.9552	1.6986e-26	4.2627e-25
Mv22644-RA.gene	4479.37	2176.72	1.0424	1.8036e-26	4.5156e-25
Mv15849-RA.gene	4314.01	1774.87	1.2796	2.1785e-26	5.4477e-25
Mv11985-RA.gene	1560.71	559.879	1.4758	3.7761e-26	9.3666e-25
Mv16393-RA.gene	1071.32	384.813	1.4772	4.8351e-26	1.1966e-24
Mv14386-RA.gene	1156.38	2377.47	-1.0406	4.8508e-26	1.1991e-24
Mv17243-RA.gene	10346.8	5163.08	1.0022	5.451e-26	1.3459e-24
Mv08828-RA.gene	870.053	1892.65	-1.1208	6.397e-26	1.5722e-24
Mv15003-RA.gene	3099.47	1473.33	1.0728	7.3686e-26	1.8048e-24
Mv17076-RA.gene	2167.41	984.507	1.1403	7.5192e-26	1.8396e-24
Mv20656-RA.gene	383.147	1065.18	-1.4746	7.8311e-26	1.9137e-24
Mv09036-RA.gene	831.699	221.802	1.9102	8.5343e-26	2.0808e-24
Mv22229-RA.gene	1526.86	578.67	1.3974	8.806e-26	2.1446e-24
Mv17545-RA.gene	494.869	96.4561	2.3647	9.9901e-26	2.4302e-24
Mv18370-RA.gene	259.114	890.068	-1.7842	1.2895e-25	3.1298e-24
Mv08012-RA.gene	832.179	1914.41	-1.2023	1.3517e-25	3.2771e-24
Mv10983-RA.gene	813.949	1822.77	-1.1633	1.9439e-25	4.6916e-24
Mv06634-RA.gene	1099.17	401.877	1.45	1.974e-25	4.7588e-24
Mv03202-RA.gene	688.422	177.593	1.9585	2.3552e-25	5.6714e-24
Mv02740-RA.gene	2334.59	898.426	1.3801	2.3658e-25	5.6907e-24
Mv06625-RA.gene	2190.88	958.875	1.1921	2.3982e-25	5.7621e-24
Mv12803-RA.gene	975.965	331.451	1.5581	2.5283e-25	6.0612e-24
Mv21865-RA.gene	760.298	1686.92	-1.1494	3.0259e-25	7.2218e-24
Mv05536-RA.gene	1190.18	453.684	1.3933	4.1793e-25	9.9194e-24
Mv10632-RA.gene	2145.84	920.119	1.2234	6.1079e-25	1.4385e-23
Mv10358-RA.gene	2269.34	1099.18	1.0447	7.8391e-25	1.8422e-23
Mv14146-RA.gene	1224.3	2828.5	-1.2101	9.7852e-25	2.2971e-23
Mv15871-RA.gene	833.661	2100.88	-1.331	1.131e-24	2.6492e-23
Mv10791-RA.gene	2243.33	976.403	1.1999	1.2188e-24	2.8487e-23
Mv11852-RA.gene	1046.7	343.361	1.6077	1.6879e-24	3.9236e-23
Mv08413-RA.gene	3387.67	1384.1	1.2934	1.9344e-24	4.4919e-23
Mv18969-RA.gene	2232.49	1073.7	1.0574	2.7138e-24	6.2745e-23
Mv06627-RA.gene	746.107	1726.13	-1.2082	2.9139e-24	6.7227e-23
Mv06566-RA.gene	1901.58	912.038	1.0603	3.434e-24	7.8971e-23
Mv00482-RA.gene	1315.63	545.573	1.27	3.5293e-24	8.1077e-23
Mv14546-RA.gene	1621.85	3570.7	-1.1369	3.7538e-24	8.614e-23
Mv22677-RA.gene	668.087	185.063	1.8531	4.0075e-24	9.1669e-23
Mv00993-RA.gene	1087.29	360.111	1.5982	4.2688e-24	9.7542e-23
Mv11293-RA.gene	783.129	230.934	1.7607	4.4083e-24	1.0062e-22
Mv25218-RA.gene	3038.7	1185.52	1.3592	5.2199e-24	1.1852e-22
Mv19899-RA.gene	225.626	752.941	-1.7379	5.8213e-24	1.3203e-22
Mv11877-RA.gene	1451	593.591	1.2915	6.3016e-24	1.4232e-22
Mv01615-RA.gene	2515.72	1214.36	1.0496	6.3928e-24	1.4423e-22
Mv04177-RA.gene	1647.64	628.036	1.3924	8.1824e-24	1.8403e-22
Mv21592-RA.gene	1042.13	2305.03	-1.1437	1.3689e-23	3.0531e-22
Mv10026-RA.gene	1214.13	477.228	1.3451	1.6341e-23	3.6333e-22
Mv08045-RA.gene	1134.64	2364.41	-1.0578	1.6573e-23	3.6773e-22
Mv25299-RA.gene	1411.92	527.875	1.4166	1.6872e-23	3.7397e-22
Mv13623-RA.gene	270.667	860.167	-1.6703	2.2828e-23	5.0338e-22
Mv21103-RA.gene	956.759	351.504	1.4439	2.709e-23	5.9492e-22
Mv05103-RA.gene	917.753	310.514	1.5624	2.976e-23	6.5224e-22
Mv20169-RA.gene	914.819	283.372	1.6954	3.3818e-23	7.404e-22
Mv21632-RA.gene	718.738	1667.61	-1.2123	3.8848e-23	8.488e-22
Mv17408-RA.gene	1735.32	797.021	1.1212	4.1921e-23	9.1408e-22
Mv16978-RA.gene	2822.92	1373.08	1.0404	4.6461e-23	1.011e-21
Mv16155-RA.gene	3568.97	1574.36	1.1789	4.973e-23	1.0811e-21
Mv10777-RA.gene	1447.97	572.462	1.3361	5.0099e-23	1.088e-21
Mv08732-RA.gene	1104	2315.99	-1.0705	5.3133e-23	1.1515e-21
Mv00940-RA.gene	2340.03	940.336	1.3145	5.4169e-23	1.1728e-21
Mv17698-RA.gene	4015.11	1968.02	1.0271	7.0189e-23	1.5151e-21
Mv19808-RA.gene	1988.31	928.071	1.0982	7.4562e-23	1.6078e-21
Mv25135-RA.gene	366.127	1026.86	-1.4856	1.147e-22	2.4585e-21
Mv08107-RA.gene	385.28	1024.34	-1.4111	1.1511e-22	2.465e-21
Mv05632-RA.gene	2347.01	1148.36	1.0329	1.4261e-22	3.0385e-21
Mv17703-RA.gene	2053.21	987.79	1.057	1.5245e-22	3.2379e-21
Mv25290-RA.gene	939.472	348.769	1.4307	2.1998e-22	4.6501e-21
Mv18635-RA.gene	1273.42	515.463	1.3072	2.6062e-22	5.493e-21
Mv12479-RA.gene	1943.29	960.939	1.0167	2.6667e-22	5.615e-21
Mv17502-RA.gene	2338.2	1053.9	1.1489	2.9154e-22	6.1267e-21
Mv00811-RA.gene	1525.95	565.733	1.4349	4.8182e-22	1.0037e-20
Mv18638-RA.gene	1501.31	662.503	1.1816	5.2334e-22	1.0881e-20
Mv16015-RA.gene	1901.41	945.2	1.0092	5.3435e-22	1.1099e-20
Mv15568-RA.gene	811.478	247.009	1.7137	6.3695e-22	1.3166e-20
Mv21780-RA.gene	2291.17	1074.52	1.0944	8.1082e-22	1.6696e-20
Mv14170-RA.gene	1628.93	749.364	1.1219	8.2528e-22	1.6977e-20
Mv03369-RA.gene	2555.93	0	13.887	8.5383e-22	1.7531e-20
Mv06860-RA.gene	422.283	1147.69	-1.4393	1.1416e-21	2.335e-20
Mv11665-RA.gene	411.992	1061.6	-1.366	1.3926e-21	2.8457e-20
Mv20780-RA.gene	356.444	1034.94	-1.5413	1.3941e-21	2.8461e-20
Mv12748-RA.gene	417.659	1047.97	-1.3262	2.5821e-21	5.2314e-20
Mv01976-RA.gene	274.63	886.535	-1.6865	3.3835e-21	6.8359e-20
Mv15258-RA.gene	2416.44	1180.95	1.0342	4.9706e-21	1.0005e-19
Mv07900-RA.gene	2120.04	1046.35	1.0175	4.9768e-21	1.0008e-19
Mv21462-RA.gene	738.973	1566.14	-1.0828	5.9813e-21	1.2005e-19
Mv21100-RA.gene	935.158	363.245	1.3648	6.3477e-21	1.2729e-19
Mv08092-RA.gene	1693.24	796.687	1.0891	8.849e-21	1.7662e-19
Mv21195-RA.gene	767.918	256.248	1.5855	9.5972e-21	1.912e-19
Mv00762-RA.gene	239.208	732.235	-1.6156	9.9797e-21	1.9863e-19
Mv06510-RA.gene	108.284	467.465	-2.1067	1.1524e-20	2.2873e-19
Mv10007-RA.gene	1232.64	498.861	1.308	1.3759e-20	2.7209e-19
Mv05228-RA.gene	81.6203	416.965	-2.3464	1.5105e-20	2.9788e-19
Mv10676-RA.gene	2305.32	1054.26	1.1308	1.5211e-20	2.997e-19
Mv07292-RA.gene	1455.15	517.775	1.4906	2.394e-20	4.6781e-19
Mv00909-RA.gene	1686.45	792.96	1.0874	2.6898e-20	5.2466e-19
Mv11908-RA.gene	1376.6	7055.85	-2.3584	2.8188e-20	5.4931e-19
Mv18273-RA.gene	2412.53	1057.35	1.1905	3.124e-20	6.0495e-19
Mv21193-RA.gene	1583.23	742.462	1.0943	4.0873e-20	7.8652e-19
Mv10517-RA.gene	928.133	362.509	1.3578	4.69e-20	9.0007e-19
Mv01785-RA.gene	1561.99	687.54	1.1813	4.769e-20	9.1442e-19
Mv01936-RA.gene	1689.25	832.73	1.0194	5.3246e-20	1.0191e-18
Mv01782-RA.gene	2100.6	1011.84	1.0532	6.025e-20	1.1491e-18
Mv10943-RA.gene	1579.83	3269.03	-1.0503	8.5366e-20	1.6166e-18
Mv22750-RA.gene	1237.11	2499.13	-1.0147	1.0826e-19	2.0323e-18
Mv17691-RA.gene	1348.3	620.861	1.1203	1.2248e-19	2.2911e-18
Mv07286-RA.gene	170.945	636.493	-1.9021	1.3345e-19	2.492e-18
Mv15125-RA.gene	525.767	1298.13	-1.3016	1.4906e-19	2.7738e-18
Mv08864-RA.gene	348.863	924.073	-1.4079	1.5133e-19	2.8112e-18
Mv15902-RA.gene	403.249	1181.41	-1.5485	1.5147e-19	2.8114e-18
Mv26355-RA.gene	588.139	1455.74	-1.3046	1.5511e-19	2.8764e-18
Mv16112-RA.gene	774.256	285.411	1.4401	1.6848e-19	3.1189e-18
Mv25433-RA.gene	217.554	660.903	-1.6023	1.7123e-19	3.1645e-18
Mv00724-RA.gene	622.678	201.244	1.6287	1.8018e-19	3.3183e-18
Mv17523-RA.gene	1631.63	770.152	1.0833	2.4666e-19	4.5041e-18
Mv20088-RA.gene	474.153	1106.76	-1.2225	2.5135e-19	4.5859e-18
Mv15215-RA.gene	686.53	234.259	1.553	2.5888e-19	4.7152e-18
Mv09386-RA.gene	595.214	178.182	1.7393	2.6623e-19	4.845e-18
Mv06855-RA.gene	809.959	1663.57	-1.0374	2.8819e-19	5.2357e-18
Mv08672-RA.gene	374.751	933.69	-1.3162	3.1328e-19	5.6628e-18
Mv00088-RA.gene	167.074	602.048	-1.8545	3.17e-19	5.7237e-18
Mv03493-RA.gene	957.647	2083.96	-1.1195	3.1719e-19	5.7237e-18
Mv21836-RA.gene	5342.76	2518.82	1.0836	3.2424e-19	5.8461e-18
Mv02826-RA.gene	452.176	102.284	2.1373	3.6704e-19	6.6066e-18
Mv10692-RA.gene	673.225	228.431	1.5614	4.2996e-19	7.7329e-18
Mv02513-RA.gene	1734.89	698.108	1.3164	5.3449e-19	9.5806e-18
Mv06626-RA.gene	555.883	143.506	1.9606	5.4008e-19	9.6728e-18
Mv08842-RA.gene	772.061	1676.2	-1.1163	7.4015e-19	1.3168e-17
Mv16402-RA.gene	1450.44	645.858	1.1684	7.5962e-19	1.3503e-17
Mv15435-RA.gene	1485.23	735.412	1.0136	1.0837e-18	1.9091e-17
Mv21684-RA.gene	1481.36	707.554	1.0668	1.2216e-18	2.1485e-17
Mv05257-RA.gene	1421.26	652.909	1.1242	1.4522e-18	2.5477e-17
Mv17681-RA.gene	280.325	793.804	-1.5044	2.0391e-18	3.5512e-17
Mv18803-RA.gene	2056.27	921.467	1.1607	2.2305e-18	3.8658e-17
Mv16339-RA.gene	1919.39	907.113	1.0815	2.3254e-18	4.0237e-17
Mv21175-RA.gene	2544.22	1264.51	1.0095	2.9707e-18	5.1279e-17
Mv15737-RA.gene	775.169	1847.92	-1.2549	3.174e-18	5.4656e-17
Mv11654-RA.gene	315.875	844.03	-1.4208	3.3858e-18	5.821e-17
Mv00147-RA.gene	1419.23	661.491	1.0997	3.929e-18	6.7387e-17
Mv03353-RA.gene	631.861	165.768	1.936	4.1568e-18	7.1123e-17
Mv00895-RA.gene	9401.92	4686.86	1.0052	6.092e-18	1.0325e-16
Mv06882-RA.gene	1277.02	578.736	1.144	6.3824e-18	1.0808e-16
Mv20931-RA.gene	1164.65	534.189	1.1247	6.9901e-18	1.18e-16
Mv03266-RA.gene	1386.54	645.73	1.1003	7.1369e-18	1.2038e-16
Mv01069-RA.gene	1444.59	580.436	1.3123	7.2413e-18	1.2205e-16
Mv07359-RA.gene	302.245	48.5438	2.6462	8.2808e-18	1.3924e-16
Mv11948-RA.gene	397.972	994.376	-1.3186	8.328e-18	1.3993e-16
Mv11104-RA.gene	604.324	1387.14	-1.2014	9.354e-18	1.5667e-16
Mv10413-RA.gene	1273.47	440.761	1.5262	1.4905e-17	2.4829e-16
Mv15413-RA.gene	874.439	318.575	1.4598	1.932e-17	3.2011e-16
Mv17909-RA.gene	890.45	346.095	1.3603	1.9905e-17	3.2954e-16
Mv25116-RA.gene	922.115	356.679	1.3681	2.0711e-17	3.4261e-16
Mv07663-RA.gene	1220.63	537.912	1.1812	2.1741e-17	3.5883e-16
Mv10377-RA.gene	1529.11	642.347	1.2543	2.3317e-17	3.8425e-16
Mv04103-RA.gene	937.312	310.029	1.5929	2.4909e-17	4.1017e-16
Mv14637-RA.gene	1445.22	695.265	1.0574	2.7971e-17	4.5988e-16
Mv09714-RA.gene	997.329	439.984	1.1792	3.4516e-17	5.6404e-16
Mv01190-RA.gene	501.898	1102.4	-1.1342	3.7091e-17	6.0426e-16
Mv15542-RA.gene	786.804	1793.75	-1.1903	4.0258e-17	6.5488e-16
Mv04047-RA.gene	143.953	506.751	-1.82	4.3147e-17	7.0081e-16
Mv17719-RA.gene	517.28	147.313	1.8067	4.371e-17	7.0942e-16
Mv00324-RA.gene	386.633	930.742	-1.2668	4.674e-17	7.5687e-16
Mv03920-RA.gene	852.301	301.74	1.4987	5.6083e-17	9.0543e-16
Mv15594-RA.gene	935.954	322.615	1.5415	5.9513e-17	9.5937e-16
Mv20828-RA.gene	102.612	416.418	-2.0157	6.3172e-17	1.0161e-15
Mv22961-RA.gene	3003.4	1406.2	1.0943	6.4468e-17	1.0361e-15
Mv06465-RA.gene	1164.45	519.63	1.1665	6.8447e-17	1.0984e-15
Mv20819-RA.gene	311.065	846.026	-1.4445	7.0979e-17	1.1365e-15
Mv04667-RA.gene	779.319	286.757	1.4396	7.1995e-17	1.1519e-15
Mv10024-RA.gene	798.524	317.48	1.3329	7.2361e-17	1.156e-15
Mv26327-RA.gene	276.072	760.158	-1.4639	7.3413e-17	1.172e-15
Mv14375-RA.gene	525.5	1175.71	-1.1601	8.8216e-17	1.401e-15
Mv06314-RA.gene	792.124	1625.56	-1.0363	9.416e-17	1.4899e-15
Mv10513-RA.gene	792.124	1625.56	-1.0363	9.416e-17	1.4899e-15
Mv22366-RA.gene	0	899.006	-12.138	9.84e-17	1.5536e-15
Mv17582-RA.gene	552.634	1260.93	-1.1929	1.1416e-16	1.7971e-15
Mv00475-RA.gene	826.86	334.355	1.3079	1.265e-16	1.9885e-15
Mv16848-RA.gene	588.814	1269.35	-1.1066	1.3347e-16	2.0964e-15
Mv04669-RA.gene	1460.15	697.451	1.0654	1.5578e-16	2.4433e-15
Mv17157-RA.gene	1258.29	571.242	1.1366	1.5614e-16	2.4471e-15
Mv20174-RA.gene	293.297	858.49	-1.5491	1.6619e-16	2.599e-15
Mv21571-RA.gene	5870.42	18110.4	-1.6255	1.7548e-16	2.7403e-15
Mv05378-RA.gene	522.071	1133.65	-1.1169	1.8698e-16	2.9178e-15
Mv18789-RA.gene	664.215	1349.03	-1.0207	2.3572e-16	3.657e-15
Mv19346-RA.gene	589.396	174.057	1.7568	2.4015e-16	3.7229e-15
Mv04216-RA.gene	592.266	1237.47	-1.0644	2.4318e-16	3.7673e-15
Mv04167-RA.gene	1174.42	567.288	1.0508	2.4616e-16	3.8105e-15
Mv14957-RA.gene	736.272	281.519	1.3875	2.7336e-16	4.2226e-15
Mv19518-RA.gene	57.6327	298.646	-2.3734	2.8735e-16	4.4292e-15
Mv22151-RA.gene	258.566	736.441	-1.5135	3.8852e-16	5.9543e-15
Mv17602-RA.gene	329.005	801.274	-1.2832	4.0767e-16	6.2344e-15
Mv03183-RA.gene	1080.84	468.2	1.2048	4.2903e-16	6.5518e-15
Mv00498-RA.gene	476.891	1147.98	-1.2702	4.3611e-16	6.6504e-15
Mv23010-RA.gene	468.267	1015.9	-1.1175	6.3464e-16	9.5826e-15
Mv11407-RA.gene	854.48	342.836	1.3199	7.8585e-16	1.1808e-14
Mv15505-RA.gene	599.601	211.681	1.503	8.2767e-16	1.241e-14
Mv05155-RA.gene	469.953	1014.87	-1.1111	8.29e-16	1.2421e-14
Mv00589-RA.gene	5285.71	2597.97	1.0251	8.3744e-16	1.253e-14
Mv06743-RA.gene	1093.18	484.508	1.1711	1.1181e-15	1.6637e-14
Mv25370-RA.gene	1327.43	597.147	1.1547	1.2072e-15	1.7925e-14
Mv05437-RA.gene	991.144	446.991	1.1487	1.2268e-15	1.8191e-14
Mv20171-RA.gene	537.077	1105.79	-1.0422	1.3373e-15	1.9761e-14
Mv09758-RA.gene	1158.73	542.418	1.097	1.4314e-15	2.1107e-14
Mv07502-RA.gene	1033.37	486.55	1.0857	1.4375e-15	2.1183e-14
Mv00542-RA.gene	1130.08	540.376	1.0662	1.517e-15	2.2279e-14
Mv19739-RA.gene	721.643	293.807	1.2952	1.7359e-15	2.5441e-14
Mv21155-RA.gene	1196.42	559.713	1.0969	1.8046e-15	2.6394e-14
Mv09101-RA.gene	75.3531	326.38	-2.1126	1.8659e-15	2.7272e-14
Mv05919-RA.gene	477.197	1030.12	-1.1089	2.2757e-15	3.3058e-14
Mv17457-RA.gene	943.05	419.49	1.17	2.5544e-15	3.7006e-14
Mv07441-RA.gene	683.06	1534.48	-1.1648	2.7185e-15	3.9332e-14
Mv15838-RA.gene	1312.78	651.35	1.0117	3.3902e-15	4.8819e-14
Mv25117-RA.gene	288.62	812.698	-1.4981	4.3934e-15	6.2969e-14
Mv22106-RA.gene	363.298	92.4575	1.9696	4.5567e-15	6.5222e-14
Mv25024-RA.gene	333.629	833.066	-1.3184	5.3139e-15	7.5707e-14
Mv16774-RA.gene	1235.68	576.461	1.0992	5.7613e-15	8.1864e-14
Mv18820-RA.gene	505.17	1071.39	-1.0829	5.7855e-15	8.2153e-14
Mv13927-RA.gene	713.913	272.049	1.3881	5.8665e-15	8.3193e-14
Mv00888-RA.gene	1012.59	458.774	1.1397	5.9895e-15	8.4826e-14
Mv17450-RA.gene	564.874	1146.23	-1.02	6.0319e-15	8.5313e-14
Mv15707-RA.gene	947.613	383.383	1.3084	6.5638e-15	9.2349e-14
Mv16338-RA.gene	301.955	65.9659	2.1895	7.35e-15	1.0314e-13
Mv02738-RA.gene	1043.1	2509.7	-1.2687	9.6254e-15	1.3419e-13
Mv17587-RA.gene	434.556	0	11.331	1.0013e-14	1.3933e-13
Mv08847-RA.gene	125.566	438.848	-1.8018	1.2626e-14	1.75e-13
Mv24113-RA.gene	265.267	658.189	-1.3113	1.3497e-14	1.8672e-13
Mv08720-RA.gene	2430.78	1188.56	1.0302	1.6383e-14	2.249e-13
Mv18565-RA.gene	522.895	1063.16	-1.0237	1.7839e-14	2.4457e-13
Mv09047-RA.gene	5276.13	2518.78	1.068	1.8426e-14	2.5197e-13
Mv00418-RA.gene	342.235	900.611	-1.3921	1.8822e-14	2.5706e-13
Mv23039-RA.gene	105.722	381.952	-1.8496	2.0795e-14	2.8328e-13
Mv09544-RA.gene	1502.83	704.041	1.0968	2.6139e-14	3.5251e-13
Mv07508-RA.gene	1104.44	528.928	1.0625	3.0208e-14	4.0483e-13
Mv10431-RA.gene	1836.03	877.659	1.0674	4.1602e-14	5.5407e-13
Mv15765-RA.gene	304.784	760.431	-1.316	4.2271e-14	5.6264e-13
Mv20101-RA.gene	833.027	1811.8	-1.1217	4.2618e-14	5.6655e-13
Mv16621-RA.gene	172.136	511.378	-1.5721	4.7362e-14	6.2806e-13
Mv00521-RA.gene	953.432	375.534	1.3461	4.7483e-14	6.2928e-13
Mv02773-RA.gene	507.951	181.865	1.4836	5.3532e-14	7.0595e-13
Mv22845-RA.gene	523.123	190.386	1.4568	5.4189e-14	7.1417e-13
Mv03926-RA.gene	578.627	1246.44	-1.1062	5.625e-14	7.4043e-13
Mv00988-RA.gene	795.23	335.912	1.2456	5.712e-14	7.5142e-13
Mv11393-RA.gene	1008.74	358.259	1.4931	6.9156e-14	9.0421e-13
Mv17750-RA.gene	419.63	929.984	-1.1498	7.7594e-14	1.0115e-12
Mv09130-RA.gene	169.307	499.154	-1.5636	8.9501e-14	1.1617e-12
Mv10649-RA.gene	524.828	171.112	1.6127	9.4521e-14	1.2261e-12
Mv09932-RA.gene	1862.21	701.029	1.4099	1.0687e-13	1.3846e-12
Mv20136-RA.gene	272.634	668.268	-1.2957	1.1457e-13	1.4809e-12
Mv00451-RA.gene	575.666	219.129	1.3932	1.1907e-13	1.5381e-12
Mv10427-RA.gene	1034.5	499.006	1.0501	1.7208e-13	2.2069e-12
Mv09740-RA.gene	49.6225	272.323	-2.4681	1.8123e-13	2.3187e-12
Mv07972-RA.gene	862.029	382.289	1.1762	1.8796e-13	2.4005e-12
Mv21992-RA.gene	452.228	131.721	1.773	1.9359e-13	2.468e-12
Mv01075-RA.gene	463.624	959.677	-1.0481	2.8199e-13	3.5486e-12
Mv16765-RA.gene	892.46	426.602	1.0645	2.9348e-13	3.6867e-12
Mv10368-RA.gene	464.543	154.553	1.592	3.138e-13	3.9374e-12
Mv22030-RA.gene	34.1882	203.622	-2.5779	3.1779e-13	3.9851e-12
Mv25086-RA.gene	663.382	1354.48	-1.0277	3.4072e-13	4.2627e-12
Mv14126-RA.gene	673.286	1354.36	-1.0078	3.4933e-13	4.3654e-12
Mv08283-RA.gene	404.748	874.897	-1.1142	3.5265e-13	4.4016e-12
Mv05446-RA.gene	184.395	541.554	-1.5496	3.534e-13	4.4085e-12
Mv10376-RA.gene	197.166	528.612	-1.425	3.8067e-13	4.7376e-12
Mv01714-RA.gene	691.926	304.56	1.1851	4.3995e-13	5.4596e-12
Mv17392-RA.gene	1422.18	667.339	1.0886	5.5936e-13	6.9173e-12
Mv26164-RA.gene	657.172	1318.92	-1.0038	7.4916e-13	9.2009e-12
Mv25199-RA.gene	79.7678	314.554	-1.9769	7.689e-13	9.4325e-12
Mv22959-RA.gene	742.345	327.201	1.1838	8.2006e-13	1.0026e-11
Mv03719-RA.gene	502.984	1035.66	-1.0412	8.5347e-13	1.0422e-11
Mv14561-RA.gene	669.362	244.736	1.4461	8.6829e-13	1.0597e-11
Mv09650-RA.gene	432.293	127.324	1.7567	9.1962e-13	1.1205e-11
Mv09963-RA.gene	757.25	339.951	1.1531	9.2108e-13	1.1216e-11
Mv22327-RA.gene	200.281	554.157	-1.4728	1.0077e-12	1.2226e-11
Mv00608-RA.gene	453.442	142.431	1.6642	1.0502e-12	1.2709e-11
Mv16341-RA.gene	261.628	689.919	-1.4033	1.0737e-12	1.2987e-11
Mv17687-RA.gene	350.426	786.145	-1.163	1.2876e-12	1.5443e-11
Mv03701-RA.gene	570.704	226.726	1.3341	1.3055e-12	1.5648e-11
Mv18227-RA.gene	324.271	88.2498	1.8812	1.3335e-12	1.5957e-11
Mv09005-RA.gene	472.882	1003.59	-1.0827	1.6496e-12	1.963e-11
Mv02246-RA.gene	480.197	964.643	-1.0046	1.7493e-12	2.0714e-11
Mv07285-RA.gene	434.832	890.133	-1.0322	2.0395e-12	2.4078e-11
Mv25255-RA.gene	89.3112	324.632	-1.8619	2.1377e-12	2.5146e-11
Mv00756-RA.gene	460.286	1030.32	-1.1592	2.2025e-12	2.5837e-11
Mv22496-RA.gene	293.879	725.458	-1.3015	2.3128e-12	2.7087e-11
Mv22414-RA.gene	497.76	1008.1	-1.0167	2.384e-12	2.7861e-11
Mv12046-RA.gene	824.189	388.201	1.0881	2.4275e-12	2.8338e-11
Mv13572-RA.gene	1212.35	580.105	1.0667	2.6416e-12	3.0753e-11
Mv25032-RA.gene	377.194	118.045	1.6798	3.2197e-12	3.7241e-11
Mv09568-RA.gene	332.705	739.199	-1.1502	3.3897e-12	3.9123e-11
Mv26222-RA.gene	621.387	1584.27	-1.3524	3.4896e-12	4.0255e-11
Mv09471-RA.gene	328.505	748.165	-1.1844	3.6986e-12	4.2574e-11
Mv05225-RA.gene	337.414	788.982	-1.229	4.9605e-12	5.6492e-11
Mv16255-RA.gene	252.233	616.145	-1.2894	5.4236e-12	6.1645e-11
Mv10507-RA.gene	88.2778	326.487	-1.8864	5.4636e-12	6.2025e-11
Mv10327-RA.gene	571.847	226.725	1.3333	5.5734e-12	6.3204e-11
Mv12415-RA.gene	1230.04	605.501	1.0247	5.8461e-12	6.6157e-11
Mv13196-RA.gene	1318.75	654.337	1.0107	6.674e-12	7.5406e-11
Mv26080-RA.gene	158.402	445.098	-1.494	6.7866e-12	7.6558e-11
Mv01722-RA.gene	1093.68	531.411	1.0423	6.8015e-12	7.6685e-11
Mv06233-RA.gene	354.859	771.077	-1.1221	6.8426e-12	7.7108e-11
Mv16775-RA.gene	404.139	141.822	1.5089	7.3539e-12	8.261e-11
Mv21291-RA.gene	351.083	749.131	-1.0925	8.5751e-12	9.5927e-11
Mv07940-RA.gene	185.175	492.989	-1.416	9.0033e-12	1.0056e-10
Mv10702-RA.gene	723.329	340.415	1.089	9.3289e-12	1.0403e-10
Mv06462-RA.gene	337.024	725.418	-1.106	9.7256e-12	1.0823e-10
Mv19337-RA.gene	856.563	393.145	1.1234	1.0186e-11	1.1318e-10
Mv10506-RA.gene	131.729	412.755	-1.6463	1.0567e-11	1.1717e-10
Mv09023-RA.gene	346.23	766.03	-1.1432	1.128e-11	1.2482e-10
Mv21162-RA.gene	791.406	355.375	1.1555	1.2472e-11	1.3766e-10
Mv01877-RA.gene	373.222	777.537	-1.0589	1.502e-11	1.6469e-10
Mv00969-RA.gene	123.328	398.701	-1.6867	1.7397e-11	1.8957e-10
Mv06495-RA.gene	233.693	57.318	2.0286	1.9971e-11	2.1641e-10
Mv15410-RA.gene	309.265	95.8246	1.6925	2.7964e-11	2.991e-10
Mv20604-RA.gene	1077.12	523.523	1.0427	3.0091e-11	3.2025e-10
Mv01896-RA.gene	526.947	213.048	1.304	3.1455e-11	3.3371e-10
Mv09359-RA.gene	192.695	488.927	-1.3455	3.244e-11	3.4372e-10
Mv12607-RA.gene	538.767	232.449	1.213	3.6333e-11	3.8364e-10
Mv22839-RA.gene	68.3809	284.401	-2.0658	4.4301e-11	4.6435e-10
Mv18787-RA.gene	340.029	732.678	-1.1087	4.4943e-11	4.7062e-10
Mv11307-RA.gene	399.514	803.883	-1.0098	4.5404e-11	4.7498e-10
Mv22248-RA.gene	290.712	708.9	-1.2817	4.5935e-11	4.8007e-10
Mv00059-RA.gene	525.724	192.658	1.4436	4.7209e-11	4.9218e-10
Mv14900-RA.gene	378.08	796.536	-1.0766	5.9641e-11	6.173e-10
Mv09264-RA.gene	323.271	704.65	-1.1213	6.2199e-11	6.4315e-10
Mv13223-RA.gene	10.796	121.242	-3.4917	6.8873e-11	7.1011e-10
Mv00669-RA.gene	438.77	167.009	1.39	7.0327e-11	7.2441e-10
Mv04434-RA.gene	193.4	474.241	-1.2936	7.5646e-11	7.7732e-10
Mv02683-RA.gene	303.536	94.7934	1.6792	7.7122e-11	7.9212e-10
Mv01571-RA.gene	681.826	281.812	1.271	7.7622e-11	7.9611e-10
Mv11317-RA.gene	505.77	212.691	1.2518	8.9639e-11	9.1629e-10
Mv16332-RA.gene	1746.72	874.609	1.0006	9.0366e-11	9.224e-10
Mv22012-RA.gene	256.709	575.915	-1.1665	9.7356e-11	9.9187e-10
Mv19544-RA.gene	712.366	306.052	1.2151	1.0419e-10	1.0595e-09
Mv14326-RA.gene	598.287	222.708	1.4316	1.1426e-10	1.158e-09
Mv12191-RA.gene	83.3155	283.329	-1.7657	1.1738e-10	1.1858e-09
Mv17344-RA.gene	938.649	443.396	1.0856	1.2341e-10	1.2449e-09
Mv17384-RA.gene	796.578	361.099	1.1434	1.28e-10	1.2906e-09
Mv09856-RA.gene	508.022	207.009	1.2915	1.313e-10	1.322e-09
Mv15178-RA.gene	259.657	588.457	-1.1819	1.3997e-10	1.4047e-09
Mv16995-RA.gene	316.78	692.298	-1.1249	1.4775e-10	1.48e-09
Mv15322-RA.gene	161.673	427.949	-1.4073	1.492e-10	1.4931e-09
Mv00884-RA.gene	361.792	785.049	-1.1211	1.6868e-10	1.6841e-09
Mv08804-RA.gene	180.265	455.913	-1.3417	1.7145e-10	1.7102e-09
Mv09926-RA.gene	353.221	721.61	-1.0312	1.8277e-10	1.8181e-09
Mv14567-RA.gene	183.361	483.161	-1.3958	2.2462e-10	2.2159e-09
Mv17544-RA.gene	99.3931	329.41	-1.7228	2.326e-10	2.2935e-09
Mv04785-RA.gene	544.04	231.228	1.233	2.5777e-10	2.5289e-09
Mv08651-RA.gene	298.574	96.2453	1.6339	2.883e-10	2.8194e-09
Mv14132-RA.gene	201.734	525.816	-1.3772	2.954e-10	2.8822e-09
Mv25731-RA.gene	68.5953	248.609	-1.8617	3.1452e-10	3.066e-09
Mv18351-RA.gene	431.231	172.501	1.3225	3.4472e-10	3.3468e-09
Mv21857-RA.gene	258.399	573.662	-1.1529	4.0877e-10	3.94e-09
Mv14961-RA.gene	113.36	329.305	-1.5399	4.3293e-10	4.1635e-09
Mv00536-RA.gene	434.355	175.846	1.3022	4.3566e-10	4.188e-09
Mv00177-RA.gene	379.389	763.354	-1.0103	4.3589e-10	4.1883e-09
Mv14439-RA.gene	297.616	682.871	-1.2015	5.3704e-10	5.1212e-09
Mv16173-RA.gene	24.3732	148.218	-2.608	5.5636e-10	5.2983e-09
Mv09852-RA.gene	641.375	313.271	1.0331	6.8445e-10	6.4883e-09
Mv21896-RA.gene	471.395	975.35	-1.0524	7.0085e-10	6.6332e-09
Mv01954-RA.gene	256.967	587.194	-1.1887	7.5902e-10	7.1553e-09
Mv20996-RA.gene	119.356	335.154	-1.4907	7.8034e-10	7.3499e-09
Mv05442-RA.gene	286.053	644.155	-1.1738	7.9839e-10	7.5062e-09
Mv12041-RA.gene	486.631	210.966	1.2082	8.0676e-10	7.5788e-09
Mv11454-RA.gene	91.4399	284.296	-1.6384	8.3455e-10	7.8125e-09
Mv20414-RA.gene	91.4399	284.296	-1.6384	8.3455e-10	7.8125e-09
Mv18230-RA.gene	730.72	348.852	1.0677	8.6445e-10	8.0817e-09
Mv07481-RA.gene	154.578	392.304	-1.3432	8.847e-10	8.2639e-09
Mv12614-RA.gene	283.049	652.194	-1.2044	9.3631e-10	8.7383e-09
Mv25082-RA.gene	244.799	633.823	-1.3673	9.6282e-10	8.9741e-09
Mv01063-RA.gene	272.8	76.0456	1.8491	9.969e-10	9.2515e-09
Mv14119-RA.gene	835.785	414.23	1.014	1.0532e-09	9.7447e-09
Mv04141-RA.gene	345.372	714.856	-1.0502	1.1068e-09	1.0218e-08
Mv25725-RA.gene	401.029	811.16	-1.017	1.1279e-09	1.0409e-08
Mv09745-RA.gene	282.649	622.669	-1.1378	1.1522e-09	1.0619e-08
Mv11851-RA.gene	530.953	233.606	1.1834	1.6137e-09	1.4728e-08
Mv25133-RA.gene	383.138	146.451	1.387	1.6615e-09	1.5138e-08
Mv13037-RA.gene	386.475	785.494	-1.0216	1.688e-09	1.5373e-08
Mv01906-RA.gene	54.3519	295.448	-2.4289	1.7544e-09	1.5922e-08
Mv05652-RA.gene	8848.11	0	28.799	1.755e-09	1.5922e-08
Mv22121-RA.gene	471.915	185.695	1.3511	1.7759e-09	1.6091e-08
Mv08996-RA.gene	485.269	216.752	1.1621	2.2338e-09	2.0037e-08
Mv19682-RA.gene	539.358	247.053	1.1296	2.3834e-09	2.1334e-08
Mv06277-RA.gene	142.025	430.789	-1.5943	2.6251e-09	2.3381e-08
Mv20057-RA.gene	555.979	233.837	1.2464	3.0604e-09	2.7067e-08
Mv13711-RA.gene	327.633	661.408	-1.0115	3.2486e-09	2.8637e-08
Mv15110-RA.gene	9466.52	0	28.264	3.4832e-09	3.0604e-08
Mv20840-RA.gene	738.302	360.469	1.0375	3.5707e-09	3.1334e-08
Mv00633-RA.gene	113.246	314.828	-1.473	3.666e-09	3.2132e-08
Mv22808-RA.gene	0	99.1492	-8.9563	4.4792e-09	3.9004e-08
Mv25766-RA.gene	195.104	484.193	-1.3163	6.0796e-09	5.2535e-08
Mv13056-RA.gene	302.612	94.898	1.6654	6.6461e-09	5.7245e-08
Mv05093-RA.gene	432.27	185.799	1.2165	6.8975e-09	5.9268e-08
Mv08255-RA.gene	90.1828	272.219	-1.5904	7.2024e-09	6.1789e-08
Mv11999-RA.gene	516.009	214.752	1.2619	7.5967e-09	6.5042e-08
Mv06511-RA.gene	135.762	357.774	-1.3949	7.8248e-09	6.6888e-08
Mv03124-RA.gene	642.213	319.584	1.0081	8.8403e-09	7.515e-08
Mv00490-RA.gene	322.576	652.993	-1.0168	9.8346e-09	8.3108e-08
Mv20902-RA.gene	235.598	506.204	-1.1012	9.8801e-09	8.346e-08
Mv21483-RA.gene	346.12	110.826	1.6353	1.1067e-08	9.3084e-08
Mv06674-RA.gene	78.1342	0	8.8555	1.1116e-08	9.3425e-08
Mv15750-RA.gene	231.174	531.875	-1.1979	1.2244e-08	1.0262e-07
Mv05253-RA.gene	542.587	265.484	1.0294	1.2897e-08	1.078e-07
Mv14585-RA.gene	637.437	316.301	1.0137	1.3249e-08	1.107e-07
Mv07161-RA.gene	341.115	136.246	1.3222	1.3263e-08	1.1077e-07
Mv03196-RA.gene	62.0999	238.468	-1.9322	1.5728e-08	1.305e-07
Mv25300-RA.gene	222.087	480.048	-1.1143	1.5898e-08	1.317e-07
Mv04705-RA.gene	90.7828	265.758	-1.5484	1.607e-08	1.3303e-07
Mv21480-RA.gene	359.636	728.954	-1.0158	1.646e-08	1.3615e-07
Mv20587-RA.gene	560.67	274.428	1.0319	1.6916e-08	1.3959e-07
Mv16378-RA.gene	506.137	227.462	1.1548	1.9504e-08	1.6015e-07
Mv03329-RA.gene	54.4706	194.195	-1.8334	1.9543e-08	1.6041e-07
Mv16503-RA.gene	376.093	846.703	-1.1743	2.1295e-08	1.7432e-07
Mv05535-RA.gene	426.988	195.142	1.1293	2.2168e-08	1.8112e-07
Mv00438-RA.gene	184.837	50.7108	1.8652	2.4078e-08	1.9591e-07
Mv24241-RA.gene	584.071	271.333	1.1023	2.5063e-08	2.0347e-07
Mv09783-RA.gene	276.115	567.395	-1.0373	2.5386e-08	2.0601e-07
Mv13010-RA.gene	0	79.4957	-8.6395	2.6024e-08	2.1086e-07
Mv16403-RA.gene	1434.76	628.189	1.1949	2.9829e-08	2.4015e-07
Mv11001-RA.gene	986.672	422.587	1.2277	3.3412e-08	2.6749e-07
Mv20592-RA.gene	237.67	71.6891	1.7227	3.3549e-08	2.6849e-07
Mv17898-RA.gene	124.595	23.4196	2.4158	3.6528e-08	2.9114e-07
Mv06584-RA.gene	185.275	421.972	-1.1882	3.8527e-08	3.0661e-07
Mv00404-RA.gene	264.014	551.34	-1.0614	3.9043e-08	3.1038e-07
Mv15447-RA.gene	569.442	269.273	1.0843	3.9748e-08	3.1563e-07
Mv18241-RA.gene	549.536	230.788	1.2572	4.5802e-08	3.609e-07
Mv20842-RA.gene	197.538	450.715	-1.1888	5.2907e-08	4.1536e-07
Mv20098-RA.gene	58.2944	231.524	-1.9989	5.7345e-08	4.4938e-07
Mv11365-RA.gene	21522.3	7294.44	1.5609	5.7917e-08	4.537e-07
Mv02529-RA.gene	564.359	233.521	1.2672	5.9422e-08	4.6515e-07
Mv26426-RA.gene	155.564	398.32	-1.3601	5.969e-08	4.6674e-07
Mv22495-RA.gene	137.891	345.295	-1.3237	6.0894e-08	4.7476e-07
Mv10310-RA.gene	254.614	596.261	-1.2244	6.2243e-08	4.8475e-07
Mv16156-RA.gene	434.474	186.367	1.2165	6.3686e-08	4.9563e-07
Mv09924-RA.gene	123.394	312.387	-1.3424	6.5332e-08	5.0789e-07
Mv16994-RA.gene	73.6671	240.738	-1.7149	7.0136e-08	5.4281e-07
Mv02196-RA.gene	872.665	407.454	1.1006	7.0688e-08	5.4675e-07
Mv18371-RA.gene	501.312	250.356	1.0006	7.5536e-08	5.8215e-07
Mv01767-RA.gene	138.001	338.901	-1.293	7.7774e-08	5.9811e-07
Mv18989-RA.gene	152.016	29.1847	2.3628	8.2907e-08	6.344e-07
Mv19631-RA.gene	60.0853	0	8.4771	8.4634e-08	6.4715e-07
Mv19361-RA.gene	64.8286	207.62	-1.6766	1.0195e-07	7.7188e-07
Mv09463-RA.gene	126.552	313.776	-1.308	1.0219e-07	7.7339e-07
Mv08087-RA.gene	56.3802	189.755	-1.7538	1.0492e-07	7.9351e-07
Mv18386-RA.gene	497.559	241.308	1.0433	1.0986e-07	8.2827e-07
Mv05185-RA.gene	293.188	116.256	1.3322	1.1617e-07	8.7212e-07
Mv15052-RA.gene	236.436	519.713	-1.1394	1.2551e-07	9.3897e-07
Mv22960-RA.gene	959.173	479.631	1.003	1.2991e-07	9.7086e-07
Mv08689-RA.gene	191.762	419.279	-1.1281	1.3481e-07	1.0061e-06
Mv11280-RA.gene	488.924	1133.15	-1.2149	1.5919e-07	1.1778e-06
Mv14368-RA.gene	191.28	414.986	-1.1205	1.6499e-07	1.2169e-06
Mv26343-RA.gene	71.486	218.73	-1.6186	1.66e-07	1.224e-06
Mv20675-RA.gene	655.919	310.537	1.0836	1.7684e-07	1.3008e-06
Mv06115-RA.gene	224.106	471.862	-1.0778	2.0226e-07	1.4761e-06
Mv15373-RA.gene	251.032	520.724	-1.0502	2.0424e-07	1.4895e-06
Mv18059-RA.gene	143.458	333.449	-1.219	2.5547e-07	1.8474e-06
Mv04658-RA.gene	437.627	211.871	1.0481	2.6717e-07	1.9288e-06
Mv18109-RA.gene	98.4737	260.688	-1.4041	2.7118e-07	1.9571e-06
Mv18978-RA.gene	0	57.0863	-8.1611	2.8013e-07	2.0183e-06
Mv26006-RA.gene	384.622	0	24.512	3.0131e-07	2.1593e-06
Mv17767-RA.gene	236.846	512.998	-1.1131	3.2799e-07	2.338e-06
Mv14661-RA.gene	719.315	357.373	1.0084	3.2849e-07	2.3408e-06
Mv12845-RA.gene	181.789	51.3004	1.8348	3.3747e-07	2.4032e-06
Mv08910-RA.gene	351.573	156.278	1.1732	3.5854e-07	2.5448e-06
Mv13768-RA.gene	147.211	351.378	-1.2503	3.7386e-07	2.6491e-06
Mv05063-RA.gene	251.48	536.165	-1.0963	3.9345e-07	2.7834e-06
Mv06732-RA.gene	48.6368	0	8.1712	4.0573e-07	2.8655e-06
Mv22399-RA.gene	447.337	185.693	1.262	4.0756e-07	2.8765e-06
Mv18602-RA.gene	177.37	54.9611	1.687	4.372e-07	3.0726e-06
Mv13555-RA.gene	444.87	221.529	1.0083	4.4042e-07	3.0912e-06
Mv05540-RA.gene	371.584	173.448	1.0989	4.5804e-07	3.2106e-06
Mv25463-RA.gene	73.8815	211.134	-1.5142	4.6709e-07	3.2698e-06
Mv08242-RA.gene	212.22	453.934	-1.101	4.854e-07	3.3902e-06
Mv14877-RA.gene	105.779	21.4417	2.3048	5.5523e-07	3.8429e-06
Mv09122-RA.gene	176.503	377.28	-1.098	5.5553e-07	3.8438e-06
Mv10001-RA.gene	108.779	268.367	-1.3042	5.7283e-07	3.9558e-06
Mv09536-RA.gene	89.5211	272.976	-1.6004	6.4798e-07	4.4546e-06
Mv06762-RA.gene	210.235	65.9032	1.6786	6.7084e-07	4.6045e-06
Mv09691-RA.gene	357.469	159.54	1.1682	7.3071e-07	5.0074e-06
Mv05506-RA.gene	224.378	497.537	-1.1483	7.3273e-07	5.0196e-06
Mv14002-RA.gene	314.809	632.413	-1.0024	7.6999e-07	5.2631e-06
Mv12298-RA.gene	193.562	66.5974	1.5389	8.9845e-07	6.1023e-06
Mv06458-RA.gene	188.333	392.535	-1.0617	9.5554e-07	6.4614e-06
Mv26311-RA.gene	305.998	651.977	-1.0938	1.015e-06	6.8463e-06
Mv25674-RA.gene	154.209	0	23.249	1.1852e-06	7.9392e-06
Mv12960-RA.gene	118.371	288.064	-1.2788	1.257e-06	8.4044e-06
Mv01737-RA.gene	236.479	93.0889	1.3426	1.3378e-06	8.9037e-06
Mv09699-RA.gene	105.617	266.662	-1.3395	1.3523e-06	8.9888e-06
Mv08770-RA.gene	66.5191	195.058	-1.5482	1.3733e-06	9.1165e-06
Mv06112-RA.gene	96.9497	259.15	-1.4239	1.4873e-06	9.8463e-06
Mv04970-RA.gene	0	287.041	-22.94	1.6345e-06	1.0774e-05
Mv00439-RA.gene	209.368	429.78	-1.0338	1.7897e-06	1.1754e-05
Mv24001-RA.gene	67.9428	199.309	-1.5577	2.3462e-06	1.5181e-05
Mv10933-RA.gene	129.071	30.5529	2.0841	2.3962e-06	1.549e-05
Mv14584-RA.gene	239.041	77.1806	1.6205	2.4574e-06	1.5848e-05
Mv08258-RA.gene	167.564	372.042	-1.1525	2.4961e-06	1.6088e-05
Mv15411-RA.gene	161.393	340.899	-1.0764	3.036e-06	1.9381e-05
Mv00068-RA.gene	273.439	118.571	1.2089	3.0549e-06	1.9484e-05
Mv18006-RA.gene	100.221	245.874	-1.2987	3.3404e-06	2.1204e-05
Mv15357-RA.gene	1787.06	4195.45	-1.2318	3.5642e-06	2.2538e-05
Mv11029-RA.gene	539.31	200.91	1.431	3.6351e-06	2.2967e-05
Mv16262-RA.gene	35.8217	0	7.7313	3.8526e-06	2.4248e-05
Mv26149-RA.gene	133.371	297.867	-1.1623	4.0381e-06	2.5356e-05
Mv21564-RA.gene	95.9595	242.087	-1.3299	4.3745e-06	2.7333e-05
Mv15374-RA.gene	46.8413	160.401	-1.7858	4.4353e-06	2.768e-05
Mv25088-RA.gene	125.571	35.8763	1.8075	5.479e-06	3.3761e-05
Mv15375-RA.gene	346.935	166.862	1.0598	5.5431e-06	3.4127e-05
Mv18445-RA.gene	110.798	257.699	-1.2212	5.6912e-06	3.4958e-05
Mv26533-RA.gene	57.9613	178.371	-1.626	5.7653e-06	3.5373e-05
Mv11998-RA.gene	369.179	183.379	1.0099	5.7858e-06	3.5489e-05
Mv25811-RA.gene	59.1614	5.80765	3.3908	6.0764e-06	3.7133e-05
Mv11455-RA.gene	64.0095	183.001	-1.5114	6.2037e-06	3.7868e-05
Mv20415-RA.gene	64.0095	183.001	-1.5114	6.2037e-06	3.7868e-05
Mv13804-RA.gene	301.041	126.566	1.2431	7.2398e-06	4.372e-05
Mv24134-RA.gene	111.446	256.184	-1.1984	7.6931e-06	4.6353e-05
Mv12945-RA.gene	124.652	285.854	-1.2007	8.0031e-06	4.8154e-05
Mv02308-RA.gene	801.497	376.456	1.0866	9.1408e-06	5.4601e-05
Mv20978-RA.gene	334.61	151.311	1.1415	9.459e-06	5.6376e-05
Mv18075-RA.gene	55.8897	162.905	-1.5471	9.5324e-06	5.6766e-05
Mv12625-RA.gene	280.548	120.423	1.2203	9.8105e-06	5.8357e-05
Mv16420-RA.gene	225.468	92.184	1.2857	9.8254e-06	5.843e-05
Mv01649-RA.gene	88.4443	18.5378	2.25	9.8819e-06	5.875e-05
Mv20801-RA.gene	141.158	310.598	-1.1337	1.0228e-05	6.0658e-05
Mv21124-RA.gene	58.4518	3.1564	4.3155	1.1295e-05	6.6691e-05
Mv12915-RA.gene	257.961	118.487	1.1218	1.2659e-05	7.4149e-05
Mv22505-RA.gene	209.496	77.5177	1.4265	1.2869e-05	7.5257e-05
Mv22338-RA.gene	271.306	119.897	1.1822	1.2938e-05	7.5637e-05
Mv20705-RA.gene	161.221	343.718	-1.0882	1.3054e-05	7.6275e-05
Mv15806-RA.gene	207.305	416.378	-1.0038	1.453e-05	8.4373e-05
Mv02264-RA.gene	91.0589	215.91	-1.2471	1.478e-05	8.5686e-05
Mv17345-RA.gene	114.332	267.084	-1.2198	1.5541e-05	8.983e-05
Mv01920-RA.gene	357.797	171.469	1.0558	1.7569e-05	0.00010087
Mv19709-RA.gene	101.531	236.068	-1.2218	1.8937e-05	0.00010815
Mv14786-RA.gene	167.336	63.0203	1.4087	1.9305e-05	0.00011013
Mv16715-RA.gene	149.611	328.17	-1.128	2.0795e-05	0.00011798
Mv00146-RA.gene	259.481	120.759	1.103	2.1445e-05	0.00012137
Mv15830-RA.gene	115.98	253.533	-1.1317	2.5414e-05	0.00014285
Mv18288-RA.gene	131.133	271.965	-1.053	2.6501e-05	0.00014877
Mv10322-RA.gene	148.358	302.266	-1.0245	2.6651e-05	0.00014954
Mv07735-RA.gene	286.206	134.73	1.0822	2.7454e-05	0.00015368
Mv18379-RA.gene	306.931	138.982	1.1479	2.8221e-05	0.00015768
Mv15814-RA.gene	134.238	289.071	-1.1072	3.0154e-05	0.00016796
Mv20086-RA.gene	80.2058	195.752	-1.2877	3.0524e-05	0.00016985
Mv16823-RA.gene	108.432	325.097	-1.5759	3.1773e-05	0.00017638
Mv10189-RA.gene	124.423	263.402	-1.0792	3.2061e-05	0.0001778
Mv19958-RA.gene	211.554	424.453	-1.0057	3.2476e-05	0.00018001
Mv05005-RA.gene	25.6828	100.958	-1.9832	3.3151e-05	0.00018342
Mv19671-RA.gene	71.5817	214.858	-1.5762	3.6867e-05	0.00020272
Mv08597-RA.gene	5.45277	50.6263	-3.2254	3.7811e-05	0.0002078
Mv02524-RA.gene	78.0818	188.408	-1.2731	3.8645e-05	0.00021179
Mv07622-RA.gene	1068.19	235.686	2.1782	4.1124e-05	0.00022412
Mv22401-RA.gene	140.291	296.439	-1.0756	4.2422e-05	0.00023084
Mv16163-RA.gene	132.434	288.737	-1.1187	4.4688e-05	0.00024237
Mv07997-RA.gene	353.668	162.358	1.1165	4.5598e-05	0.00024681
Mv21892-RA.gene	60.4185	164.715	-1.4541	5.0159e-05	0.00026926
Mv26089-RA.gene	51.037	142.411	-1.4822	5.0476e-05	0.00027069
Mv09906-RA.gene	22.5777	104.662	-2.2303	5.4987e-05	0.00029334
Mv19811-RA.gene	121.528	37.3282	1.7065	5.9255e-05	0.00031477
Mv26059-RA.gene	224.811	94.6679	1.2545	6.9798e-05	0.00036705
Mv02029-RA.gene	73.334	178.35	-1.2795	7.2314e-05	0.00037963
Mv05259-RA.gene	3954.95	1674.1	1.2408	7.6355e-05	0.00039919
Mv20979-RA.gene	162.764	58.8334	1.4754	7.8091e-05	0.00040747
Mv19535-RA.gene	8042.16	3523.98	1.1903	7.8142e-05	0.00040764
Mv10700-RA.gene	145.249	330.633	-1.1813	7.9615e-05	0.00041502
Mv17223-RA.gene	0	24.3455	-6.9294	9.114e-05	0.00047212
Mv03503-RA.gene	10.796	104.827	-3.2838	9.9357e-05	0.00051171
Mv03223-RA.gene	78764.5	30351.8	1.3758	0.00010219	0.00052517
Mv10932-RA.gene	152.059	54.4142	1.4849	0.00010303	0.00052899
Mv12270-RA.gene	35.0026	114.846	-1.7084	0.0001041	0.00053407
Mv00793-RA.gene	103.384	221.192	-1.0999	0.00010592	0.0005429
Mv15405-RA.gene	5348.98	2606.88	1.0368	0.00011424	0.00058178
Mv10332-RA.gene	105.17	245.557	-1.2184	0.0001219	0.00061788
Mv08179-RA.gene	258.29	122.568	1.0695	0.00012355	0.0006255
Mv26593-RA.gene	195.866	83.6414	1.2271	0.00012503	0.00063208
Mv25781-RA.gene	114.989	239.688	-1.0556	0.00012924	0.00065216
Mv00061-RA.gene	148.03	48.1432	1.6104	0.00012956	0.00065364
Mv19727-RA.gene	27959.1	11150.8	1.3261	0.00013785	0.00069298
Mv07516-RA.gene	173.836	69.7119	1.3211	0.00014256	0.00071536
Mv03644-RA.gene	106.265	226.578	-1.0897	0.00015771	0.00078677
Mv25798-RA.gene	72.5149	14.3928	2.3583	0.00016092	0.00080129
Mv22604-RA.gene	376.904	187.966	1.0035	0.00017448	0.00086478
Mv26181-RA.gene	139.744	54.4142	1.3616	0.00017778	0.00087971
Mv12814-RA.gene	214.882	105.23	1.0314	0.00020425	0.0010005
Mv21681-RA.gene	114.78	40.253	1.5085	0.00020456	0.0010018
Mv02048-RA.gene	161.016	69.5012	1.2112	0.00022385	0.0010876
Mv11080-RA.gene	245.379	115.773	1.0843	0.00023722	0.0011469
Mv07171-RA.gene	235.274	117.224	1.0021	0.00024042	0.0011616
Mv02112-RA.gene	19.1394	0	6.8243	0.00024113	0.0011647
Mv08717-RA.gene	31.569	106.809	-1.751	0.00024625	0.001187
Mv20721-RA.gene	44.5986	124.715	-1.4771	0.00025631	0.0012336
Mv09127-RA.gene	114.008	237.711	-1.0551	0.00029092	0.001389
Mv25186-RA.gene	49.7798	129.323	-1.3735	0.00029318	0.0013991
Mv07023-RA.gene	219.511	106.745	1.0391	0.0002956	0.0014091
Mv10260-RA.gene	83.3155	179.634	-1.1091	0.00031132	0.0014791
Mv03778-RA.gene	62.2186	159.666	-1.3643	0.00031406	0.0014908
Mv25988-RA.gene	35.7168	110.302	-1.6312	0.00032877	0.0015561
Mv15992-RA.gene	124.537	48.5647	1.3611	0.00034828	0.0016405
Mv25878-RA.gene	40.1885	115.162	-1.5264	0.00035058	0.001651
Mv07565-RA.gene	71.4335	17.8646	2.0002	0.00035223	0.001658
Mv04868-RA.gene	98.3596	205.242	-1.0586	0.0003598	0.0016915
Mv14079-RA.gene	67.8812	157.393	-1.2093	0.0003784	0.0017711
Mv10329-RA.gene	116.037	237.879	-1.038	0.0004465	0.0020674
Mv11945-RA.gene	259.109	127.239	1.0193	0.00046625	0.0021551
Mv00253-RA.gene	122.952	48.0804	1.3516	0.00047185	0.00218
Mv16078-RA.gene	45.0937	117.287	-1.3817	0.00047482	0.0021919
Mv25273-RA.gene	8.94346	81.2822	-3.2021	0.00047602	0.0021969
Mv21329-RA.gene	3694.53	1411.57	1.3879	0.00050368	0.0023131
Mv12379-RA.gene	92.3639	189.881	-1.0387	0.00054046	0.0024693
Mv16910-RA.gene	96.5641	33.3304	1.5419	0.00057791	0.0026226
Mv08643-RA.gene	146.015	63.7144	1.1933	0.00068708	0.0030789
Mv21443-RA.gene	0	17.1913	-6.4263	0.00071856	0.0032113
Mv20909-RA.gene	43.127	113.584	-1.3915	0.00072367	0.0032321
Mv25559-RA.gene	31.8451	93.8467	-1.5661	0.00074876	0.0033311
Mv20422-RA.gene	171.208	82.9891	1.0465	0.00076349	0.0033916
Mv25851-RA.gene	19.6824	71.2684	-1.8514	0.00076985	0.003417
Mv14696-RA.gene	113.461	39.517	1.5345	0.00081204	0.0035902
Mv01775-RA.gene	146.349	41.0517	1.8178	0.0008188	0.0036156
Mv09905-RA.gene	64.6233	176.246	-1.4579	0.00082823	0.0036535
Mv26132-RA.gene	126.985	53.1094	1.2558	0.00087505	0.0038419
Mv00250-RA.gene	92.6878	30.0059	1.6402	0.00089711	0.0039282
Mv00100-RA.gene	98.7977	30.384	1.6868	0.00090932	0.003976
Mv05907-RA.gene	97.1071	196.593	-1.0179	0.00094613	0.0041244
Mv03061-RA.gene	34.9502	2.63033	3.8256	0.00095438	0.004157
Mv24252-RA.gene	139.201	62.7468	1.1507	0.00098165	0.0042645
Mv17402-RA.gene	1239.68	2715.39	-1.1309	0.00099006	0.004295
Mv25301-RA.gene	98.4691	29.7115	1.7461	0.00099008	0.004295
Mv03723-RA.gene	99.3977	199.918	-1.0091	0.00099129	0.0042994
Mv08374-RA.gene	0	16.0129	-6.3254	0.0010079	0.0043653
Mv21484-RA.gene	177.851	73.7298	1.2637	0.0010458	0.0045104
Mv12055-RA.gene	78.5198	21.2309	1.868	0.0010772	0.004633
Mv02566-RA.gene	88.6634	182.77	-1.0473	0.0011002	0.004723
Mv08383-RA.gene	55.5566	134.289	-1.2675	0.001303	0.0055206
Mv13503-RA.gene	55.5566	133.763	-1.2619	0.0014034	0.0059018
Mv09247-RA.gene	223.568	107.228	1.0522	0.0014796	0.0061981
Mv06733-RA.gene	27.7497	87.3867	-1.6433	0.0015245	0.0063662
Mv22379-RA.gene	137.572	62.8521	1.1319	0.0015662	0.0065263
Mv12468-RA.gene	91.935	33.2042	1.4722	0.0015676	0.0065309
Mv25647-RA.gene	35.5548	100.937	-1.5173	0.001668	0.0069064
Mv03382-RA.gene	68.4812	150.787	-1.1329	0.0016677	0.0069064
Mv12362-RA.gene	1979.78	928.375	1.0933	0.0017086	0.0070604
Mv13026-RA.gene	119.571	49.8268	1.2572	0.0017359	0.0071617
Mv07045-RA.gene	1931.92	4808.27	-1.3152	0.0017563	0.0072357
Mv26142-RA.gene	58.1233	127.871	-1.1361	0.0018389	0.0075482
Mv21863-RA.gene	91.6451	205.683	-1.1598	0.0018563	0.0076097
Mv04882-RA.gene	112.103	48.5856	1.2064	0.0019287	0.0078807
Mv05134-RA.gene	75.9007	154.278	-1.0262	0.0019656	0.0080254
Mv10168-RA.gene	2275.98	14.8344	7.2609	0.0020023	0.0081567
Mv26274-RA.gene	141.11	68.8488	1.0348	0.0023738	0.0095342
Mv05721-RA.gene	134.3	62.5786	1.1044	0.0023773	0.0095456
Mv12571-RA.gene	12.5961	0	6.2206	0.0023784	0.0095456
Mv15432-RA.gene	12.4866	0	6.209	0.0024286	0.0097199
Mv21976-RA.gene	121.257	51.8047	1.2242	0.0026641	0.010587
Mv25810-RA.gene	37.4074	7.28048	2.3589	0.0027627	0.010941
Mv08918-RA.gene	77.582	164.547	-1.0778	0.0028815	0.011365
Mv09725-RA.gene	39.2029	6.46	2.6438	0.003048	0.01196
Mv04969-RA.gene	0	12.583	-5.9794	0.0033749	0.013118
Mv20199-RA.gene	59.3758	126.041	-1.0829	0.0034444	0.013371
Mv03862-RA.gene	69.3049	140.749	-1.0266	0.0035375	0.013693
Mv16300-RA.gene	0	12.4358	-5.9599	0.0035888	0.013877
Mv08350-RA.gene	69.7954	140.749	-1.0162	0.0037204	0.014342
Mv11623-RA.gene	65.9237	134.794	-1.036	0.0037384	0.014401
Mv02563-RA.gene	57.3042	121.811	-1.0856	0.0038138	0.014657
Mv00821-RA.gene	33162.2	15823.9	1.0675	0.0038905	0.01493
Mv04282-RA.gene	68.5953	137.971	-1.012	0.0039583	0.015166
Mv26088-RA.gene	8.72443	40.1685	-2.2125	0.0040078	0.015331
Mv03108-RA.gene	68.1048	136.646	-1.0087	0.0043421	0.01646
Mv00169-RA.gene	89.0398	34.34	1.3641	0.0043522	0.016489
Mv02571-RA.gene	37.0218	89.2174	-1.2662	0.0043818	0.016584
Mv16604-RA.gene	60.9044	128.819	-1.0771	0.0046817	0.017589
Mv12149-RA.gene	62.1661	18.8113	1.715	0.0047848	0.017942
Mv25695-RA.gene	46.6794	112.321	-1.2774	0.0048553	0.018166
Mv22342-RA.gene	25.2972	2.10427	3.6817	0.0049153	0.018364
Mv24080-RA.gene	132.762	63.0838	1.0815	0.0049548	0.018489
Mv26351-RA.gene	40.1268	97.571	-1.274	0.0049988	0.01864
Mv17756-RA.gene	10.6865	0	5.9863	0.0050891	0.018967
Mv17049-RA.gene	18.1013	57.0445	-1.6489	0.0050921	0.018972
Mv11194-RA.gene	0	11.5099	-5.8484	0.0051019	0.018998
Mv04323-RA.gene	55.7756	119.812	-1.0976	0.0051678	0.019214
Mv25409-RA.gene	14.9392	52.4989	-1.8122	0.0054128	0.02002
Mv10567-RA.gene	1.47156	21.6098	-3.7998	0.0057373	0.021137
Mv01650-RA.gene	11.8866	43.9773	-1.8899	0.0057956	0.02133
Mv01933-RA.gene	66.9572	134.078	-1.0047	0.0058114	0.02138
Mv12794-RA.gene	117.218	51.5312	1.1854	0.0058443	0.021486
Mv02562-RA.gene	0	11.489	-5.8422	0.0059101	0.021706
Mv14054-RA.gene	104.855	47.3444	1.1527	0.0060217	0.022071
Mv25123-RA.gene	31.35	80.1697	-1.3462	0.0063127	0.023039
Mv26017-RA.gene	47.3272	103.462	-1.1295	0.006406	0.023339
Mv00272-RA.gene	0	10.8576	-5.766	0.0065251	0.023717
Mv02414-RA.gene	26.9307	108.741	-2.0091	0.0068988	0.024982
Mv10034-RA.gene	135.505	67.3551	1.008	0.0070228	0.025396
Mv09169-RA.gene	12.4866	45.2192	-1.8555	0.007112	0.025685
Mv15951-RA.gene	113.08	53.8463	1.0767	0.0071323	0.02575
Mv20953-RA.gene	174.431	76.1913	1.1844	0.0074227	0.026686
Mv14700-RA.gene	51.4704	106.977	-1.0534	0.0078044	0.027932
Mv02881-RA.gene	1.09055	16.6861	-3.946	0.0080217	0.028643
Mv25067-RA.gene	0	10.3315	-5.6951	0.0080968	0.028887
Mv12855-RA.gene	100.874	46.8184	1.1129	0.0082554	0.029418
Mv06990-RA.gene	46.3462	100.032	-1.1123	0.0086454	0.030676
Mv13224-RA.gene	0	10.2052	-5.6786	0.0086906	0.030816
Mv07320-RA.gene	128.637	58.4538	1.1284	0.0087546	0.031027
Mv16376-RA.gene	22.6255	66.3665	-1.539	0.0089798	0.031757
Mv03320-RA.gene	16.5773	51.4894	-1.6449	0.0090222	0.031887
Mv03222-RA.gene	1883.42	69.7545	4.7554	0.0092261	0.032516
Mv03873-RA.gene	16.0298	49.8058	-1.6329	0.0092805	0.032686
Mv16313-RA.gene	188.871	643.048	-1.7679	0.0092872	0.032702
Mv18515-RA.gene	0	10.0789	-5.6618	0.0094704	0.0333
Mv18606-RA.gene	102.726	50.1847	1.0315	0.0094791	0.033325
Mv18024-RA.gene	51.256	105.251	-1.042	0.0095159	0.033443
Mv03044-RA.gene	51.7465	105.651	-1.0334	0.0096627	0.03391
Mv13489-RA.gene	56.7134	128.06	-1.1858	0.0098962	0.034655
Mv05954-RA.gene	37.6788	87.2821	-1.2127	0.010109	0.035309
Mv24127-RA.gene	34.7882	79.5801	-1.1974	0.010266	0.035803
Mv22189-RA.gene	36.1502	81.032	-1.165	0.010847	0.037562
Mv12504-RA.gene	36.0407	81.1792	-1.1714	0.010863	0.037605
Mv25288-RA.gene	32.4405	77.0761	-1.2441	0.010872	0.037626
Mv05858-RA.gene	41.9315	90.1433	-1.1072	0.010898	0.037701
Mv11357-RA.gene	79.5395	169.555	-1.0835	0.010947	0.037849
Mv06076-RA.gene	75.1865	31.7522	1.2503	0.010981	0.037933
Mv10759-RA.gene	115.332	53.5301	1.099	0.011116	0.038327
Mv00447-RA.gene	58.7804	22.2412	1.4001	0.011187	0.038535
Mv26060-RA.gene	35.3836	9.00588	1.9739	0.011341	0.039028
Mv25193-RA.gene	19.9014	54.9611	-1.4654	0.011403	0.039223
Mv25961-RA.gene	24.8066	4.50294	2.4607	0.011565	0.039695
Mv01597-RA.gene	30.5401	83.7251	-1.47	0.011885	0.040643
Mv25413-RA.gene	27.8114	5.55507	2.3284	0.012084	0.041298
Mv11540-RA.gene	0	9.25846	-5.5338	0.012739	0.043386
Mv06344-RA.gene	38.2743	87.1558	-1.1787	0.012825	0.043649
Mv25987-RA.gene	3.38117	21.9886	-2.7307	0.013037	0.044307
Mv03464-RA.gene	13.3581	42.7779	-1.6758	0.013204	0.044792
Mv07775-RA.gene	8.50539	0	5.6575	0.013346	0.045203
Mv20984-RA.gene	89.0398	42.1256	1.0753	0.013426	0.045452
Mv13474-RA.gene	91.9875	36.1715	1.3598	0.01346	0.045546
Mv06721-RA.gene	15.8678	47.1546	-1.5793	0.013795	0.046562
Mv25434-RA.gene	37.8408	10.8367	1.8191	0.013848	0.046702
Mv25490-RA.gene	26.2257	64.9138	-1.3066	0.013969	0.047075
Mv06629-RA.gene	39.1504	84.0203	-1.1026	0.014899	0.049856

## Sheet: S3D
Table S3D. List of differentially expressed genes under high temperature treatment. Genes related to epigenetic processes are highlighted in yellow.
Gene ID	High temperature readcount	Control readcount	Log2FoldChange	pval	padj
Mv12274-RA.gene	373.957	15778.2	-5.3982	0	0
Mv18672-RA.gene	628.054	17679.6	-4.8159	0	0
Mv17619-RA.gene	1563.16	22459	-3.8446	0	0
Mv21455-RA.gene	4279.89	55574.8	-3.6986	0	0
Mv05975-RA.gene	36656.9	2989.7	3.616	0	0
Mv14216-RA.gene	15932.7	847.051	4.2329	0	0
Mv00613-RA.gene	10206	511.249	4.3189	0	0
Mv25883-RA.gene	9646.34	472.225	4.3512	0	0
Mv11099-RA.gene	45088.5	2132.16	4.4023	0	0
Mv12053-RA.gene	45919.8	2081.8	4.463	0	0
Mv08062-RA.gene	108253	4820.05	4.4893	0	0
Mv05501-RA.gene	60842.5	2523	4.592	0	0
Mv11017-RA.gene	73081.4	2816.15	4.6979	0	0
Mv21875-RA.gene	9356.83	349.678	4.7426	0	0
Mv13823-RA.gene	49543.4	1785.57	4.7941	0	0
Mv07536-RA.gene	69543	2387.51	4.8645	0	0
Mv18555-RA.gene	30477.6	903.819	5.075	0	0
Mv06059-RA.gene	24850	735.736	5.0791	0	0
Mv25399-RA.gene	16358.5	475.315	5.1046	0	0
Mv11101-RA.gene	609151	17327.1	5.1357	0	0
Mv18255-RA.gene	44049.4	1224.95	5.1686	0	0
Mv17406-RA.gene	15223.2	422.839	5.1732	0	0
Mv19808-RA.gene	23930.2	657.707	5.1851	0	0
Mv03406-RA.gene	17222.8	470.328	5.1956	0	0
Mv26454-RA.gene	211988	5520.15	5.2632	0	0
Mv05177-RA.gene	63112.8	1564.23	5.3344	0	0
Mv09545-RA.gene	380429	9381.23	5.3417	0	0
Mv21880-RA.gene	268045	6167.99	5.4415	0	0
Mv00119-RA.gene	15848.9	356.803	5.4752	0	0
Mv12212-RA.gene	11510.2	251.924	5.5109	0	0
Mv20831-RA.gene	28388.2	618.123	5.5203	0	0
Mv10760-RA.gene	11519.5	248.148	5.5419	0	0
Mv25612-RA.gene	38970	818.352	5.5726	0	0
Mv09241-RA.gene	165045	3412.84	5.5957	0	0
Mv15577-RA.gene	21543.8	438.278	5.616	0	0
Mv19849-RA.gene	43491.2	879.647	5.6293	0	0
Mv19229-RA.gene	12922.4	230.613	5.8104	0	0
Mv24240-RA.gene	26158.6	456.657	5.8387	0	0
Mv00630-RA.gene	14223.9	247.603	5.8434	0	0
Mv18926-RA.gene	257592	4274.08	5.9135	0	0
Mv08831-RA.gene	39108.7	647.182	5.9179	0	0
Mv22352-RA.gene	205937	2782.17	6.2098	0	0
Mv16615-RA.gene	9471.48	122.816	6.2685	0	0
Mv25725-RA.gene	47163.3	574.607	6.3571	0	0
Mv20602-RA.gene	95879.2	1027.82	6.544	0	0
Mv14226-RA.gene	229743	2315.94	6.6327	0	0
Mv15365-RA.gene	105338	792.609	7.0548	0	0
Mv26149-RA.gene	48006.3	211.019	7.8258	0	0
Mv01509-RA.gene	1.01568e+06	3621.68	8.1316	0	0
Mv00121-RA.gene	450612	1536.76	8.1955	0	0
Mv20946-RA.gene	198167	598.803	8.3693	0	0
Mv19818-RA.gene	102063	303.604	8.3952	0	0
Mv10750-RA.gene	119609	330.839	8.4952	0	0
Mv21479-RA.gene	369111	937.106	8.6218	0	0
Mv14691-RA.gene	423651	1069.57	8.6302	0	0
Mv14212-RA.gene	989380	2438.77	8.6642	0	0
Mv08703-RA.gene	14970.3	653.326	4.5162	3.3382e-306	1.2529e-303
Mv07120-RA.gene	34278.3	1593.28	4.4276	1.2446e-304	4.5909e-302
Mv10437-RA.gene	79683.4	1946.35	5.3551	1.8994e-303	6.8874e-301
Mv09645-RA.gene	15148.9	1139.49	3.7327	4.6624e-298	1.6625e-295
Mv15393-RA.gene	10069.2	320.682	4.974	3.3256e-296	1.1664e-293
Mv04468-RA.gene	55629	1757.68	4.9841	3.7046e-294	1.2783e-291
Mv02773-RA.gene	5311.55	128.911	5.367	2.4862e-293	8.4429e-291
Mv17689-RA.gene	14450.4	1060.96	3.7675	5.2304e-291	1.7484e-288
Mv17713-RA.gene	9857.84	587.139	4.0704	2.1563e-288	7.0973e-286
Mv14547-RA.gene	8428.87	256.791	5.038	8.6937e-288	2.8181e-285
Mv09532-RA.gene	14365.5	573.283	4.6457	1.443e-286	4.6078e-284
Mv17984-RA.gene	570845	18688.5	4.9329	1.6779e-284	5.2791e-282
Mv26115-RA.gene	282884	11936.8	4.5667	3.0697e-283	9.5178e-281
Mv11916-RA.gene	53379	2906.78	4.199	5.1904e-278	1.5863e-275
Mv04695-RA.gene	984.78	14420.9	-3.8717	5.0483e-276	1.5212e-273
Mv04496-RA.gene	144130	5715.86	4.6563	2.8123e-273	8.3565e-271
Mv05012-RA.gene	41383.2	3610.46	3.5187	9.9096e-269	2.9042e-266
Mv09546-RA.gene	66237.6	1651.74	5.3257	1.0343e-268	2.9902e-266
Mv00372-RA.gene	6305.13	173.662	5.185	5.2124e-259	1.4869e-256
Mv11815-RA.gene	40239.9	2373.43	4.0837	9.2572e-259	2.6059e-256
Mv18929-RA.gene	31069.2	2535.56	3.6148	8.2511e-258	2.2925e-255
Mv18244-RA.gene	541.802	9023.35	-4.0581	1.0449e-257	2.8659e-255
Mv07471-RA.gene	11933.7	424.278	4.8133	3.1609e-257	8.5601e-255
Mv13065-RA.gene	7495.02	319.201	4.5508	3.4387e-257	9.196e-255
Mv02038-RA.gene	15796.5	1501.93	3.3948	5.984e-257	1.5805e-254
Mv18556-RA.gene	7928.52	410.942	4.2709	1.8931e-256	4.9392e-254
Mv22330-RA.gene	11033.8	691.562	3.9966	2.8197e-256	7.2679e-254
Mv26583-RA.gene	21190.9	2047.17	3.3714	1.0651e-254	2.7128e-252
Mv19239-RA.gene	12553.7	1081.15	3.537	1.7064e-254	4.295e-252
Mv11249-RA.gene	3569.36	101.892	5.1321	8.0923e-254	2.0131e-251
Mv02738-RA.gene	17846.5	1778.7	3.3268	1.3106e-253	3.2228e-251
Mv23009-RA.gene	6500.71	400.526	4.0219	2.5533e-251	6.2073e-249
Mv22740-RA.gene	321702	27075.7	3.5706	6.1969e-249	1.4896e-246
Mv18905-RA.gene	38164	2581.65	3.8858	2.556e-242	6.0759e-240
Mv26386-RA.gene	4439.66	39.8752	6.7982	2.7684e-240	6.5084e-238
Mv10440-RA.gene	75212.1	2930.96	4.6817	1.0008e-238	2.3273e-236
Mv00624-RA.gene	14862.8	286.439	5.698	1.6598e-238	3.8184e-236
Mv19286-RA.gene	24291.8	1092.2	4.4752	3.1248e-238	7.112e-236
Mv16812-RA.gene	6683.78	484.981	3.784	5.9667e-235	1.3437e-232
Mv08750-RA.gene	109339	13710.7	2.9954	1.7703e-234	3.9451e-232
Mv16917-RA.gene	25124.7	1001.22	4.6488	2.1573e-234	4.758e-232
Mv26072-RA.gene	11084.4	1071.93	3.3704	9.7227e-234	2.1225e-231
Mv21809-RA.gene	34508.5	2128.89	4.0186	1.9174e-233	4.1436e-231
Mv05882-RA.gene	5145.86	245.538	4.3888	5.1559e-233	1.103e-230
Mv13914-RA.gene	13194.8	747.293	4.1427	2.6372e-232	5.5861e-230
Mv03789-RA.gene	1041.81	12557.9	-3.592	6.2712e-232	1.3154e-229
Mv06085-RA.gene	26745	1971.89	3.7616	1.4341e-231	2.9788e-229
Mv17070-RA.gene	18085.8	265.184	6.0859	2.4107e-228	4.959e-226
Mv16759-RA.gene	11109	600.364	4.2105	1.8194e-221	3.7071e-219
Mv09968-RA.gene	22920	707.305	5.0191	2.1469e-219	4.333e-217
Mv00541-RA.gene	209518	17033.4	3.6206	8.2463e-219	1.6488e-216
Mv08830-RA.gene	80202.2	3418.7	4.552	6.2763e-217	1.2433e-214
Mv21862-RA.gene	2948.21	62.2046	5.5678	7.573e-213	1.4864e-210
Mv00554-RA.gene	23368.8	2982.03	2.9701	1.0541e-210	2.0502e-208
Mv11890-RA.gene	8843.49	899.668	3.2975	2.5591e-209	4.9324e-207
Mv03198-RA.gene	37347.3	1918.48	4.2831	1.3217e-206	2.5247e-204
Mv17703-RA.gene	8635.17	700.275	3.6257	9.6162e-206	1.8206e-203
Mv05513-RA.gene	57070	7340.04	2.9588	3.2776e-205	6.151e-203
Mv19296-RA.gene	170145	12931.7	3.7178	2.9724e-204	5.5297e-202
Mv21792-RA.gene	210792	16036.1	3.7164	4.4315e-203	8.173e-201
Mv17674-RA.gene	20829.6	2233.01	3.2215	1.1428e-202	2.0896e-200
Mv09574-RA.gene	1044.47	22890.3	-4.4525	1.4423e-202	2.6149e-200
Mv18884-RA.gene	240724	28640.2	3.0713	4.4052e-202	7.9198e-200
Mv09772-RA.gene	17127.9	1325.63	3.6917	1.0067e-201	1.7947e-199
Mv07529-RA.gene	21401.3	1210.48	4.1444	3.6319e-200	6.4215e-198
Mv00503-RA.gene	7732.04	516.782	3.903	1.1015e-198	1.9316e-196
Mv01030-RA.gene	417.318	6591.11	-3.9812	1.6753e-198	2.9139e-196
Mv09236-RA.gene	225031	22539	3.3196	8.6047e-198	1.4846e-195
Mv12813-RA.gene	5367.27	275.182	4.2864	1.9823e-197	3.3928e-195
Mv09829-RA.gene	6989.82	281.946	4.6305	4.0925e-195	6.9489e-193
Mv26158-RA.gene	2749.52	21.016	7.0366	1.0566e-192	1.7799e-190
Mv11090-RA.gene	6859.68	524.095	3.7108	5.586e-192	9.3364e-190
Mv16345-RA.gene	940.668	9080.33	-3.2709	2.929e-191	4.8576e-189
Mv12372-RA.gene	55413.9	3512.28	3.9798	2.1709e-190	3.5726e-188
Mv12958-RA.gene	4865.99	252.289	4.2703	1.0058e-186	1.6426e-184
Mv10798-RA.gene	243961	24118.6	3.3384	5.8509e-185	9.4828e-183
Mv18249-RA.gene	9479.46	612.197	3.9528	1.43e-184	2.3003e-182
Mv26367-RA.gene	11454.6	1429.52	3.0019	1.6196e-184	2.5858e-182
Mv06512-RA.gene	548.728	6520.29	-3.5704	9.474e-184	1.5014e-181
Mv05562-RA.gene	7390.78	575.33	3.6829	2.1679e-183	3.4103e-181
Mv17080-RA.gene	6471.71	609.215	3.4078	9.3375e-182	1.4581e-179
Mv07522-RA.gene	8112.94	963.843	3.0737	5.2811e-180	8.1872e-178
Mv21092-RA.gene	8224.81	859.629	3.2575	6.8743e-180	1.058e-177
Mv01431-RA.gene	4078.63	154.42	4.7308	1.5867e-179	2.4247e-177
Mv05414-RA.gene	10159.3	1096.04	3.2126	2.5933e-178	3.9348e-176
Mv00300-RA.gene	4396.2	319.003	3.7843	8.5477e-178	1.2878e-175
Mv20576-RA.gene	382.589	5078.87	-3.7305	8.8108e-178	1.3182e-175
Mv00655-RA.gene	7380.73	692.5	3.4147	1.2149e-176	1.805e-174
Mv17941-RA.gene	26007.4	3283.44	2.9854	7.1168e-176	1.05e-173
Mv09958-RA.gene	156.014	3679.56	-4.5609	2.6689e-175	3.9109e-173
Mv21822-RA.gene	11505.6	1496.86	2.9424	1.396e-174	2.0317e-172
Mv08710-RA.gene	12552.4	1621.24	2.9533	2.201e-173	3.1816e-171
Mv16385-RA.gene	1098.25	9733.64	-3.1482	3.1071e-173	4.4613e-171
Mv00832-RA.gene	10419.6	1240.27	3.0703	5.7509e-172	8.2023e-170
Mv00088-RA.gene	5041.52	426.623	3.5619	6.3356e-172	8.9764e-170
Mv12802-RA.gene	2431.72	101.513	4.587	2.3822e-171	3.3529e-169
Mv19900-RA.gene	16818.6	2237.49	2.9103	2.4604e-171	3.4404e-169
Mv05492-RA.gene	12259.2	1570.44	2.9643	1.4595e-170	2.0276e-168
Mv06622-RA.gene	30805.5	3486.69	3.1435	2.048e-170	2.8267e-168
Mv11002-RA.gene	20653.4	2652.06	2.9615	6.1884e-170	8.4869e-168
Mv07109-RA.gene	8181.23	870.191	3.2338	7.1687e-170	9.7686e-168
Mv01063-RA.gene	2605.56	53.943	5.6095	3.2612e-169	4.4158e-167
Mv22206-RA.gene	484.284	6168.72	-3.6727	9.1432e-169	1.2302e-166
Mv25112-RA.gene	6225.32	452.814	3.7792	9.3169e-169	1.2458e-166
Mv06513-RA.gene	9564.75	790.689	3.5951	1.4802e-168	1.9669e-166
Mv10997-RA.gene	4767.34	479.344	3.3142	1.3287e-167	1.7547e-165
Mv16308-RA.gene	18609.3	2086.13	3.1573	5.8342e-167	7.6574e-165
Mv04544-RA.gene	4476.18	317.485	3.8205	1.8091e-165	2.36e-163
Mv07644-RA.gene	16111	1585.45	3.3448	3.907e-165	5.0659e-163
Mv21492-RA.gene	14682.7	2141.34	2.7775	7.55e-164	9.7304e-162
Mv20770-RA.gene	6760.73	535.835	3.6566	1.2189e-163	1.5615e-161
Mv04736-RA.gene	22006.3	1931.33	3.5104	1.0532e-162	1.3411e-160
Mv05084-RA.gene	15127.5	1719.35	3.1379	2.4452e-162	3.0954e-160
Mv26584-RA.gene	6838.46	186.637	5.1892	9.3101e-162	1.1716e-159
Mv09952-RA.gene	4520.57	459.455	3.2985	1.1623e-161	1.4542e-159
Mv00302-RA.gene	5168.21	396.318	3.7039	1.757e-161	2.1854e-159
Mv16393-RA.gene	3806.95	272.743	3.8035	2.4822e-161	3.0696e-159
Mv00132-RA.gene	7650.82	595.461	3.6858	3.8827e-160	4.7739e-158
Mv12814-RA.gene	2818.56	74.5886	5.2416	4.559e-160	5.5734e-158
Mv21954-RA.gene	5143.64	438.062	3.5535	2.9886e-159	3.6328e-157
Mv09334-RA.gene	72747	5232.47	3.7974	4.6842e-159	5.6617e-157
Mv16947-RA.gene	11107	1331.95	3.0594	1.9531e-158	2.3475e-156
Mv14633-RA.gene	10576.3	1383.43	2.9346	3.8908e-158	4.6503e-156
Mv14638-RA.gene	208976	16183.6	3.6908	3.5262e-157	4.1911e-155
Mv15733-RA.gene	26044.2	2974.55	3.13	2.3295e-156	2.7534e-154
Mv20803-RA.gene	10518	1324.94	2.9895	9.9715e-156	1.1721e-153
Mv04830-RA.gene	7320.65	736.885	3.3129	1.1835e-155	1.3836e-153
Mv09348-RA.gene	169372	18582.7	3.1882	2.6503e-155	3.0816e-153
Mv08091-RA.gene	31551.8	5144.45	2.6165	6.5132e-155	7.5321e-153
Mv21675-RA.gene	5330.56	457.838	3.5436	9.6537e-155	1.1104e-152
Mv26128-RA.gene	149.887	3610.83	-4.5948	1.666e-154	1.906e-152
Mv18580-RA.gene	6829.01	693.382	3.2988	3.7108e-154	4.2228e-152
Mv07045-RA.gene	152.708	3407.59	-4.4758	4.3152e-153	4.8846e-151
Mv07906-RA.gene	122.861	3519.11	-4.8376	5.3463e-153	6.0199e-151
Mv00646-RA.gene	13128.2	1374.91	3.255	2.5071e-152	2.8082e-150
Mv18375-RA.gene	31779.1	2611.56	3.6054	2.7452e-152	3.0589e-150
Mv09933-RA.gene	23297.5	3117.74	2.9016	9.7896e-152	1.0852e-149
Mv01786-RA.gene	9925.81	1381.48	2.8447	2.0438e-150	2.2538e-148
Mv07358-RA.gene	21719	3904.5	2.4757	7.9202e-150	8.6894e-148
Mv01843-RA.gene	5960.98	488.717	3.6092	4.3784e-149	4.7791e-147
Mv17405-RA.gene	595.453	5437.03	-3.191	1.4201e-148	1.5422e-146
Mv17675-RA.gene	13698.3	856.284	4.0007	5.9639e-148	6.444e-146
Mv08628-RA.gene	164.457	3116.92	-4.2424	1.0223e-147	1.099e-145
Mv25949-RA.gene	109.643	3185.34	-4.8661	1.2081e-147	1.2923e-145
Mv19522-RA.gene	24013.6	4119.16	2.5436	1.4547e-147	1.5483e-145
Mv16600-RA.gene	4973.2	461.22	3.4324	4.1953e-147	4.4432e-145
Mv17916-RA.gene	154.332	3133.7	-4.3442	6.9981e-147	7.3753e-145
Mv09668-RA.gene	13877	1063.25	3.707	9.9475e-147	1.0432e-144
Mv12476-RA.gene	4945.81	601.884	3.0383	1.4863e-146	1.5511e-144
Mv02403-RA.gene	12816.2	1523.56	3.0729	2.0213e-146	2.0992e-144
Mv05008-RA.gene	121.591	2822.12	-4.5354	3.99e-146	4.1238e-144
Mv15861-RA.gene	2003.17	64.8299	4.9541	5.6028e-146	5.7628e-144
Mv15836-RA.gene	13750.2	2265.72	2.6017	7.1731e-145	7.3427e-143
Mv00904-RA.gene	12286.7	1979.04	2.634	2.1854e-144	2.2264e-142
Mv21823-RA.gene	59961.7	7605.38	2.979	9.5993e-144	9.733e-142
Mv16801-RA.gene	6062.07	555.249	3.4484	2.8055e-143	2.8312e-141
Mv05888-RA.gene	56398.1	5467.76	3.3667	4.3956e-143	4.415e-141
Mv12099-RA.gene	7066.46	505.505	3.8062	5.6193e-142	5.6177e-140
Mv03133-RA.gene	25552.6	2721.61	3.2307	2.906e-140	2.8917e-138
Mv22167-RA.gene	238.853	3515.68	-3.8773	3.3463e-140	3.3144e-138
Mv19820-RA.gene	195214	19801.9	3.3014	3.1761e-139	3.1313e-137
Mv21670-RA.gene	3779.97	383.732	3.3012	3.6656e-139	3.5974e-137
Mv10731-RA.gene	6792.72	726.324	3.2237	4.0916e-139	3.9971e-137
Mv22041-RA.gene	6860.29	1032.54	2.7318	9.007e-139	8.7589e-137
Mv08683-RA.gene	463.408	4669.99	-3.3335	1.1579e-138	1.1209e-136
Mv14616-RA.gene	176138	36397.2	2.2748	1.7306e-138	1.6678e-136
Mv00847-RA.gene	63695.6	10372	2.6185	4.6535e-138	4.4644e-136
Mv19696-RA.gene	5851.62	574.138	3.3473	5.7572e-138	5.4986e-136
Mv07288-RA.gene	38869.5	5931.95	2.7121	2.0716e-137	1.9697e-135
Mv06340-RA.gene	146.582	2745.76	-4.2267	2.3965e-137	2.2687e-135
Mv17426-RA.gene	41831.6	5847.12	2.8388	1.0222e-136	9.6338e-135
Mv05957-RA.gene	7750.15	1067.62	2.8598	3.456e-136	3.2429e-134
Mv02211-RA.gene	1831.84	15051.2	-3.0391	4.0042e-136	3.7409e-134
Mv09143-RA.gene	9878.07	1691.75	2.5455	4.4854e-136	4.1722e-134
Mv12096-RA.gene	11905.6	1902.03	2.6458	4.6686e-135	4.3239e-133
Mv03248-RA.gene	9761.16	1529.32	2.6742	2.2292e-134	2.0557e-132
Mv07214-RA.gene	557.278	4781.98	-3.101	2.9235e-134	2.6844e-132
Mv23000-RA.gene	4702.01	631.523	2.8967	3.3754e-134	3.086e-132
Mv13900-RA.gene	2132.4	78.0681	4.7616	5.9641e-133	5.4296e-131
Mv08150-RA.gene	1420.2	9425.74	-2.731	9.0594e-133	8.2126e-131
Mv12215-RA.gene	14359.2	1832.14	2.9701	1.3055e-131	1.1784e-129
Mv12929-RA.gene	8114.68	1235.18	2.7159	3.512e-131	3.157e-129
Mv13050-RA.gene	171213	24428.1	2.8092	3.6445e-131	3.2623e-129
Mv04147-RA.gene	8136.55	1016.49	3.0009	1.2442e-130	1.1091e-128
Mv25066-RA.gene	7317.31	787.963	3.2141	1.4696e-130	1.3046e-128
Mv12522-RA.gene	731.555	5533.22	-2.9188	3.6489e-130	3.2258e-128
Mv14093-RA.gene	8392.12	1194.1	2.813	1.0615e-129	9.3457e-128
Mv12871-RA.gene	1909.87	11371.8	-2.5743	2.113e-128	1.8527e-126
Mv00423-RA.gene	101146	14923.6	2.7607	2.3009e-128	2.0092e-126
Mv09882-RA.gene	12889.6	807.312	3.9957	3.9014e-128	3.3929e-126
Mv03413-RA.gene	7159.87	868.835	3.0418	6.2394e-128	5.4043e-126
Mv18325-RA.gene	158.471	2623.79	-4.0477	3.9612e-127	3.4172e-125
Mv18369-RA.gene	8662.13	1293.8	2.7435	4.0208e-127	3.4546e-125
Mv17754-RA.gene	380.263	4576.26	-3.5916	5.0096e-127	4.287e-125
Mv15781-RA.gene	302.052	4284.33	-3.8229	5.8739e-127	5.0067e-125
Mv11650-RA.gene	252.778	3108.15	-3.6206	1.2774e-126	1.0845e-124
Mv11982-RA.gene	11348.3	1292.2	3.135	1.7298e-126	1.4627e-124
Mv21173-RA.gene	227.259	3242.27	-3.8376	2.8935e-126	2.4371e-124
Mv21311-RA.gene	1754.63	99.9214	4.1351	4.1703e-126	3.4988e-124
Mv14236-RA.gene	70.0918	2243.13	-4.9967	5.8657e-126	4.902e-124
Mv03929-RA.gene	71.8561	2214.51	-4.9458	6.2848e-126	5.2318e-124
Mv16134-RA.gene	16347.8	1973.37	3.0505	9.545e-126	7.915e-124
Mv16541-RA.gene	9267.42	1075.1	3.1083	2.876e-125	2.3757e-123
Mv14641-RA.gene	5763.4	583.226	3.3039	4.3373e-125	3.569e-123
Mv08908-RA.gene	10665.3	928.776	3.521	4.7326e-125	3.8793e-123
Mv06086-RA.gene	90452.1	13515.6	2.7425	9.6705e-125	7.8966e-123
Mv04249-RA.gene	4687.01	455.493	3.365	1.2712e-124	1.0341e-122
Mv21302-RA.gene	613.329	4976.4	-3.0202	2.6106e-124	2.1156e-122
Mv18902-RA.gene	24466.7	3433.87	2.8333	1.3445e-123	1.0854e-121
Mv14642-RA.gene	11936.4	1222.04	3.2883	1.6499e-123	1.327e-121
Mv22821-RA.gene	409.082	5693.56	-3.796	2.2803e-123	1.8272e-121
Mv24107-RA.gene	7422.21	1047.99	2.8248	2.3997e-123	1.9157e-121
Mv08031-RA.gene	4070.33	397.057	3.3581	3.072e-123	2.4432e-121
Mv14758-RA.gene	2678.38	203.129	3.7203	3.4508e-123	2.7343e-121
Mv26017-RA.gene	2282.37	73.2813	4.9535	1.7688e-122	1.3964e-120
Mv20159-RA.gene	1180.81	7361.78	-2.6402	1.9408e-122	1.5265e-120
Mv16966-RA.gene	1.33542e+06	227268	2.5548	4.4316e-122	3.4729e-120
Mv03463-RA.gene	2952.01	289.917	3.3479	7.2891e-122	5.6914e-120
Mv09174-RA.gene	272.36	3188.72	-3.5513	2.6563e-121	2.0665e-119
Mv01738-RA.gene	13678.7	2079.35	2.7181	1.0653e-120	8.2572e-119
Mv18444-RA.gene	32419.8	3602.2	3.1698	2.0012e-120	1.5456e-118
Mv12856-RA.gene	35209.2	3088.11	3.5113	2.1993e-120	1.6925e-118
Mv21507-RA.gene	638.179	4975.75	-2.9631	2.5155e-120	1.9289e-118
Mv02607-RA.gene	96.9051	2350.09	-4.5942	3.3245e-120	2.5402e-118
Mv15785-RA.gene	6262.29	699.182	3.1625	3.7113e-120	2.8256e-118
Mv04656-RA.gene	27235.4	2725.98	3.3205	6.4846e-120	4.9195e-118
Mv19168-RA.gene	11402.7	1925.91	2.5657	1.4998e-119	1.1338e-117
Mv18276-RA.gene	12169.4	1913.95	2.669	1.9166e-119	1.4438e-117
Mv03060-RA.gene	15846.9	2233.16	2.8271	2.6224e-119	1.9686e-117
Mv03135-RA.gene	212.864	2805.48	-3.7214	2.8563e-119	2.1366e-117
Mv06429-RA.gene	89102.9	15009.9	2.5695	5.0856e-119	3.791e-117
Mv07512-RA.gene	1748.73	12881	-2.8816	1.0745e-118	7.9816e-117
Mv19443-RA.gene	2475.54	196.749	3.6528	1.1102e-118	8.2184e-117
Mv18362-RA.gene	162.635	2536.59	-3.9635	1.2301e-118	9.0748e-117
Mv07117-RA.gene	539.272	4695.79	-3.1213	1.8572e-118	1.3654e-116
Mv15594-RA.gene	3949.4	228.816	4.1139	2.3123e-118	1.6942e-116
Mv09913-RA.gene	345.452	4177.85	-3.599	2.8254e-118	2.063e-116
Mv20781-RA.gene	4234.72	459.062	3.2071	1.1139e-117	8.1055e-116
Mv17873-RA.gene	6259.51	931.791	2.7472	1.3838e-117	1.0036e-115
Mv10594-RA.gene	11151.9	1268.87	3.1356	1.8716e-117	1.3527e-115
Mv18979-RA.gene	11392	2210.09	2.366	6.311e-117	4.546e-115
Mv16171-RA.gene	2973.71	144.683	4.3578	9.6819e-117	6.9508e-115
Mv04957-RA.gene	2972.99	144.683	4.3574	1.4442e-116	1.0333e-114
Mv10927-RA.gene	520.407	4822.99	-3.2106	5.4061e-116	3.8553e-114
Mv01874-RA.gene	7399.48	1055.2	2.8106	4.1538e-115	2.9524e-113
Mv15299-RA.gene	69.3163	2115.85	-4.9388	5.1785e-115	3.6685e-113
Mv10430-RA.gene	3939.89	318.605	3.6312	6.1822e-115	4.3651e-113
Mv11421-RA.gene	5153.18	740.857	2.797	3.6178e-114	2.546e-112
Mv15366-RA.gene	5467.9	874.825	2.6434	3.9369e-114	2.7615e-112
Mv08188-RA.gene	216.887	3050.85	-3.8178	5.0911e-114	3.5595e-112
Mv15793-RA.gene	1255.65	7681.07	-2.613	6.1611e-114	4.2935e-112
Mv03126-RA.gene	7665.49	1410.38	2.4419	6.8054e-114	4.7271e-112
Mv09803-RA.gene	5917.03	997.328	2.5693	9.4679e-114	6.5553e-112
Mv20996-RA.gene	2882.28	237.474	3.5995	1.3882e-113	9.5807e-112
Mv14559-RA.gene	112.9	2170.38	-4.2665	2.1756e-113	1.4966e-111
Mv17931-RA.gene	3978.58	385.255	3.3664	6.1697e-113	4.2306e-111
Mv06623-RA.gene	3704.31	460.565	3.0095	8.519e-113	5.8228e-111
Mv03199-RA.gene	15750.7	1901.63	3.05	3.4296e-112	2.3367e-110
Mv15732-RA.gene	2060.29	10723.3	-2.3801	6.9285e-112	4.7057e-110
Mv17768-RA.gene	4201.19	597.756	2.8127	7.7832e-112	5.2694e-110
Mv19313-RA.gene	2600.72	246.57	3.3983	8.3416e-112	5.6297e-110
Mv04310-RA.gene	6538.63	1183.48	2.4662	9.3611e-112	6.2979e-110
Mv23001-RA.gene	2823.35	213.165	3.7278	1.0653e-111	7.1445e-110
Mv15351-RA.gene	7490.31	1225.13	2.6124	1.1989e-111	8.0156e-110
Mv19023-RA.gene	7052.32	1202.41	2.5529	1.4299e-111	9.53e-110
Mv11008-RA.gene	4120.2	522.047	2.9797	1.4512e-111	9.6418e-110
Mv15494-RA.gene	8939.26	1475.28	2.5992	1.4936e-111	9.8927e-110
Mv26114-RA.gene	42901.6	5068.21	3.0815	2.8809e-111	1.9023e-109
Mv03703-RA.gene	13728.5	1720.99	2.9959	5.7014e-111	3.7531e-109
Mv00451-RA.gene	2104.9	155.28	3.7594	9.4824e-111	6.2229e-109
Mv01203-RA.gene	2503.41	186.527	3.7443	1.2541e-109	8.2046e-108
Mv08494-RA.gene	4560.48	534.983	3.0914	2.8211e-109	1.8401e-107
Mv00127-RA.gene	82.0637	2063.96	-4.6483	5.4376e-109	3.5359e-107
Mv15706-RA.gene	2893.53	335.71	3.106	6.1015e-109	3.9557e-107
Mv04948-RA.gene	19944	2956.33	2.7539	9.6414e-109	6.2316e-107
Mv22084-RA.gene	4892.18	825.183	2.5675	1.1833e-108	7.6253e-107
Mv22655-RA.gene	12790	2628.39	2.2827	1.2278e-108	7.8883e-107
Mv15540-RA.gene	952.606	5838.49	-2.616	1.5823e-108	1.0136e-106
Mv17964-RA.gene	3504.67	20997.3	-2.5832	2.0062e-108	1.2812e-106
Mv04781-RA.gene	25801.6	5584	2.2081	2.3485e-108	1.4954e-106
Mv15329-RA.gene	2878.06	342.275	3.0707	3.1783e-108	2.0177e-106
Mv04257-RA.gene	165.999	2273.44	-3.7772	3.7524e-108	2.3751e-106
Mv02133-RA.gene	4006.2	571.208	2.8094	3.7788e-108	2.3848e-106
Mv07872-RA.gene	14774.3	1536.25	3.2657	6.4969e-108	4.0881e-106
Mv09008-RA.gene	2856.03	313.001	3.1887	9.0099e-108	5.6527e-106
Mv12467-RA.gene	68765	14268.2	2.2689	9.1073e-108	5.6971e-106
Mv22147-RA.gene	12717.1	1614.22	2.9779	1.8474e-107	1.1523e-105
Mv07786-RA.gene	3023.62	409.634	2.884	3.4032e-107	2.1165e-105
Mv07753-RA.gene	59407.2	8661.95	2.7779	4.4188e-107	2.7401e-105
Mv09173-RA.gene	342.355	4192.74	-3.6113	6.2692e-107	3.8764e-105
Mv02759-RA.gene	37821.5	5873.96	2.6869	7.2197e-107	4.4512e-105
Mv16808-RA.gene	175.217	2539.97	-3.8538	8.1818e-107	5.0299e-105
Mv15301-RA.gene	4888.36	661.521	2.8871	1.5286e-106	9.3702e-105
Mv02725-RA.gene	2013.94	156.771	3.6877	3.7685e-106	2.3035e-104
Mv00620-RA.gene	22953.8	2673.69	3.1021	7.0605e-106	4.3035e-104
Mv14100-RA.gene	33168.6	5859.9	2.5009	2.1781e-105	1.3238e-103
Mv18265-RA.gene	3064.87	398.271	2.9454	2.5435e-105	1.5415e-103
Mv03482-RA.gene	3615.29	512.47	2.818	2.633e-105	1.5912e-103
Mv22677-RA.gene	1634.79	131.165	3.6405	2.6222e-104	1.5802e-102
Mv10796-RA.gene	567.849	4217.39	-2.8916	3.2142e-104	1.9316e-102
Mv10949-RA.gene	20531.4	3606.94	2.5089	3.9929e-104	2.3928e-102
Mv03920-RA.gene	2063.89	213.827	3.2702	6.9737e-104	4.1675e-102
Mv25646-RA.gene	3441.05	460.003	2.9046	1.1109e-103	6.6205e-102
Mv16058-RA.gene	6462.88	1123.63	2.524	2.2916e-103	1.3618e-101
Mv04256-RA.gene	546.94	4008.07	-2.8724	4.2591e-103	2.5241e-101
Mv14537-RA.gene	235.785	2517.48	-3.4179	5.7694e-103	3.4097e-101
Mv08588-RA.gene	17594.6	4101.91	2.1009	5.0479e-102	2.975e-100
Mv09353-RA.gene	109141	18862.7	2.5326	7.3598e-102	4.3257e-100
Mv12866-RA.gene	4167.55	652.154	2.6768	7.8722e-102	4.6142e-100
Mv13789-RA.gene	9721.1	1669.42	2.5415	1.0809e-101	6.3185e-100
Mv11589-RA.gene	305.663	3128.6	-3.3531	1.3445e-101	7.8378e-100
Mv19025-RA.gene	199436	29011	2.7813	1.6077e-101	9.3466e-100
Mv07704-RA.gene	1577.16	8066.57	-2.355	3.7546e-101	2.1769e-99
Mv06072-RA.gene	9389.1	1623.77	2.531	4.361e-101	2.5216e-99
Mv08205-RA.gene	13056.2	3000.7	2.1212	1.7594e-100	1.0146e-98
Mv18914-RA.gene	2046.99	214.387	3.2556	2.6424e-100	1.5197e-98
Mv12931-RA.gene	5156.17	922.288	2.4829	4.9307e-100	2.8281e-98
Mv05935-RA.gene	6487.89	876.965	2.8875	6.0998e-100	3.4893e-98
Mv05486-RA.gene	6858.64	818.431	3.0666	8.3124e-100	4.7423e-98
Mv05050-RA.gene	10522.8	2259.26	2.2196	8.7861e-100	4.9992e-98
Mv14716-RA.gene	4986.66	867.029	2.5239	9.3041e-100	5.2799e-98
Mv10358-RA.gene	6306.57	778.848	3.0167	1.0366e-99	5.8671e-98
Mv14816-RA.gene	22033.8	3328	2.727	1.5056e-99	8.4988e-98
Mv09003-RA.gene	3509.32	356.708	3.2994	1.6808e-99	9.4628e-98
Mv14429-RA.gene	744.138	4740.97	-2.6709	2.566e-99	1.4409e-97
Mv21720-RA.gene	6056.71	1059.16	2.5158	4.4724e-99	2.5048e-97
Mv20568-RA.gene	370.477	3006.2	-3.0213	5.4593e-99	3.0495e-97
Mv04094-RA.gene	727.639	4593.53	-2.6579	7.9772e-99	4.4444e-97
Mv03483-RA.gene	495.795	3474.19	-2.8085	1.2717e-98	7.0666e-97
Mv16069-RA.gene	15286.8	2817.87	2.4397	1.4917e-98	8.2675e-97
Mv16402-RA.gene	3211.76	457.762	2.811	1.5839e-98	8.7558e-97
Mv12029-RA.gene	841.427	6817.47	-3.0198	3.3254e-98	1.8336e-96
Mv21575-RA.gene	3931.06	657.331	2.5803	4.1455e-98	2.2799e-96
Mv25039-RA.gene	306.454	2816.25	-3.2017	5.6821e-98	3.117e-96
Mv03785-RA.gene	249.662	2464.61	-3.3036	7.8145e-98	4.2758e-96
Mv00373-RA.gene	13186.9	3180.55	2.0517	1.4384e-97	7.8505e-96
Mv25184-RA.gene	117.262	2064.09	-4.1333	2.295e-97	1.2493e-95
Mv18969-RA.gene	4882.73	761.166	2.6824	2.3277e-97	1.2639e-95
Mv04850-RA.gene	19132.7	4684.76	2.0301	3.2257e-97	1.7471e-95
Mv21196-RA.gene	5599.55	680.318	3.0407	5.775e-97	3.1199e-95
Mv13910-RA.gene	2722.06	11962.8	-2.1357	7.037e-97	3.7922e-95
Mv02626-RA.gene	593.747	3865.23	-2.7021	7.1009e-97	3.817e-95
Mv03189-RA.gene	103.41	1840.82	-4.1582	9.8247e-97	5.2679e-95
Mv25058-RA.gene	9296.27	1192.07	2.9625	1.4013e-96	7.4951e-95
Mv20720-RA.gene	152.32	2008.02	-3.7185	1.459e-96	7.7838e-95
Mv02827-RA.gene	343.285	3060.05	-3.1551	1.5944e-96	8.4855e-95
Mv00461-RA.gene	1008.49	5577.37	-2.4676	1.7864e-96	9.4833e-95
Mv04250-RA.gene	4938.86	761.373	2.698	6.01e-96	3.1826e-94
Mv01245-RA.gene	4933.49	780.255	2.6598	7.0064e-96	3.7011e-94
Mv19766-RA.gene	1636.97	111.082	3.8852	8.9108e-96	4.6955e-94
Mv12338-RA.gene	8460.28	1593.93	2.4086	1.8697e-95	9.828e-94
Mv07553-RA.gene	643.554	4143.75	-2.6877	2.1727e-95	1.1393e-93
Mv09391-RA.gene	963.298	6053.84	-2.6528	2.5542e-95	1.3361e-93
Mv07105-RA.gene	119.933	3524.89	-4.8789	2.6959e-95	1.4067e-93
Mv11876-RA.gene	5118.7	924.826	2.4682	3.651e-95	1.9005e-93
Mv00757-RA.gene	248.169	2470.85	-3.3176	4.2651e-95	2.2148e-93
Mv14000-RA.gene	865.642	7889.85	-3.1894	5.5807e-95	2.8909e-93
Mv07729-RA.gene	3738.13	657.421	2.5076	7.6475e-95	3.9519e-93
Mv17489-RA.gene	3454.19	388.419	3.1537	9.7412e-95	5.0218e-93
Mv04036-RA.gene	153.837	1980.35	-3.6843	1.2854e-94	6.6108e-93
Mv17448-RA.gene	6509.4	786.348	3.0488	1.6796e-94	8.6169e-93
Mv10383-RA.gene	532.055	4291.06	-3.0134	2.7566e-94	1.4109e-92
Mv12302-RA.gene	328.963	2738.53	-3.0586	3.2473e-94	1.6581e-92
Mv00087-RA.gene	8879.39	1653.08	2.4252	4.1635e-94	2.1208e-92
Mv03376-RA.gene	9139.94	1934.18	2.2403	4.6846e-94	2.3806e-92
Mv07203-RA.gene	257.775	2490.09	-3.2701	9.2238e-94	4.6762e-92
Mv19688-RA.gene	13597	3115.11	2.1257	1.348e-93	6.8179e-92
Mv16157-RA.gene	1565.52	146.084	3.4218	3.8264e-93	1.9307e-91
Mv15754-RA.gene	96.3525	1732.57	-4.1647	5.635e-93	2.8366e-91
Mv01919-RA.gene	2639.96	323.225	3.0298	1.6536e-92	8.3044e-91
Mv00914-RA.gene	2023.64	212.227	3.2538	2.2015e-92	1.103e-90
Mv12639-RA.gene	223.285	2773.77	-3.6388	2.3794e-92	1.1894e-90
Mv02512-RA.gene	4952.25	720.44	2.7826	2.4011e-92	1.1974e-90
Mv14170-RA.gene	3970.09	531.215	2.9027	3.0264e-92	1.5057e-90
Mv10791-RA.gene	3927.5	691.87	2.5043	3.8082e-92	1.8903e-90
Mv15551-RA.gene	884.138	5120.84	-2.5349	5.9512e-92	2.9472e-90
Mv07951-RA.gene	544.467	5104.55	-3.2268	7.3531e-92	3.6331e-90
Mv05818-RA.gene	1333.3	28.3347	5.5563	9.5686e-92	4.7168e-90
Mv21483-RA.gene	1884.81	78.4477	4.5739	1.0171e-91	5.0023e-90
Mv14630-RA.gene	119.158	2135.62	-4.1706	1.4096e-91	6.9169e-90
Mv04623-RA.gene	2328.03	321.068	2.8576	1.6461e-91	8.0588e-90
Mv13584-RA.gene	6518.94	599.339	3.4433	1.8321e-91	8.949e-90
Mv12917-RA.gene	110.995	1777.39	-4.0052	2.1947e-91	1.0696e-89
Mv02997-RA.gene	264.692	2434.24	-3.2026	2.6744e-91	1.3004e-89
Mv19746-RA.gene	8467.11	1224.08	2.7906	3.0429e-91	1.4762e-89
Mv09368-RA.gene	3405.34	516.042	2.7212	1.0371e-90	5.0197e-89
Mv05727-RA.gene	4089.5	700.414	2.5447	1.7433e-90	8.419e-89
Mv11840-RA.gene	15580.1	3680.4	2.0818	2.7169e-90	1.3091e-88
Mv21292-RA.gene	907.325	17.9193	5.6742	5.0582e-90	2.4318e-88
Mv13798-RA.gene	89.7897	1898.35	-4.3938	1.7126e-89	8.2152e-88
Mv12764-RA.gene	218.471	2637.07	-3.5894	2.2177e-89	1.0614e-87
Mv20699-RA.gene	2346.08	242.353	3.2734	3.0773e-89	1.4696e-87
Mv26242-RA.gene	48777.9	6758.91	2.8514	3.2814e-89	1.5635e-87
Mv21780-RA.gene	5822.5	761.815	2.935	5.0144e-89	2.384e-87
Mv18005-RA.gene	198.328	2019.75	-3.3488	7.9744e-89	3.7828e-87
Mv00678-RA.gene	4211.75	760.162	2.4698	1.1247e-88	5.3234e-87
Mv08610-RA.gene	267.208	2550.79	-3.2541	1.7081e-88	8.0671e-87
Mv22012-RA.gene	2663.97	408.22	2.7071	1.8804e-88	8.8611e-87
Mv16180-RA.gene	7765.22	1642.57	2.2413	6.3669e-88	2.9937e-86
Mv14768-RA.gene	34805.7	7389.96	2.2358	7.2542e-88	3.4034e-86
Mv21740-RA.gene	44.2187	1486.63	-5.0619	1.8244e-87	8.5408e-86
Mv06506-RA.gene	12283.3	897.154	3.7752	3.1234e-87	1.459e-85
Mv14297-RA.gene	5664.28	885.781	2.6769	3.88e-87	1.8085e-85
Mv12488-RA.gene	99.9055	1825.48	-4.1976	1.2339e-86	5.7388e-85
Mv03243-RA.gene	213799	39291.7	2.444	1.6426e-86	7.6227e-85
Mv14386-RA.gene	114.664	1684.72	-3.8802	1.8191e-86	8.4238e-85
Mv00268-RA.gene	364.704	3431.09	-3.2365	2.4723e-86	1.1424e-84
Mv07973-RA.gene	1989.37	178.078	3.481	4.1156e-86	1.8976e-84
Mv05184-RA.gene	3099.99	487.425	2.6682	4.6259e-86	2.1283e-84
Mv19353-RA.gene	27400	4994.88	2.4556	8.0282e-86	3.6857e-84
Mv03297-RA.gene	256.481	2670.22	-3.3775	1.4523e-85	6.6533e-84
Mv00793-RA.gene	1533.85	156.778	3.2913	1.4801e-85	6.7663e-84
Mv17684-RA.gene	568.063	3374.2	-2.5705	2.336e-85	1.0656e-83
Mv01791-RA.gene	184.897	2005.62	-3.4376	2.5403e-85	1.1563e-83
Mv05952-RA.gene	22373.4	3124.48	2.8403	2.5602e-85	1.1629e-83
Mv07172-RA.gene	1875.18	102.375	4.1849	3.2886e-85	1.4906e-83
Mv15215-RA.gene	1632.57	166.063	3.2995	3.4272e-85	1.5501e-83
Mv06161-RA.gene	6992.1	1366.36	2.3552	4.7982e-85	2.1657e-83
Mv06856-RA.gene	5366.56	1169.78	2.1981	5.8151e-85	2.6191e-83
Mv09667-RA.gene	3291.16	384.015	3.0996	2.2618e-84	1.0166e-82
Mv22750-RA.gene	106.807	1770.53	-4.0474	2.9407e-84	1.3189e-82
Mv06149-RA.gene	445.978	2910.39	-2.7058	3.392e-84	1.5182e-82
Mv14693-RA.gene	4655.87	505.442	3.2024	3.534e-84	1.5784e-82
Mv12530-RA.gene	94.1181	1546.6	-4.0349	3.8466e-84	1.7144e-82
Mv18209-RA.gene	17604.7	1657.13	3.4082	3.8692e-84	1.721e-82
Mv15772-RA.gene	3663.32	719.912	2.3472	5.8571e-84	2.5997e-82
Mv00627-RA.gene	45426.9	7302.79	2.637	6.7718e-84	2.9995e-82
Mv18138-RA.gene	332.452	3366.6	-3.337	7.1413e-84	3.1566e-82
Mv06445-RA.gene	118.416	1697.79	-3.8441	1.2892e-83	5.6871e-82
Mv14130-RA.gene	5349.72	1002.54	2.415	2.036e-83	8.9628e-82
Mv07179-RA.gene	4267.88	616.914	2.7891	2.1063e-83	9.253e-82
Mv21778-RA.gene	140.125	1677.39	-3.5825	2.503e-83	1.0973e-81
Mv06450-RA.gene	54.475	1610.57	-4.8988	2.6043e-83	1.1394e-81
Mv21944-RA.gene	3067.14	516.962	2.5692	3.9316e-83	1.7166e-81
Mv01341-RA.gene	5580.98	945.118	2.561	5.9831e-83	2.607e-81
Mv19303-RA.gene	13136.6	3368.5	1.9636	1.4057e-82	6.1125e-81
Mv10940-RA.gene	66.2821	1439.35	-4.4472	1.7229e-82	7.4768e-81
Mv07331-RA.gene	4319.94	463.51	3.2188	1.8581e-82	8.0469e-81
Mv17590-RA.gene	7645.98	1620.34	2.2383	2.1314e-82	9.212e-81
Mv15076-RA.gene	8337.29	1833.74	2.1851	4.569e-82	1.9707e-80
Mv08648-RA.gene	8739.28	1392.08	2.6499	4.6586e-82	2.0053e-80
Mv08414-RA.gene	19007.2	2737.59	2.7955	5.6543e-82	2.4291e-80
Mv01799-RA.gene	484.424	3127.67	-2.6916	9.9367e-82	4.2602e-80
Mv16537-RA.gene	103.022	1772.85	-4.1117	1.0234e-81	4.3787e-80
Mv04107-RA.gene	121.591	1581.51	-3.7002	1.0318e-81	4.406e-80
Mv00004-RA.gene	4061.71	691.126	2.554	1.3299e-81	5.6676e-80
Mv20591-RA.gene	2179.98	243.84	3.1618	1.5779e-81	6.7111e-80
Mv20761-RA.gene	131.188	1624.85	-3.6326	1.5992e-81	6.7885e-80
Mv06001-RA.gene	1501.15	159.035	3.2366	2.0762e-81	8.7957e-80
Mv11999-RA.gene	1697.51	152.099	3.4749	3.8665e-81	1.6348e-79
Mv10924-RA.gene	3210.93	13592.9	-2.082	4.8649e-81	2.0528e-79
Mv09856-RA.gene	1821.13	146.653	3.6309	5.1552e-81	2.1711e-79
Mv16619-RA.gene	144.842	1684.62	-3.5419	5.3884e-81	2.2648e-79
Mv25083-RA.gene	323.248	2775.15	-3.1045	1.0461e-80	4.3882e-79
Mv16117-RA.gene	201.221	2003.39	-3.3178	1.354e-80	5.6686e-79
Mv02515-RA.gene	242.323	2056.73	-3.0862	1.359e-80	5.6787e-79
Mv06040-RA.gene	88444.2	16078.7	2.4596	1.9839e-80	8.2737e-79
Mv18326-RA.gene	123.437	1589.24	-3.6872	5.4448e-80	2.2663e-78
Mv17240-RA.gene	3220.89	570.259	2.4977	7.5148e-80	3.1218e-78
Mv11528-RA.gene	295.058	2560.66	-3.1201	7.6372e-80	3.1665e-78
Mv17588-RA.gene	935.307	4713.55	-2.334	7.905e-80	3.2712e-78
Mv21851-RA.gene	4010.83	747.389	2.4243	8.1482e-80	3.3653e-78
Mv00418-RA.gene	3261.48	638.282	2.3534	1.1955e-79	4.9282e-78
Mv00178-RA.gene	115.629	1604.48	-3.7988	1.2688e-79	5.2203e-78
Mv14029-RA.gene	53.4037	1307.43	-4.6083	1.4263e-79	5.8568e-78
Mv05969-RA.gene	206.277	2036.04	-3.3003	1.6686e-79	6.8387e-78
Mv18574-RA.gene	134.939	1626.59	-3.5929	3.4944e-79	1.4294e-77
Mv13175-RA.gene	1183.87	5907.51	-2.3189	4.1946e-79	1.7126e-77
Mv14146-RA.gene	218.215	2004.13	-3.2005	6.1728e-79	2.5155e-77
Mv15945-RA.gene	41.1845	1328.66	-5.0017	6.3537e-79	2.5842e-77
Mv22962-RA.gene	527.004	3943.84	-2.9017	6.4979e-79	2.6379e-77
Mv26197-RA.gene	80444.7	13644	2.5597	6.5728e-79	2.6632e-77
Mv21486-RA.gene	8477.1	2064.1	2.0383	6.9473e-79	2.8097e-77
Mv25550-RA.gene	4065.43	743.148	2.453	1.2022e-78	4.853e-77
Mv13508-RA.gene	1523.01	136.804	3.4715	1.3615e-78	5.4854e-77
Mv12903-RA.gene	19288.4	4730.81	2.0275	1.6991e-78	6.8327e-77
Mv00597-RA.gene	844.989	5075.05	-2.5877	1.7295e-78	6.942e-77
Mv22416-RA.gene	8915.72	1911.35	2.2218	1.7517e-78	7.0178e-77
Mv07020-RA.gene	7597.83	1724.4	2.1392	2.0731e-78	8.2902e-77
Mv10400-RA.gene	11513.9	2005.02	2.5215	2.2101e-78	8.8214e-77
Mv17915-RA.gene	77.8421	1343.57	-4.1089	2.6218e-78	1.0445e-76
Mv08288-RA.gene	515.173	4165.67	-3.0132	5.4554e-78	2.1694e-76
Mv26501-RA.gene	5301.18	1117.13	2.247	5.7567e-78	2.285e-76
Mv21744-RA.gene	84.2982	1395.23	-4.0447	3.2347e-77	1.2815e-75
Mv18535-RA.gene	8052.72	2091.53	1.9449	5.9854e-77	2.3669e-75
Mv06698-RA.gene	5195.43	1076.33	2.2714	7.4261e-77	2.9313e-75
Mv17344-RA.gene	3304.13	314.471	3.3963	7.6106e-77	2.9985e-75
Mv04723-RA.gene	7961.75	1908.24	2.0603	8.9407e-77	3.5161e-75
Mv00726-RA.gene	3495.64	514.05	2.766	1.0495e-76	4.1199e-75
Mv16549-RA.gene	564.714	3801.76	-2.7526	1.1956e-76	4.6846e-75
Mv14990-RA.gene	3418.96	619.052	2.465	1.3126e-76	5.1337e-75
Mv15871-RA.gene	101.233	1489.4	-3.8778	1.6741e-76	6.5356e-75
Mv18042-RA.gene	19285.3	5396.15	1.8374	1.7099e-76	6.6632e-75
Mv00851-RA.gene	20834.7	4448.53	2.2276	2.7481e-76	1.0689e-74
Mv22828-RA.gene	11166.4	1721.27	2.6979	2.9694e-76	1.153e-74
Mv11848-RA.gene	2406.05	9431.21	-1.9709	4.1389e-76	1.6041e-74
Mv14546-RA.gene	369.488	2531.12	-2.7755	4.2444e-76	1.642e-74
Mv00991-RA.gene	227.433	2084.34	-3.1935	4.2554e-76	1.6433e-74
Mv21726-RA.gene	166.609	1728.2	-3.3725	4.4805e-76	1.7271e-74
Mv02742-RA.gene	1334.9	144.019	3.2131	5.8609e-76	2.2552e-74
Mv18409-RA.gene	9427.97	2452.98	1.9421	9.7522e-76	3.7458e-74
Mv20764-RA.gene	3082.04	521.732	2.5642	1.2359e-75	4.7387e-74
Mv05937-RA.gene	153.12	1655.39	-3.4324	1.5506e-75	5.9344e-74
Mv21310-RA.gene	10236.6	1374.36	2.8974	2.312e-75	8.8325e-74
Mv22503-RA.gene	8245.43	1292.15	2.6736	2.6059e-75	9.9379e-74
Mv07259-RA.gene	106.197	1414.95	-3.7381	2.7217e-75	1.0361e-73
Mv17543-RA.gene	300.749	2328.7	-2.9528	3.5243e-75	1.3392e-73
Mv00106-RA.gene	385.624	2449.82	-2.6672	3.9438e-75	1.496e-73
Mv18960-RA.gene	163.905	1636.31	-3.3188	5.0064e-75	1.8957e-73
Mv21836-RA.gene	102.033	1783.83	-4.1279	7.8148e-75	2.9539e-73
Mv03381-RA.gene	592.608	3266.41	-2.4634	7.8312e-75	2.9549e-73
Mv15858-RA.gene	12658.1	1830.69	2.7895	7.9728e-75	3.003e-73
Mv05877-RA.gene	5055.04	1021.24	2.3081	8.1119e-75	3.05e-73
Mv01735-RA.gene	8378.37	1570.72	2.4153	8.5157e-75	3.1962e-73
Mv01751-RA.gene	12769.2	2058.97	2.633	1.4467e-74	5.4204e-73
Mv00728-RA.gene	7223.24	1402.15	2.3655	1.607e-74	6.0107e-73
Mv07699-RA.gene	2693.03	495.206	2.4429	4.2497e-74	1.5867e-72
Mv14702-RA.gene	8710.89	1992.24	2.1284	5.3638e-74	1.9992e-72
Mv04260-RA.gene	105.785	1434.05	-3.7599	6.7118e-74	2.4973e-72
Mv10618-RA.gene	194.329	1751.28	-3.1715	2.4e-73	8.9143e-72
Mv07873-RA.gene	3127.98	12662.7	-2.0175	3.001e-73	1.1127e-71
Mv07359-RA.gene	1227.93	34.4302	5.1667	3.5415e-73	1.3108e-71
Mv06134-RA.gene	9554.56	2666.28	1.8413	5.2199e-73	1.9288e-71
Mv17967-RA.gene	5468.08	1388.03	1.978	5.6822e-73	2.0959e-71
Mv15812-RA.gene	196.084	2878.18	-3.8811	5.9134e-73	2.1775e-71
Mv25056-RA.gene	642.386	3796.52	-2.5619	6.31e-73	2.3195e-71
Mv09033-RA.gene	5190.16	19576.7	-1.9155	7.1273e-73	2.6155e-71
Mv14402-RA.gene	8747.86	2367.83	1.8853	1.1165e-72	4.09e-71
Mv12217-RA.gene	4808.87	979.371	2.2947	1.1997e-72	4.3874e-71
Mv21592-RA.gene	123.132	1634.24	-3.7333	1.2551e-72	4.5823e-71
Mv18886-RA.gene	42704.1	13159.7	1.6982	1.3676e-72	4.9843e-71
Mv15456-RA.gene	399.088	2538.56	-2.668	2.1374e-72	7.7767e-71
Mv17685-RA.gene	604.483	3441.11	-2.508	2.3396e-72	8.4981e-71
Mv15947-RA.gene	13824.6	3692.33	1.9046	2.79e-72	1.0117e-70
Mv11649-RA.gene	3508.93	660.922	2.4071	3.1609e-72	1.1442e-70
Mv21790-RA.gene	134.271	2371.96	-4.1504	3.3636e-72	1.2156e-70
Mv19848-RA.gene	8313.6	1907.85	2.1239	3.9841e-72	1.4374e-70
Mv13582-RA.gene	1649.42	79.5759	4.3607	4.5744e-72	1.6475e-70
Mv19716-RA.gene	5218.42	976.551	2.4169	1.0833e-71	3.8953e-70
Mv01575-RA.gene	5122.24	949.389	2.4318	1.3074e-71	4.6929e-70
Mv09690-RA.gene	165.199	1619.92	-3.2947	1.699e-71	6.0886e-70
Mv10748-RA.gene	84.4873	1324.06	-3.9753	1.8308e-71	6.55e-70
Mv17076-RA.gene	3828.11	697.932	2.4563	2.9702e-71	1.0608e-69
Mv11364-RA.gene	8814.59	2279.23	1.9515	3.0291e-71	1.0801e-69
Mv25711-RA.gene	3413.24	603.098	2.5005	3.3703e-71	1.1997e-69
Mv05466-RA.gene	4937.88	806.093	2.6159	3.873e-71	1.3764e-69
Mv11048-RA.gene	502.968	2960.04	-2.5567	4.0321e-71	1.4306e-69
Mv03960-RA.gene	358.539	2303.64	-2.6827	6.4202e-71	2.2741e-69
Mv19346-RA.gene	1360.12	123.292	3.4586	8.9451e-71	3.1632e-69
Mv11368-RA.gene	7892.89	2212.35	1.8351	1.0448e-70	3.6885e-69
Mv09201-RA.gene	190.437	1696.32	-3.1569	1.1268e-70	3.9713e-69
Mv13191-RA.gene	52499.6	11893.6	2.1421	1.5592e-70	5.4864e-69
Mv11824-RA.gene	167.162	1633.28	-3.2857	2.5742e-70	9.0429e-69
Mv07097-RA.gene	64.6583	1195.69	-4.2037	2.6602e-70	9.33e-69
Mv09011-RA.gene	189.424	1846.9	-3.2818	3.2288e-70	1.1306e-68
Mv03342-RA.gene	269.088	2345.44	-3.1207	3.3024e-70	1.1544e-68
Mv26306-RA.gene	351.307	2366.59	-2.7528	4.2061e-70	1.4679e-68
Mv19681-RA.gene	211.23	2151.3	-3.3525	4.3734e-70	1.5238e-68
Mv14152-RA.gene	6177.88	1509.25	2.0331	5.0832e-70	1.7683e-68
Mv19835-RA.gene	123.379	1524.43	-3.6317	6.3504e-70	2.2023e-68
Mv00623-RA.gene	1080.56	94.5744	3.5138	6.3515e-70	2.2023e-68
Mv16956-RA.gene	740.295	27.2111	4.7532	6.4482e-70	2.2322e-68
Mv07340-RA.gene	5486.88	1359.81	2.0121	7.7784e-70	2.6884e-68
Mv02757-RA.gene	194.765	1832.01	-3.237	9.7686e-70	3.3708e-68
Mv02740-RA.gene	3638.47	637.028	2.5156	9.9355e-70	3.4229e-68
Mv13778-RA.gene	7195.97	1740.27	2.0477	1.0383e-69	3.5713e-68
Mv17758-RA.gene	227.952	1770.08	-2.9578	1.5285e-69	5.2489e-68
Mv00729-RA.gene	6399.21	1051.54	2.6058	1.8265e-69	6.2622e-68
Mv05685-RA.gene	9317.25	2723.04	1.7747	6.3492e-69	2.1733e-67
Mv03765-RA.gene	65.6472	1282.91	-4.296	6.5364e-69	2.2338e-67
Mv12360-RA.gene	97.2347	1276.09	-3.7115	7.5143e-69	2.564e-67
Mv19431-RA.gene	225.602	2226.03	-3.3065	8.2907e-69	2.8244e-67
Mv18286-RA.gene	29312.5	6179.49	2.2459	8.9424e-69	3.0415e-67
Mv07904-RA.gene	1061.15	4517.09	-2.0897	9.4939e-69	3.224e-67
Mv00165-RA.gene	108.62	1643.7	-3.9269	1.1024e-68	3.7377e-67
Mv05255-RA.gene	116125	34172.2	1.7648	1.1137e-68	3.7702e-67
Mv12689-RA.gene	202.137	1692.22	-3.064	1.247e-68	4.2146e-67
Mv19224-RA.gene	13070.9	2874.97	2.1846	1.9508e-68	6.583e-67
Mv10902-RA.gene	5349.77	1023.47	2.387	2.0905e-68	7.0432e-67
Mv15771-RA.gene	4599.52	1088.38	2.0786	2.218e-68	7.461e-67
Mv05520-RA.gene	62.0942	1254.33	-4.3271	2.644e-68	8.8801e-67
Mv19812-RA.gene	588.832	3027.27	-2.3622	3.0101e-68	1.0094e-66
Mv07964-RA.gene	3859.5	697.52	2.4669	3.2909e-68	1.1018e-66
Mv19847-RA.gene	585.643	3224.79	-2.4598	3.7311e-68	1.2472e-66
Mv16127-RA.gene	1467.56	5864.72	-1.9984	3.9412e-68	1.3154e-66
Mv17400-RA.gene	3851.76	723.085	2.4136	5.3417e-68	1.7801e-66
Mv13995-RA.gene	4397.67	965.357	2.1877	6.492e-68	2.16e-66
Mv13745-RA.gene	28738.1	6788.09	2.0818	6.7383e-68	2.2351e-66
Mv08996-RA.gene	1372.71	153.592	3.159	6.7386e-68	2.2351e-66
Mv00647-RA.gene	6032.85	1660.96	1.8608	7.4371e-68	2.463e-66
Mv18082-RA.gene	3489.95	797.865	2.1295	1.0239e-67	3.3855e-66
Mv14413-RA.gene	316.142	2151.8	-2.766	1.0995e-67	3.63e-66
Mv06855-RA.gene	68.5166	1178.9	-4.1105	1.1493e-67	3.7887e-66
Mv24086-RA.gene	2922.96	464.621	2.6525	1.2959e-67	4.2652e-66
Mv07559-RA.gene	18345.6	2468.23	2.8938	1.4642e-67	4.8117e-66
Mv00762-RA.gene	2610.51	519.024	2.3312	1.6974e-67	5.5697e-66
Mv16973-RA.gene	11197.4	3166.73	1.8221	1.7541e-67	5.747e-66
Mv07707-RA.gene	9329.53	2761.4	1.7565	1.8475e-67	6.0437e-66
Mv03344-RA.gene	2656.67	526.997	2.3347	2.1538e-67	7.0348e-66
Mv01887-RA.gene	11809.7	2940.12	2.006	2.3073e-67	7.5231e-66
Mv09878-RA.gene	5778.25	1321.64	2.1276	2.3103e-67	7.5231e-66
Mv14897-RA.gene	133036	27685.5	2.2646	3.1461e-67	1.0229e-65
Mv08925-RA.gene	830.478	5123.16	-2.6261	3.4044e-67	1.1052e-65
Mv12155-RA.gene	1740.47	6575.74	-1.9175	3.9906e-67	1.2936e-65
Mv10720-RA.gene	500.215	2952.97	-2.56	5.2326e-67	1.6936e-65
Mv14177-RA.gene	63.3884	1103.56	-4.1199	6.111e-67	1.9749e-65
Mv15465-RA.gene	230.434	1770.76	-2.9434	6.9658e-67	2.2477e-65
Mv10357-RA.gene	5917.49	1396.26	2.0837	7.3333e-67	2.3628e-65
Mv01416-RA.gene	17351.8	4148.6	2.0646	9.0745e-67	2.9194e-65
Mv15967-RA.gene	4429.44	948.587	2.2224	9.6815e-67	3.11e-65
Mv09805-RA.gene	24574.8	4467.53	2.4597	1.333e-66	4.2755e-65
Mv09179-RA.gene	2054.91	267.024	2.9442	1.5372e-66	4.9231e-65
Mv06015-RA.gene	2611.46	490.873	2.4124	1.9336e-66	6.1836e-65
Mv20059-RA.gene	5482.1	1309.78	2.0653	2.2058e-66	7.0436e-65
Mv10943-RA.gene	255.929	2315.61	-3.1758	2.8958e-66	9.233e-65
Mv11388-RA.gene	124421	24508.3	2.3439	3.491e-66	1.1114e-64
Mv19306-RA.gene	7200.57	1449.61	2.313	4.5997e-66	1.4622e-64
Mv00371-RA.gene	60.9311	1143.12	-4.2355	5.1017e-66	1.6194e-64
Mv25733-RA.gene	2844.3	483.956	2.5538	5.597e-66	1.774e-64
Mv16380-RA.gene	344.861	2357.27	-2.7713	5.693e-66	1.8017e-64
Mv02624-RA.gene	64.6826	1137.26	-4.1415	5.7828e-66	1.8274e-64
Mv14088-RA.gene	9510.03	2774.63	1.7772	8.3742e-66	2.6424e-64
Mv02429-RA.gene	172.382	2495.74	-3.8499	1.0407e-65	3.279e-64
Mv08820-RA.gene	4025.05	922.311	2.1249	1.097e-65	3.4513e-64
Mv08816-RA.gene	71.3036	1150.81	-4.0147	1.628e-65	5.1143e-64
Mv16160-RA.gene	57.8145	1089.84	-4.2416	2.0435e-65	6.4102e-64
Mv13531-RA.gene	2004.73	347.615	2.5284	3.0001e-65	9.3974e-64
Mv22663-RA.gene	22681.5	5036.83	2.1709	3.1643e-65	9.8971e-64
Mv10983-RA.gene	105.644	1291.6	-3.6156	3.9533e-65	1.2347e-63
Mv22046-RA.gene	41059	12514.5	1.7141	4.4541e-65	1.3891e-63
Mv21684-RA.gene	2798.1	501.568	2.4807	4.7469e-65	1.4782e-63
Mv00806-RA.gene	1168.65	134.358	3.1196	4.8565e-65	1.5102e-63
Mv19016-RA.gene	53.7333	1034.4	-4.2674	5.0329e-65	1.5628e-63
Mv04667-RA.gene	1880.79	203.139	3.2077	5.0741e-65	1.5733e-63
Mv09206-RA.gene	215.874	1651.48	-2.9343	5.817e-65	1.801e-63
Mv25303-RA.gene	3153.79	690.654	2.1902	7.8303e-65	2.4208e-63
Mv18942-RA.gene	8680.17	1743.42	2.3157	8.5814e-65	2.6492e-63
Mv22241-RA.gene	337.183	2076.03	-2.6231	9.4324e-65	2.9077e-63
Mv01815-RA.gene	509.894	2746.34	-2.4283	9.5123e-65	2.9281e-63
Mv26090-RA.gene	8679.92	1799.17	2.2696	1.7364e-64	5.3376e-63
Mv20863-RA.gene	59.9422	1150.16	-4.2539	2.0043e-64	6.1521e-63
Mv14147-RA.gene	91.5783	1165.84	-3.6706	2.1418e-64	6.5649e-63
Mv15984-RA.gene	3202.92	627.467	2.3531	2.3618e-64	7.2286e-63
Mv03383-RA.gene	179.701	2106.91	-3.5568	2.4349e-64	7.4418e-63
Mv21887-RA.gene	108.077	1379.8	-3.6692	2.6914e-64	8.2139e-63
Mv10356-RA.gene	5266.93	1352.91	1.9612	2.7727e-64	8.4499e-63
Mv19553-RA.gene	2036.06	302.752	2.7524	3.523e-64	1.0721e-62
Mv13577-RA.gene	1232.65	5795.5	-2.2339	3.7527e-64	1.1404e-62
Mv07221-RA.gene	6928.62	1574.5	2.1383	3.8075e-64	1.1554e-62
Mv22045-RA.gene	405.443	3061.06	-2.919	3.9154e-64	1.1865e-62
Mv01714-RA.gene	1539.83	215.884	2.8361	4.9589e-64	1.5006e-62
Mv15473-RA.gene	187.965	2037.55	-3.4334	7.4595e-64	2.2541e-62
Mv25009-RA.gene	98.7761	1220.94	-3.6312	8.2469e-64	2.4885e-62
Mv20104-RA.gene	13009.7	40879.7	-1.6519	8.3711e-64	2.5224e-62
Mv07728-RA.gene	99.5515	1197.18	-3.5858	8.7534e-64	2.6339e-62
Mv16647-RA.gene	127.989	1329.8	-3.3783	9.0222e-64	2.711e-62
Mv10531-RA.gene	7569.53	1729.35	2.1299	9.6574e-64	2.8978e-62
Mv10832-RA.gene	305.886	2299.74	-2.9078	9.6999e-64	2.9064e-62
Mv06826-RA.gene	4159.96	903.129	2.2039	1.0594e-63	3.1698e-62
Mv10907-RA.gene	81.9813	1185.68	-3.8502	1.1847e-63	3.54e-62
Mv12849-RA.gene	2516.99	405.783	2.6331	1.4403e-63	4.2977e-62
Mv05475-RA.gene	3227.94	665.675	2.2782	1.6776e-63	4.9986e-62
Mv00254-RA.gene	52.4054	1372.83	-4.7264	1.7138e-63	5.0994e-62
Mv10037-RA.gene	4547.03	838.396	2.4394	2.0935e-63	6.2206e-62
Mv17664-RA.gene	265.385	1801.29	-2.7625	2.1998e-63	6.5273e-62
Mv06198-RA.gene	69.011	1339.21	-4.2886	2.9138e-63	8.6341e-62
Mv15411-RA.gene	1748.19	241.681	2.8566	3.1379e-63	9.2851e-62
Mv07999-RA.gene	312.803	1935.68	-2.629	3.1586e-63	9.3336e-62
Mv21663-RA.gene	110.971	1334.14	-3.5868	3.6606e-63	1.0787e-61
Mv09002-RA.gene	9226.48	1765.58	2.3861	3.6582e-63	1.0787e-61
Mv12144-RA.gene	233.914	1690.23	-2.8519	3.7133e-63	1.0928e-61
Mv06685-RA.gene	17324.9	3630.07	2.2547	3.9235e-63	1.153e-61
Mv00429-RA.gene	26.5904	979.613	-5.2082	4.4543e-63	1.3072e-61
Mv16931-RA.gene	10260.7	2747.31	1.9007	4.7707e-63	1.3982e-61
Mv13213-RA.gene	1756.05	302.399	2.537	5.274e-63	1.5435e-61
Mv09700-RA.gene	7992.55	1808.72	2.1437	6.0709e-63	1.7743e-61
Mv13530-RA.gene	33.1532	1189.17	-5.1835	6.9928e-63	2.041e-61
Mv19832-RA.gene	1957.21	292.259	2.7435	7.0101e-63	2.0432e-61
Mv00118-RA.gene	4675.96	755.088	2.6305	7.2043e-63	2.097e-61
Mv20730-RA.gene	175.324	1448.73	-3.0462	7.229e-63	2.1013e-61
Mv22350-RA.gene	15221.8	3159.65	2.2686	1.363e-62	3.9567e-61
Mv14385-RA.gene	27469.2	6349.93	2.1131	1.4995e-62	4.347e-61
Mv20784-RA.gene	15311.3	4987.8	1.6182	1.6266e-62	4.709e-61
Mv09780-RA.gene	2728.66	10171.2	-1.8985	1.9589e-62	5.6633e-61
Mv11180-RA.gene	57.0728	1072.72	-4.2264	2.1887e-62	6.3193e-61
Mv07239-RA.gene	6775.01	1591.32	2.0904	2.2725e-62	6.5523e-61
Mv05467-RA.gene	2671.38	521.211	2.3561	2.4612e-62	7.0869e-61
Mv11931-RA.gene	2833.83	646.063	2.1335	2.5728e-62	7.3982e-61
Mv21905-RA.gene	126.2	1379.03	-3.4454	4.6424e-62	1.3332e-60
Mv13973-RA.gene	155.33	1589.85	-3.3509	5.503e-62	1.5782e-60
Mv13221-RA.gene	1837.87	319.002	2.5261	6.4868e-62	1.8578e-60
Mv21832-RA.gene	150.803	1436.21	-3.2493	6.7754e-62	1.9379e-60
Mv21462-RA.gene	4223.94	1109.94	1.9282	8.1748e-62	2.335e-60
Mv18428-RA.gene	121.945	1386.91	-3.5127	8.483e-62	2.4198e-60
Mv00748-RA.gene	129.341	1388.52	-3.4239	8.6129e-62	2.4536e-60
Mv25157-RA.gene	9826.58	2983.06	1.7199	9.7285e-62	2.7677e-60
Mv09891-RA.gene	3064.61	642.314	2.2548	1.0018e-61	2.8464e-60
Mv06782-RA.gene	5896.08	1138.01	2.3731	1.219e-61	3.4587e-60
Mv18917-RA.gene	16747.3	1831.82	3.1925	1.2558e-61	3.5585e-60
Mv08887-RA.gene	21.6271	1013.38	-5.5342	1.2766e-61	3.6127e-60
Mv18906-RA.gene	2942.68	502.157	2.5498	1.2963e-61	3.6636e-60
Mv06491-RA.gene	31.6118	1015.87	-5.0007	1.3056e-61	3.685e-60
Mv17411-RA.gene	240.864	1668.29	-2.7912	1.5513e-61	4.3726e-60
Mv25102-RA.gene	128.599	1344.04	-3.382	1.695e-61	4.7713e-60
Mv09620-RA.gene	3343.23	794.964	2.0723	2.8659e-61	8.0568e-60
Mv14586-RA.gene	2804.51	371.357	2.9162	2.9803e-61	8.3674e-60
Mv17620-RA.gene	449.046	2522.84	-2.4887	3.9752e-61	1.1146e-59
Mv25776-RA.gene	12887.1	3217.95	2.0016	4.533e-61	1.2694e-59
Mv06857-RA.gene	5063.72	1237.52	2.0329	4.6505e-61	1.3005e-59
Mv04783-RA.gene	2736.91	314.331	3.1195	7.5239e-61	2.1014e-59
Mv01939-RA.gene	2834.42	469.583	2.5944	8.0919e-61	2.2571e-59
Mv22247-RA.gene	90.1437	1102.53	-3.6138	9.2725e-61	2.583e-59
Mv00563-RA.gene	25.7906	936.09	-5.1851	1.0476e-60	2.9144e-59
Mv20469-RA.gene	233.492	1790.53	-2.9418	1.4648e-60	4.0697e-59
Mv20943-RA.gene	4303.34	1032.25	2.0593	1.5234e-60	4.2273e-59
Mv10785-RA.gene	2638.75	465.759	2.5006	1.8576e-60	5.1479e-59
Mv09337-RA.gene	345.287	2296.31	-2.7356	2.2117e-60	6.1213e-59
Mv02236-RA.gene	3300.88	508.042	2.7003	2.2423e-60	6.198e-59
Mv15392-RA.gene	66.5874	1034.91	-3.9589	2.2594e-60	6.2371e-59
Mv09036-RA.gene	1509.66	157.243	3.2649	2.3304e-60	6.4248e-59
Mv22389-RA.gene	167670	32838.1	2.3522	2.526e-60	6.9551e-59
Mv15349-RA.gene	150263	33477	2.1663	2.5365e-60	6.9752e-59
Mv00755-RA.gene	67216.7	11291.7	2.5736	3.5447e-60	9.735e-59
Mv05510-RA.gene	224.036	1610.62	-2.8465	3.7863e-60	1.0385e-58
Mv11554-RA.gene	202.772	1545	-2.9278	4.3867e-60	1.2017e-58
Mv00303-RA.gene	3554.22	598.113	2.5714	4.4374e-60	1.214e-58
Mv07609-RA.gene	478.06	2432.22	-2.3466	4.6633e-60	1.2742e-58
Mv18452-RA.gene	40107.4	12680.8	1.6612	5.0628e-60	1.3815e-58
Mv07930-RA.gene	783.583	3385.26	-2.1105	5.4786e-60	1.4931e-58
Mv14082-RA.gene	22274.9	7249.9	1.6193	5.5556e-60	1.5122e-58
Mv09897-RA.gene	700.35	4519.56	-2.6884	5.8546e-60	1.5915e-58
Mv06454-RA.gene	618.505	3096.79	-2.3249	6.0657e-60	1.6468e-58
Mv25191-RA.gene	24417.9	5033.44	2.2783	6.3603e-60	1.7246e-58
Mv08496-RA.gene	9427.34	2813.47	1.7445	7.2388e-60	1.9603e-58
Mv11963-RA.gene	1049.93	4292.44	-2.0313	8.5715e-60	2.3183e-58
Mv08596-RA.gene	1744.45	233.814	2.8978	9.9978e-60	2.7007e-58
Mv10743-RA.gene	5348.8	1314.7	2.024	1.1845e-59	3.1956e-58
Mv00295-RA.gene	18326	4319.15	2.085	1.2314e-59	3.3179e-58
Mv01973-RA.gene	2829.27	666.249	2.0859	1.2633e-59	3.3997e-58
Mv08179-RA.gene	1264.32	86.795	3.8582	1.4916e-59	4.009e-58
Mv16972-RA.gene	11619	3813.07	1.6075	1.5479e-59	4.1551e-58
Mv10676-RA.gene	4061.11	747.46	2.4427	1.9218e-59	5.1524e-58
Mv25026-RA.gene	218.496	1612.63	-2.8816	1.9559e-59	5.2371e-58
Mv17877-RA.gene	14237.3	4352.69	1.7096	2.3036e-59	6.1603e-58
Mv01793-RA.gene	96.7889	1234.19	-3.6782	2.5584e-59	6.8333e-58
Mv12966-RA.gene	1987.41	312.245	2.6699	3.2449e-59	8.656e-58
Mv22996-RA.gene	319.909	2338.71	-2.8727	3.6865e-59	9.8219e-58
Mv09654-RA.gene	121.838	1290.51	-3.4058	4.8205e-59	1.2827e-57
Mv06854-RA.gene	26907.9	6705.33	2.0046	4.971e-59	1.3211e-57
Mv05593-RA.gene	5445.25	1275.06	2.0943	5.1582e-59	1.3692e-57
Mv16693-RA.gene	2947.18	566.329	2.3788	5.1876e-59	1.3752e-57
Mv20960-RA.gene	4682.27	1263.24	1.8903	5.5266e-59	1.4633e-57
Mv10167-RA.gene	5268.74	1455.62	1.8553	6.233e-59	1.6483e-57
Mv00670-RA.gene	88.4617	1072.58	-3.5994	6.9703e-59	1.841e-57
Mv26016-RA.gene	1603.23	215.896	2.8902	7.0347e-59	1.8557e-57
Mv08007-RA.gene	794.391	3303.37	-2.0559	8.0971e-59	2.1334e-57
Mv00614-RA.gene	915.536	3635.97	-1.9898	9.3893e-59	2.4708e-57
Mv07497-RA.gene	1011.2	3915.93	-1.9535	9.7684e-59	2.5674e-57
Mv02596-RA.gene	153.038	1349.49	-3.1387	1.0425e-58	2.7366e-57
Mv07420-RA.gene	135.879	1326.53	-3.2865	1.1119e-58	2.9153e-57
Mv05726-RA.gene	2154.42	408.047	2.3995	1.5096e-58	3.9529e-57
Mv18575-RA.gene	4422.77	1057.53	2.0632	1.6736e-58	4.3771e-57
Mv05462-RA.gene	2531.47	480.87	2.3945	2.0074e-58	5.2436e-57
Mv08033-RA.gene	144.1	1276.08	-3.1449	3.6388e-58	9.4937e-57
Mv10671-RA.gene	2895.28	673.48	2.1034	3.7446e-58	9.7578e-57
Mv07721-RA.gene	4502.13	1238.03	1.8621	3.8148e-58	9.9287e-57
Mv12182-RA.gene	519.739	2481.81	-2.255	4.0772e-58	1.0599e-56
Mv06222-RA.gene	87.5215	1106.36	-3.6646	4.538e-58	1.1782e-56
Mv18534-RA.gene	2571.54	566.805	2.1807	5.81e-58	1.5067e-56
Mv17390-RA.gene	10504.3	2345.85	2.1628	5.9094e-58	1.5306e-56
Mv25700-RA.gene	9762.44	3159.67	1.6276	7.5756e-58	1.9598e-56
Mv11550-RA.gene	2051.48	368.271	2.476	8.617e-58	2.2265e-56
Mv05209-RA.gene	2244.59	476.166	2.236	9.2009e-58	2.3745e-56
Mv03228-RA.gene	148.709	1477.49	-3.3088	1.0986e-57	2.8318e-56
Mv04814-RA.gene	79.6307	1263.02	-3.9958	1.3889e-57	3.5756e-56
Mv09577-RA.gene	69.1515	991.534	-3.8458	1.7999e-57	4.6282e-56
Mv10086-RA.gene	7429.88	2026.78	1.874	2.0318e-57	5.2184e-56
Mv02681-RA.gene	133.034	1324.75	-3.3187	2.0768e-57	5.3276e-56
Mv15488-RA.gene	344.051	1944.95	-2.4999	2.4547e-57	6.2894e-56
Mv04040-RA.gene	3960.68	1008.17	1.9732	2.9149e-57	7.4595e-56
Mv02656-RA.gene	916.593	3874.74	-2.0795	3.6303e-57	9.2792e-56
Mv12850-RA.gene	3049.13	691.089	2.1421	4.4348e-57	1.1322e-55
Mv06673-RA.gene	39.3621	873.042	-4.4722	4.6121e-57	1.1761e-55
Mv24032-RA.gene	15628.9	3425.19	2.1899	4.862e-57	1.2383e-55
Mv08299-RA.gene	2398.73	509.84	2.2338	5.2258e-57	1.3294e-55
Mv09670-RA.gene	573.292	3786.35	-2.722	5.8201e-57	1.4771e-55
Mv19342-RA.gene	5707.94	1649.96	1.7908	5.8167e-57	1.4771e-55
Mv04573-RA.gene	1082.97	4039.31	-1.8993	6.0787e-57	1.5409e-55
Mv05152-RA.gene	221.225	1640.58	-2.8901	6.3416e-57	1.6056e-55
Mv00481-RA.gene	87.381	1335.59	-3.9429	6.4044e-57	1.6196e-55
Mv16309-RA.gene	88.3213	1095.87	-3.6382	7.0734e-57	1.7866e-55
Mv00940-RA.gene	3057.69	666.177	2.1972	7.1936e-57	1.8149e-55
Mv11138-RA.gene	155.849	1273.29	-3.0306	7.3798e-57	1.8596e-55
Mv03931-RA.gene	64.9636	1147.34	-4.1325	7.7184e-57	1.9404e-55
Mv16845-RA.gene	11124.6	3703.08	1.5871	7.7164e-57	1.9404e-55
Mv09239-RA.gene	234.045	1659.73	-2.8284	8.5663e-57	2.151e-55
Mv14282-RA.gene	2213.6	7114.29	-1.6844	9.3455e-57	2.3439e-55
Mv03065-RA.gene	604.827	2778.63	-2.2006	9.5446e-57	2.3911e-55
Mv12803-RA.gene	1471.26	234.931	2.6479	9.9417e-57	2.4876e-55
Mv19687-RA.gene	5168.6	1523.98	1.7619	1.0454e-56	2.6127e-55
Mv14179-RA.gene	108.266	1230.71	-3.507	1.0855e-56	2.7097e-55
Mv02520-RA.gene	427.797	2156.36	-2.3341	1.2051e-56	3.0048e-55
Mv00176-RA.gene	2932.34	698.882	2.0693	1.3e-56	3.2377e-55
Mv11393-RA.gene	1577.43	253.973	2.6364	1.3077e-56	3.2531e-55
Mv17925-RA.gene	3614.55	636.221	2.5064	1.3928e-56	3.4609e-55
Mv15410-RA.gene	799.733	67.9267	3.5598	1.4067e-56	3.4914e-55
Mv07938-RA.gene	1938.47	6941.54	-1.8401	1.4831e-56	3.6766e-55
Mv06274-RA.gene	5459.05	1586.95	1.7823	1.5723e-56	3.8934e-55
Mv12038-RA.gene	317.931	1812.1	-2.5112	1.8347e-56	4.5378e-55
Mv07466-RA.gene	4294.75	1206.28	1.8323	2.1371e-56	5.2796e-55
Mv22338-RA.gene	878.995	85.001	3.3743	2.169e-56	5.3523e-55
Mv00494-RA.gene	141.478	1213.9	-3.1013	2.2447e-56	5.5327e-55
Mv25073-RA.gene	4097.6	817.266	2.3266	2.7991e-56	6.891e-55
Mv02041-RA.gene	2113.07	461.52	2.1949	3.2104e-56	7.8947e-55
Mv12178-RA.gene	132.351	1258.84	-3.246	5.7504e-56	1.4124e-54
Mv08296-RA.gene	1390.97	220.118	2.6577	7.189e-56	1.7638e-54
Mv14573-RA.gene	1399.71	4897.91	-1.8073	7.5297e-56	1.8452e-54
Mv13936-RA.gene	442.357	2291.26	-2.3741	7.6292e-56	1.8675e-54
Mv13939-RA.gene	5903.22	1803.55	1.7109	9.5817e-56	2.3427e-54
Mv20944-RA.gene	4449.77	1285.48	1.7913	1.0576e-55	2.583e-54
Mv18296-RA.gene	2583.79	446.497	2.5332	1.2397e-55	3.0241e-54
Mv16790-RA.gene	26.2851	980.262	-5.2432	1.2953e-55	3.1563e-54
Mv08405-RA.gene	4320.96	1177.01	1.8762	1.5501e-55	3.7727e-54
Mv09261-RA.gene	2202.25	483.84	2.1873	1.9742e-55	4.7995e-54
Mv07892-RA.gene	68.7976	1082.63	-3.9673	2.1975e-55	5.3364e-54
Mv18384-RA.gene	3553.96	848.012	2.0663	2.3878e-55	5.792e-54
Mv25012-RA.gene	46139.1	12269.7	1.9109	2.4098e-55	5.8386e-54
Mv14840-RA.gene	12869.4	3153.35	2.0291	2.5245e-55	6.1096e-54
Mv09462-RA.gene	793.466	63.988	3.6315	3.1698e-55	7.6628e-54
Mv13807-RA.gene	135.162	1178.62	-3.1233	3.2105e-55	7.7522e-54
Mv13836-RA.gene	1792.87	7203.66	-2.007	3.2703e-55	7.8878e-54
Mv13332-RA.gene	111.936	1093.44	-3.2883	3.8453e-55	9.2641e-54
Mv07111-RA.gene	116540	27496.9	2.0835	3.9733e-55	9.5619e-54
Mv00059-RA.gene	1564.57	136.432	3.5141	4.0654e-55	9.7724e-54
Mv03262-RA.gene	66.5874	924.639	-3.7961	4.2718e-55	1.0257e-53
Mv02505-RA.gene	876.989	3842.82	-2.1325	4.2777e-55	1.026e-53
Mv18284-RA.gene	119.216	1154.3	-3.2779	4.8662e-55	1.1658e-53
Mv18933-RA.gene	343.45	1963.68	-2.5143	5.2594e-55	1.2586e-53
Mv00897-RA.gene	569.662	2595.3	-2.1876	5.8442e-55	1.397e-53
Mv01816-RA.gene	5953.49	17169.4	-1.5281	6.0419e-55	1.4426e-53
Mv21820-RA.gene	43324	9761.39	2.15	7.6925e-55	1.8347e-53
Mv20901-RA.gene	20503.2	5877.08	1.8027	9.3132e-55	2.2188e-53
Mv03494-RA.gene	3939.3	1118.94	1.8159	9.3302e-55	2.2204e-53
Mv21953-RA.gene	2573.36	580.486	2.1482	1.003e-54	2.3842e-53
Mv14323-RA.gene	2880.93	699.069	2.0435	1.3243e-54	3.1446e-53
Mv01932-RA.gene	1403.49	238.596	2.5557	1.5375e-54	3.6467e-53
Mv10639-RA.gene	4626.81	1285.55	1.8479	1.5473e-54	3.666e-53
Mv18248-RA.gene	8228.87	1414.98	2.5396	2.2988e-54	5.4402e-53
Mv22224-RA.gene	165.504	1267.76	-2.937	2.6126e-54	6.1762e-53
Mv18899-RA.gene	821.384	3592.7	-2.1295	3.1634e-54	7.47e-53
Mv06162-RA.gene	4131.13	883.059	2.226	3.2305e-54	7.62e-53
Mv20439-RA.gene	120.238	1106.48	-3.202	3.8431e-54	9.0549e-53
Mv00833-RA.gene	677.657	2878.28	-2.0864	3.9158e-54	9.2162e-53
Mv04362-RA.gene	79.9117	1023.11	-3.6755	4.3187e-54	1.0153e-52
Mv20959-RA.gene	106192	30173.1	1.8153	5.2308e-54	1.2284e-52
Mv11975-RA.gene	223.236	1466.02	-2.7158	7.0321e-54	1.6496e-52
Mv13195-RA.gene	1133.06	4174.65	-1.8819	7.5852e-54	1.7774e-52
Mv05628-RA.gene	935.903	4145.05	-2.1462	8.736e-54	2.0448e-52
Mv19911-RA.gene	48.2175	850.326	-4.1369	9.141e-54	2.1373e-52
Mv16018-RA.gene	2785.81	8991.61	-1.6908	1.1146e-53	2.6033e-52
Mv16703-RA.gene	1406.53	247.034	2.5104	1.2001e-53	2.7999e-52
Mv06626-RA.gene	1076.23	101.789	3.4094	1.4119e-53	3.2905e-52
Mv00016-RA.gene	1017.63	3776.07	-1.8915	1.5722e-53	3.6601e-52
Mv09797-RA.gene	112.57	1077.92	-3.2584	1.6092e-53	3.742e-52
Mv07251-RA.gene	3899.42	1003.14	1.9591	1.6937e-53	3.9344e-52
Mv15125-RA.gene	44.0539	919.948	-4.3729	1.8726e-53	4.3452e-52
Mv17498-RA.gene	559.736	2476.46	-2.1449	1.8884e-53	4.377e-52
Mv05437-RA.gene	2254.34	316.753	2.8313	2.0733e-53	4.8004e-52
Mv15417-RA.gene	320.66	1793.98	-2.485	2.2491e-53	5.2019e-52
Mv07978-RA.gene	1924.44	291.904	2.7179	2.3967e-53	5.5372e-52
Mv16158-RA.gene	122.827	1305.43	-3.4148	2.8565e-53	6.5925e-52
Mv22754-RA.gene	134.479	1597.38	-3.564	3.4354e-53	7.9198e-52
Mv07057-RA.gene	3770.45	1079.62	1.8045	3.8667e-53	8.9047e-52
Mv15885-RA.gene	5438.73	1532.22	1.8279	3.9324e-53	9.0463e-52
Mv06850-RA.gene	142.277	1170.09	-3.0404	5.5724e-53	1.2805e-51
Mv16486-RA.gene	4917.65	1424.8	1.7872	6.0346e-53	1.3852e-51
Mv15031-RA.gene	77.2652	1010.39	-3.7029	6.2751e-53	1.4389e-51
Mv18245-RA.gene	87.0514	1096.53	-3.6617	6.7854e-53	1.5542e-51
Mv14550-RA.gene	2326.71	518.1	2.1663	7.1409e-53	1.6339e-51
Mv02317-RA.gene	48.5471	853.259	-4.1385	9.2082e-53	2.1047e-51
Mv26598-RA.gene	418.902	2755.12	-2.7153	9.4436e-53	2.1562e-51
Mv13625-RA.gene	167.738	1241.57	-2.8873	1.5494e-52	3.5339e-51
Mv19842-RA.gene	68.0221	901.441	-3.7274	1.7708e-52	4.0345e-51
Mv04609-RA.gene	296.75	1748.82	-2.558	1.8697e-52	4.2554e-51
Mv09253-RA.gene	420.071	2094.97	-2.3192	2.0427e-52	4.6441e-51
Mv19408-RA.gene	1187.11	165.598	2.8417	2.3317e-52	5.2955e-51
Mv00901-RA.gene	31230.8	7179.92	2.1209	2.5085e-52	5.6911e-51
Mv03028-RA.gene	5973.77	17625.9	-1.5611	2.57e-52	5.8245e-51
Mv04673-RA.gene	3872.39	1108.34	1.8049	2.5922e-52	5.8685e-51
Mv14242-RA.gene	14841.1	5133.01	1.5318	2.616e-52	5.9161e-51
Mv18854-RA.gene	103.08	1036.02	-3.331	2.6494e-52	5.9854e-51
Mv18115-RA.gene	2169.9	502.901	2.1089	2.6596e-52	6.0021e-51
Mv10714-RA.gene	7079.94	2374.88	1.5758	2.7884e-52	6.2861e-51
Mv08930-RA.gene	55776.2	19272.1	1.5331	2.8214e-52	6.3539e-51
Mv02442-RA.gene	396.946	2622.06	-2.7211	2.8641e-52	6.4431e-51
Mv16602-RA.gene	3060.84	9253.9	-1.596	3.8651e-52	8.6859e-51
Mv17142-RA.gene	29876.2	9844.87	1.6015	3.8823e-52	8.7155e-51
Mv03643-RA.gene	39085	9732.94	2.0057	4.3823e-52	9.8277e-51
Mv06791-RA.gene	1326.94	199.097	2.736	5.6837e-52	1.2733e-50
Mv02209-RA.gene	20154	5274.86	1.9338	6.0245e-52	1.3482e-50
Mv22113-RA.gene	4697.21	13052.1	-1.4744	6.0548e-52	1.3536e-50
Mv21193-RA.gene	2318.43	526.335	2.1404	6.1369e-52	1.3705e-50
Mv20769-RA.gene	3107.8	658.995	2.2383	6.3041e-52	1.4064e-50
Mv11979-RA.gene	10818.1	3801.93	1.5086	6.943e-52	1.5473e-50
Mv00348-RA.gene	1030.04	94.3968	3.4396	7.3459e-52	1.6354e-50
Mv00030-RA.gene	89.3196	1058.31	-3.561	7.8115e-52	1.7372e-50
Mv15346-RA.gene	81.3707	961.602	-3.567	8.0884e-52	1.7969e-50
Mv25637-RA.gene	6088.5	1435.5	2.0844	8.443e-52	1.8738e-50
Mv04735-RA.gene	6408.01	1251.35	2.3559	8.575e-52	1.9011e-50
Mv17730-RA.gene	7026.28	2345.69	1.5828	1.2086e-51	2.6768e-50
Mv01814-RA.gene	854.431	3481.79	-2.0276	1.2347e-51	2.7316e-50
Mv06499-RA.gene	15763.9	5540.45	1.5086	1.2974e-51	2.8675e-50
Mv06030-RA.gene	136.069	1184.51	-3.1249	1.3548e-51	2.9912e-50
Mv21935-RA.gene	50.2047	905.084	-4.1639	1.4015e-51	3.0912e-50
Mv20723-RA.gene	1476.1	230.988	2.6769	1.5063e-51	3.3187e-50
Mv00684-RA.gene	731.201	2972.91	-2.0228	1.6674e-51	3.6701e-50
Mv21785-RA.gene	368.994	1891.47	-2.3568	2.122e-51	4.6658e-50
Mv10950-RA.gene	3665.22	1022.57	1.842	2.6541e-51	5.8297e-50
Mv25299-RA.gene	2039.59	373.995	2.4461	2.7957e-51	6.1345e-50
Mv00536-RA.gene	960.671	124.601	2.9453	2.8572e-51	6.263e-50
Mv00913-RA.gene	218.743	1428.91	-2.706	3.141e-51	6.878e-50
Mv20076-RA.gene	906.438	5254.75	-2.5341	3.3801e-51	7.3941e-50
Mv01785-RA.gene	2304.52	487.062	2.2405	3.7671e-51	8.2323e-50
Mv06337-RA.gene	2760.25	686.247	2.0071	3.8225e-51	8.3447e-50
Mv05396-RA.gene	3716.86	979.435	1.9236	5.0761e-51	1.107e-49
Mv01794-RA.gene	236.841	1609.26	-2.7616	6.1966e-51	1.35e-49
Mv11032-RA.gene	2390.37	550.556	2.1181	8.5695e-51	1.8651e-49
Mv07977-RA.gene	1130.18	138.679	3.0227	8.9005e-51	1.9351e-49
Mv04813-RA.gene	230.162	1434.29	-2.6385	9.3714e-51	2.0355e-49
Mv07937-RA.gene	3309.65	10701.5	-1.6933	1.0833e-50	2.3505e-49
Mv13932-RA.gene	2563.37	343.385	2.9006	1.106e-50	2.3973e-49
Mv06979-RA.gene	5110.15	1376.52	1.8921	1.1643e-50	2.5211e-49
Mv08308-RA.gene	761.616	2958.89	-1.9581	1.1701e-50	2.5312e-49
Mv18539-RA.gene	3782.23	12273.8	-1.6985	1.2645e-50	2.7326e-49
Mv02212-RA.gene	951.975	4696.46	-2.3013	1.6088e-50	3.4732e-49
Mv06006-RA.gene	427.138	2118	-2.3095	1.7632e-50	3.8026e-49
Mv02696-RA.gene	2733.65	738.676	1.8877	2.0324e-50	4.3787e-49
Mv09016-RA.gene	56.8256	923.219	-4.0128	2.2081e-50	4.7526e-49
Mv10243-RA.gene	62.6711	840.754	-3.7444	2.4744e-50	5.3203e-49
Mv13962-RA.gene	814.336	3111.35	-1.9334	2.7902e-50	5.9934e-49
Mv21786-RA.gene	58.1198	840.265	-3.8518	2.8457e-50	6.1064e-49
Mv15868-RA.gene	2138.92	386.734	2.4678	3.79e-50	8.1247e-49
Mv16130-RA.gene	3605.73	1065.18	1.7592	6.202e-50	1.3282e-48
Mv02793-RA.gene	220867	69092.6	1.6766	6.3409e-50	1.3566e-48
Mv08778-RA.gene	3294.72	797.853	2.0466	6.9701e-50	1.4897e-48
Mv00556-RA.gene	106.255	1007.29	-3.2424	6.9875e-50	1.4919e-48
Mv00097-RA.gene	230.352	1410.75	-2.6156	7.6052e-50	1.6222e-48
Mv01429-RA.gene	355.752	1831.3	-2.3636	9.5126e-50	2.027e-48
Mv07272-RA.gene	98.9166	980.764	-3.3088	9.7137e-50	2.0678e-48
Mv18681-RA.gene	11771.6	2442.37	2.2687	1.0339e-49	2.1988e-48
Mv09892-RA.gene	125.672	1053.56	-3.0683	1.1364e-49	2.4142e-48
Mv18408-RA.gene	689.116	3090.48	-2.1663	1.375e-49	2.9182e-48
Mv00565-RA.gene	146.145	1364.04	-3.2177	1.656e-49	3.5113e-48
Mv00389-RA.gene	53.2632	818.604	-3.947	1.6697e-49	3.5367e-48
Mv02039-RA.gene	24367.7	8763.98	1.4753	1.7061e-49	3.6104e-48
Mv18538-RA.gene	2153.96	6722.7	-1.6423	1.7356e-49	3.6656e-48
Mv12154-RA.gene	115074	29473.9	1.9651	1.7354e-49	3.6656e-48
Mv00907-RA.gene	2452.17	620.646	1.982	1.8099e-49	3.8187e-48
Mv04869-RA.gene	35781.4	10550	1.762	1.9904e-49	4.1953e-48
Mv00366-RA.gene	955.756	3380.67	-1.8226	2.4454e-49	5.1494e-48
Mv11372-RA.gene	4650.38	1359.52	1.7739	2.7339e-49	5.7454e-48
Mv13494-RA.gene	673.048	53.2955	3.6514	2.7329e-49	5.7454e-48
Mv11296-RA.gene	1163.86	4371.02	-1.9084	2.8435e-49	5.9699e-48
Mv18939-RA.gene	15025.1	4581.84	1.7134	2.9583e-49	6.2048e-48
Mv18964-RA.gene	42.0667	784.07	-4.2138	3.0368e-49	6.3634e-48
Mv19941-RA.gene	2517.18	7908.42	-1.6515	3.0417e-49	6.3674e-48
Mv00589-RA.gene	8540.69	1841.11	2.2139	3.3803e-49	7.0692e-48
Mv00507-RA.gene	35.5038	980.002	-4.7677	3.3945e-49	7.092e-48
Mv01237-RA.gene	2637.69	575.54	2.1952	3.8712e-49	8.0801e-48
Mv19799-RA.gene	71.7737	862.6	-3.5861	3.9745e-49	8.2876e-48
Mv03130-RA.gene	2428.22	483.563	2.3281	4.0759e-49	8.4907e-48
Mv12976-RA.gene	496.066	2200.41	-2.1495	4.5027e-49	9.3707e-48
Mv01807-RA.gene	1355.15	4564.64	-1.7517	5.1903e-49	1.0791e-47
Mv09879-RA.gene	151.05	1128.23	-2.9	5.6148e-49	1.1662e-47
Mv06917-RA.gene	585.41	2456.82	-2.0699	6.3277e-49	1.313e-47
Mv11516-RA.gene	7730.7	2131.22	1.8587	6.6166e-49	1.3717e-47
Mv18971-RA.gene	67.3048	842.428	-3.6454	7.1675e-49	1.4844e-47
Mv22138-RA.gene	5334.38	1641.53	1.7003	7.987e-49	1.6525e-47
Mv19347-RA.gene	5851.36	1826.15	1.6802	9.3944e-49	1.9419e-47
Mv12224-RA.gene	166.692	1194.74	-2.8397	9.7932e-49	2.0223e-47
Mv09813-RA.gene	3491.58	1012.9	1.7859	1.1587e-48	2.3906e-47
Mv15450-RA.gene	214.909	1362.96	-2.6632	1.3424e-48	2.7669e-47
Mv12519-RA.gene	2168.88	474.767	2.19	1.4149e-48	2.9135e-47
Mv20858-RA.gene	4324.5	1255.86	1.7832	1.6639e-48	3.4229e-47
Mv07920-RA.gene	532.675	2331.18	-2.1291	1.8809e-48	3.8655e-47
Mv11066-RA.gene	4069.93	1195.57	1.7677	1.9083e-48	3.9181e-47
Mv07031-RA.gene	2014.17	475.508	2.0818	1.9683e-48	4.0374e-47
Mv13512-RA.gene	6516.85	1668.82	1.9653	1.9817e-48	4.0609e-47
Mv15550-RA.gene	234.045	1524.4	-2.7059	2.2913e-48	4.691e-47
Mv09844-RA.gene	2453.04	459.998	2.4159	2.3654e-48	4.838e-47
Mv08785-RA.gene	72.2681	920.465	-3.6748	3.5463e-48	7.2394e-47
Mv15909-RA.gene	2464.23	646.718	1.9304	3.5459e-48	7.2394e-47
Mv01497-RA.gene	1292.95	214.113	2.5921	3.7953e-48	7.7403e-47
Mv19332-RA.gene	67.7749	865.646	-3.672	4.2012e-48	8.56e-47
Mv07077-RA.gene	37.9274	735.687	-4.2808	4.2206e-48	8.5914e-47
Mv08877-RA.gene	72.9855	867.688	-3.5756	4.2384e-48	8.6194e-47
Mv10063-RA.gene	390.233	1901.21	-2.2835	4.2617e-48	8.6585e-47
Mv00259-RA.gene	1329.61	222.543	2.5803	4.6832e-48	9.5059e-47
Mv08805-RA.gene	1642.7	192.818	3.0889	4.7318e-48	9.5954e-47
Mv00285-RA.gene	430.221	2048.15	-2.2523	5.1949e-48	1.0525e-46
Mv21968-RA.gene	3138.15	660.619	2.2475	6.1041e-48	1.2355e-46
Mv00567-RA.gene	97662.1	31520	1.6315	6.5601e-48	1.3253e-46
Mv08678-RA.gene	5464.89	1026.43	2.414	6.5604e-48	1.3253e-46
Mv00657-RA.gene	552.281	2307.68	-2.0635	7.4044e-48	1.4944e-46
Mv07923-RA.gene	24289.4	5779.68	2.0712	7.6316e-48	1.5388e-46
Mv16761-RA.gene	216.954	1647.8	-2.9221	8.5303e-48	1.7184e-46
Mv00103-RA.gene	49.9237	982.093	-4.3095	8.6498e-48	1.7409e-46
Mv16132-RA.gene	3154.11	868.443	1.8602	8.8122e-48	1.7719e-46
Mv17532-RA.gene	4772.79	1263.62	1.9175	9.0013e-48	1.8082e-46
Mv22219-RA.gene	312.299	1751.48	-2.4894	9.5975e-48	1.9262e-46
Mv13492-RA.gene	4255.22	1085.64	1.9703	9.7525e-48	1.9554e-46
Mv06851-RA.gene	44.6064	957.71	-4.4102	1.1357e-47	2.275e-46
Mv22744-RA.gene	187.354	1307.81	-2.8005	1.1592e-47	2.3199e-46
Mv20935-RA.gene	1108.5	3892.02	-1.8114	1.2883e-47	2.5758e-46
Mv06010-RA.gene	175.877	1192.4	-2.76	1.3404e-47	2.6776e-46
Mv20550-RA.gene	55.4152	857.498	-3.9541	1.3443e-47	2.6828e-46
Mv10684-RA.gene	417.968	2321.66	-2.4759	1.3706e-47	2.7329e-46
Mv09480-RA.gene	322.73	1643.78	-2.3493	1.383e-47	2.755e-46
Mv11183-RA.gene	45.4305	739.611	-4.026	1.6837e-47	3.3508e-46
Mv09798-RA.gene	27.5306	770.212	-4.7901	1.7271e-47	3.4339e-46
Mv01507-RA.gene	44.3835	759.146	-4.0918	1.8099e-47	3.5952e-46
Mv22010-RA.gene	1909.84	422.589	2.1752	1.8461e-47	3.6638e-46
Mv05155-RA.gene	34.9756	719.168	-4.3672	2.1501e-47	4.2632e-46
Mv16025-RA.gene	149.179	1302.36	-3.1212	2.2744e-47	4.5053e-46
Mv25683-RA.gene	1397.31	228.66	2.6091	2.5275e-47	5.0022e-46
Mv14820-RA.gene	139.384	1118.13	-3.0019	2.6764e-47	5.2919e-46
Mv11027-RA.gene	98.587	1056.4	-3.4178	2.695e-47	5.3239e-46
Mv11771-RA.gene	3651.23	949.835	1.9434	2.9613e-47	5.8445e-46
Mv01073-RA.gene	3170.59	808.307	1.971	3.0031e-47	5.9214e-46
Mv18225-RA.gene	142.311	1322.56	-3.2112	3.0972e-47	6.1013e-46
Mv13608-RA.gene	547.153	18.8622	4.83	3.2893e-47	6.4739e-46
Mv12100-RA.gene	89.3439	910.117	-3.3498	3.3282e-47	6.5444e-46
Mv09467-RA.gene	8519.63	692.494	3.621	3.5629e-47	6.9994e-46
Mv18441-RA.gene	175.159	1191.17	-2.7644	3.6386e-47	7.1417e-46
Mv20969-RA.gene	7064.87	2496.65	1.5007	3.6623e-47	7.1817e-46
Mv17771-RA.gene	2588.36	712.506	1.8606	4.7867e-47	9.3779e-46
Mv13166-RA.gene	144.701	1184.15	-3.0367	5.2563e-47	1.0288e-45
Mv17732-RA.gene	2888.73	758.956	1.9276	5.3752e-47	1.0512e-45
Mv07957-RA.gene	3339.22	941.051	1.827	5.7057e-47	1.1148e-45
Mv09893-RA.gene	383.908	1874.67	-2.289	5.8128e-47	1.1347e-45
Mv21558-RA.gene	26673.2	6620.26	2.0104	5.8304e-47	1.1371e-45
Mv26287-RA.gene	544.803	4.13003	6.9424	5.9995e-47	1.169e-45
Mv15086-RA.gene	1034.49	4309.35	-2.0595	6.2682e-47	1.2202e-45
Mv08449-RA.gene	38.3975	718.122	-4.2208	6.6426e-47	1.2919e-45
Mv07965-RA.gene	322.647	1630.45	-2.3377	6.7404e-47	1.3098e-45
Mv03116-RA.gene	2804.55	657.317	2.0934	6.7932e-47	1.3188e-45
Mv11274-RA.gene	5756.89	1742.76	1.7239	7.9257e-47	1.5373e-45
Mv19712-RA.gene	23.4738	685.479	-4.8693	8.1551e-47	1.5803e-45
Mv16418-RA.gene	221.753	1469.76	-2.7257	8.2545e-47	1.5982e-45
Mv00107-RA.gene	640.322	50.1008	3.6777	8.2969e-47	1.6049e-45
Mv14872-RA.gene	2731.7	8638.5	-1.6606	8.7986e-47	1.7004e-45
Mv18980-RA.gene	1111.13	4403.37	-1.9857	9.5489e-47	1.8438e-45
Mv07642-RA.gene	107.326	1018.01	-3.2501	9.7709e-47	1.8849e-45
Mv02412-RA.gene	24.1087	700.042	-4.8561	1.2941e-46	2.4942e-45
Mv23024-RA.gene	4494.73	1079.15	2.0583	1.3499e-46	2.5994e-45
Mv25207-RA.gene	21674.7	5492.92	1.9804	1.4268e-46	2.7451e-45
Mv13551-RA.gene	436.701	2119.44	-2.2803	1.4388e-46	2.7657e-45
Mv06039-RA.gene	64.1058	816.011	-3.6682	1.4876e-46	2.8569e-45
Mv09898-RA.gene	1980.65	355.296	2.48	1.5228e-46	2.9218e-45
Mv18203-RA.gene	1513.1	300.424	2.3321	1.57e-46	3.0097e-45
Mv04190-RA.gene	102.775	986.377	-3.2671	1.5794e-46	3.025e-45
Mv25092-RA.gene	2912.73	801.714	1.8614	1.7193e-46	3.2901e-45
Mv08715-RA.gene	27.0605	688.661	-4.6631	1.9637e-46	3.7543e-45
Mv14689-RA.gene	2070.9	408.5	2.343	2.236e-46	4.2711e-45
Mv07986-RA.gene	1526.03	249.184	2.6163	2.4059e-46	4.5917e-45
Mv00572-RA.gene	1427.55	278.479	2.356	2.5259e-46	4.8162e-45
Mv20663-RA.gene	63.3641	972.952	-3.9302	2.5457e-46	4.8498e-45
Mv13205-RA.gene	469.922	2061.44	-2.133	2.6737e-46	5.089e-45
Mv00482-RA.gene	1790.26	386.648	2.2107	2.8957e-46	5.5068e-45
Mv00470-RA.gene	124.295	1034.29	-3.054	3.3995e-46	6.459e-45
Mv10789-RA.gene	6978.22	2490.19	1.4865	3.5549e-46	6.7483e-45
Mv07462-RA.gene	36370.4	11781.3	1.6263	4.2727e-46	8.1037e-45
Mv25029-RA.gene	1727.18	5313.43	-1.6215	4.5146e-46	8.5549e-45
Mv07615-RA.gene	290.425	1696.09	-2.5484	4.7309e-46	8.9569e-45
Mv04575-RA.gene	5607.5	1402.02	1.9995	4.7751e-46	9.0325e-45
Mv00179-RA.gene	197.635	1356.46	-2.7812	4.9987e-46	9.4473e-45
Mv20624-RA.gene	5032.19	1712.67	1.5549	5.1295e-46	9.6858e-45
Mv13594-RA.gene	47.1948	755.395	-4.0064	5.4897e-46	1.0357e-44
Mv15115-RA.gene	654.809	2609.1	-1.9952	5.5301e-46	1.0424e-44
Mv25810-RA.gene	446.283	5.16025	6.4374	5.6457e-46	1.0632e-44
Mv08829-RA.gene	10300.5	3169.06	1.7005	6.0786e-46	1.1438e-44
Mv17789-RA.gene	1492.72	304.554	2.2925	6.6325e-46	1.2469e-44
Mv00437-RA.gene	1366.03	250.968	2.4466	8.5525e-46	1.6064e-44
Mv00282-RA.gene	1278.71	163.919	2.9614	8.857e-46	1.6622e-44
Mv15902-RA.gene	68.8219	836.946	-3.6047	1.1007e-45	2.0637e-44
Mv07355-RA.gene	65.3513	1135.09	-4.1067	1.1973e-45	2.243e-44
Mv14059-RA.gene	1629.7	356.163	2.1932	1.2884e-45	2.4116e-44
Mv08050-RA.gene	7279.21	2538.88	1.5195	1.3215e-45	2.4713e-44
Mv11676-RA.gene	4413.32	1199.03	1.8805	1.3658e-45	2.5519e-44
Mv17585-RA.gene	247.345	1405.16	-2.5059	1.431e-45	2.6714e-44
Mv00853-RA.gene	319.928	1907.35	-2.5731	1.5132e-45	2.8224e-44
Mv01375-RA.gene	5025.66	1685.05	1.5768	1.7126e-45	3.1917e-44
Mv12696-RA.gene	3026.07	741.199	2.0295	1.7142e-45	3.1917e-44
Mv11507-RA.gene	97.6467	888.884	-3.1869	1.803e-45	3.3543e-44
Mv03264-RA.gene	7839.82	1742.92	2.1694	1.8936e-45	3.5197e-44
Mv18897-RA.gene	1896.69	5979.81	-1.6567	1.9912e-45	3.6978e-44
Mv01563-RA.gene	480.483	2067.55	-2.1058	2.0112e-45	3.7318e-44
Mv05517-RA.gene	2832.97	717.562	1.9815	2.9848e-45	5.5335e-44
Mv07902-RA.gene	102.809	1015.29	-3.2991	2.9966e-45	5.5506e-44
Mv20771-RA.gene	8396.79	2667.46	1.6543	3.282e-45	6.074e-44
Mv25885-RA.gene	68.9624	858.291	-3.6308	3.6024e-45	6.6612e-44
Mv08869-RA.gene	1338.41	4535.25	-1.7603	3.9866e-45	7.3653e-44
Mv11047-RA.gene	133.999	1096.23	-3.0361	4.7296e-45	8.7304e-44
Mv26524-RA.gene	1195.7	191.969	2.6378	4.9738e-45	9.1732e-44
Mv17465-RA.gene	59.5545	766.149	-3.6824	5.3866e-45	9.926e-44
Mv04633-RA.gene	88.4374	962.802	-3.4382	5.6111e-45	1.0331e-43
Mv07643-RA.gene	5425.42	1839.21	1.5607	5.9008e-45	1.0855e-43
Mv08687-RA.gene	625.499	2601.37	-2.0552	6.346e-45	1.1664e-43
Mv04829-RA.gene	1574.57	259.156	2.6002	6.5329e-45	1.1997e-43
Mv00447-RA.gene	425.092	15.7624	4.7529	6.944e-45	1.2741e-43
Mv04650-RA.gene	363.056	1711.9	-2.2382	6.9998e-45	1.2832e-43
Mv01367-RA.gene	1475.31	297.428	2.309	9.0083e-45	1.65e-43
Mv05062-RA.gene	91.1663	925.613	-3.3417	9.3617e-45	1.7133e-43
Mv09578-RA.gene	237.549	1365.71	-2.5251	9.5454e-45	1.7454e-43
Mv04753-RA.gene	147.018	1168.03	-2.9942	1.0042e-44	1.8346e-43
Mv09683-RA.gene	418.966	1934.28	-2.2083	1.1007e-44	2.0092e-43
Mv22364-RA.gene	1495.31	300.52	2.3141	1.2377e-44	2.2574e-43
Mv09472-RA.gene	590.301	2340.74	-1.9869	1.2571e-44	2.2908e-43
Mv19464-RA.gene	1562.33	308.678	2.3395	1.2688e-44	2.3101e-43
Mv05406-RA.gene	3605.57	1150.94	1.6473	1.2931e-44	2.3523e-43
Mv20800-RA.gene	145.971	1130.52	-2.9565	1.3338e-44	2.4244e-43
Mv12834-RA.gene	384.741	1752.13	-2.1867	1.4601e-44	2.6517e-43
Mv02313-RA.gene	5521.71	1938.3	1.5105	1.5911e-44	2.8872e-43
Mv10777-RA.gene	1881.69	405.527	2.2121	1.7081e-44	3.0968e-43
Mv15281-RA.gene	4792.47	1529.72	1.6472	1.8104e-44	3.2796e-43
Mv18934-RA.gene	10534.8	3434.6	1.6166	1.9341e-44	3.5007e-43
Mv00322-RA.gene	10572.1	3124.4	1.7586	2.0582e-44	3.7222e-43
Mv08725-RA.gene	15.171	676.184	-5.4814	2.1549e-44	3.8937e-43
Mv16412-RA.gene	5291.24	1773.04	1.5777	2.2475e-44	4.0576e-43
Mv22349-RA.gene	73.4556	805.311	-3.4559	2.2716e-44	4.0977e-43
Mv20085-RA.gene	940.362	94.8668	3.3011	2.4692e-44	4.4504e-43
Mv05473-RA.gene	152.345	1062.47	-2.8034	2.6648e-44	4.7989e-43
Mv25554-RA.gene	3530.2	932.295	1.9215	2.7462e-44	4.9414e-43
Mv10533-RA.gene	49.182	712.201	-3.8562	2.856e-44	5.1346e-43
Mv14270-RA.gene	254.286	1819.79	-2.8428	2.9291e-44	5.2616e-43
Mv12955-RA.gene	103.938	915.44	-3.1359	2.9738e-44	5.3374e-43
Mv17671-RA.gene	471.216	1992.87	-2.0802	3.3129e-44	5.9411e-43
Mv22464-RA.gene	1493.07	304.178	2.2948	4.0287e-44	7.2186e-43
Mv02201-RA.gene	4214.44	1417.31	1.5721	4.0893e-44	7.321e-43
Mv01064-RA.gene	205.879	1479.66	-2.8489	4.0984e-44	7.3312e-43
Mv24112-RA.gene	415.214	11.4456	5.1949	5.005e-44	8.9454e-43
Mv00328-RA.gene	492.596	2032.72	-2.0447	5.3292e-44	9.5169e-43
Mv06050-RA.gene	1471.36	293.577	2.3246	5.4179e-44	9.6672e-43
Mv17593-RA.gene	66.3402	775.813	-3.545	5.6136e-44	1.0008e-42
Mv17501-RA.gene	4293.64	1429.02	1.5874	6.4575e-44	1.1503e-42
Mv20187-RA.gene	1875.15	244.252	2.9365	6.5684e-44	1.1683e-42
Mv14440-RA.gene	2023.1	254.484	2.9866	6.5697e-44	1.1683e-42
Mv12048-RA.gene	164.292	1111.72	-2.7565	6.8662e-44	1.2201e-42
Mv15437-RA.gene	1284.99	204.738	2.646	6.9192e-44	1.2285e-42
Mv10503-RA.gene	1470.95	300.331	2.2916	7.1743e-44	1.2727e-42
Mv08402-RA.gene	1124.83	4119.89	-1.8735	7.7337e-44	1.3708e-42
Mv01520-RA.gene	183.181	1325.05	-2.8576	8.422e-44	1.4916e-42
Mv15036-RA.gene	15273.4	4744.56	1.6865	8.445e-44	1.4944e-42
Mv10095-RA.gene	1136.17	186.995	2.6013	8.6505e-44	1.5295e-42
Mv08679-RA.gene	87.5796	838.302	-3.2573	8.7467e-44	1.5452e-42
Mv11869-RA.gene	137.116	1101.6	-3.0104	8.8906e-44	1.5694e-42
Mv11063-RA.gene	16634.2	6526.1	1.35	9.0207e-44	1.591e-42
Mv12895-RA.gene	1034.12	180.892	2.5152	9.1885e-44	1.6193e-42
Mv05357-RA.gene	350.886	1906.86	-2.4444	1.015e-43	1.7872e-42
Mv08078-RA.gene	199.21	1192.7	-2.5828	1.0593e-43	1.8638e-42
Mv21958-RA.gene	2122.15	6088.37	-1.5204	1.1177e-43	1.9648e-42
Mv13613-RA.gene	16023.2	5129.53	1.6433	1.2826e-43	2.2529e-42
Mv15859-RA.gene	6119.6	2024.31	1.5961	1.3528e-43	2.3742e-42
Mv15111-RA.gene	2423.08	503.452	2.2669	1.4078e-43	2.4687e-42
Mv04176-RA.gene	335.288	1854.15	-2.4663	1.4252e-43	2.4973e-42
Mv09633-RA.gene	389.433	1755.81	-2.1717	1.4425e-43	2.5254e-42
Mv01712-RA.gene	380.883	1796.97	-2.2368	1.5886e-43	2.779e-42
Mv08423-RA.gene	409.907	2066.69	-2.3322	1.9182e-43	3.3529e-42
Mv01590-RA.gene	232.528	1363.83	-2.5545	2.1644e-43	3.78e-42
Mv15748-RA.gene	703.869	2760.98	-1.9708	2.263e-43	3.9491e-42
Mv01944-RA.gene	155.767	1043.89	-2.7444	2.2719e-43	3.9613e-42
Mv12159-RA.gene	4215.38	1291.26	1.7075	2.5398e-43	4.4249e-42
Mv04782-RA.gene	257.247	1352.58	-2.3948	2.5975e-43	4.5216e-42
Mv00163-RA.gene	346.261	1630.06	-2.2346	2.6139e-43	4.5465e-42
Mv10463-RA.gene	368.203	2250.41	-2.6091	2.8007e-43	4.8675e-42
Mv07284-RA.gene	80.4305	974.832	-3.6076	3.2e-43	5.5569e-42
Mv11532-RA.gene	4392.33	1377.23	1.6731	3.2959e-43	5.7188e-42
Mv02684-RA.gene	176.453	1128.21	-2.6771	3.3549e-43	5.8165e-42
Mv18985-RA.gene	71.5508	802.11	-3.4917	3.3755e-43	5.8474e-42
Mv03239-RA.gene	4898.9	1696.61	1.53	4.4498e-43	7.7023e-42
Mv07787-RA.gene	1511.58	320.122	2.2397	5.2896e-43	9.1485e-42
Mv21993-RA.gene	2262.53	614.538	1.8807	5.3739e-43	9.2867e-42
Mv17621-RA.gene	387.32	2223.35	-2.5237	5.5025e-43	9.5012e-42
Mv05976-RA.gene	5188.9	1046.86	2.3095	5.9957e-43	1.0345e-41
Mv24252-RA.gene	561.82	44.4721	3.6595	6.0281e-43	1.0392e-41
Mv18678-RA.gene	66.8103	789.34	-3.5568	6.1957e-43	1.0672e-41
Mv00615-RA.gene	189.143	1173.96	-2.6344	6.5817e-43	1.1319e-41
Mv12901-RA.gene	609.204	2710.48	-2.1551	6.5791e-43	1.1319e-41
Mv10947-RA.gene	284.439	1662.68	-2.5493	7.1094e-43	1.2217e-41
Mv03762-RA.gene	429.101	1877.52	-2.1284	8.9684e-43	1.5399e-41
Mv20804-RA.gene	47731.1	16407.2	1.5406	9.2198e-43	1.5818e-41
Mv16162-RA.gene	4275.64	1419.76	1.5904	1.0058e-42	1.7241e-41
Mv05185-RA.gene	1032.45	82.3787	3.6458	1.0463e-42	1.7921e-41
Mv20551-RA.gene	4025.48	1045.11	1.9457	1.0763e-42	1.8421e-41
Mv04366-RA.gene	392.782	2382.16	-2.5978	1.1055e-42	1.8906e-41
Mv20931-RA.gene	1658.69	378.579	2.1317	1.1183e-42	1.9109e-41
Mv08899-RA.gene	269.888	1575.64	-2.5428	1.1948e-42	2.0401e-41
Mv22123-RA.gene	76.0777	815.264	-3.4192	1.2022e-42	2.051e-41
Mv09148-RA.gene	37.845	647.298	-4.0971	1.2089e-42	2.0609e-41
Mv17565-RA.gene	4887.27	1636.65	1.5786	1.3344e-42	2.2729e-41
Mv04437-RA.gene	3263.63	767.831	2.088	1.4357e-42	2.4436e-41
Mv14821-RA.gene	68.9043	746.367	-3.4381	1.7694e-42	3.0091e-41
Mv26121-RA.gene	5776.85	1857.83	1.6373	1.8493e-42	3.1425e-41
Mv16021-RA.gene	4191.3	1038.03	2.0128	1.87e-42	3.1751e-41
Mv03915-RA.gene	2129.15	5991.79	-1.4926	1.8806e-42	3.1907e-41
Mv02778-RA.gene	130.058	1020.38	-2.9712	1.8915e-42	3.2066e-41
Mv00612-RA.gene	126.389	955.759	-2.9189	2.1302e-42	3.6084e-41
Mv07173-RA.gene	209.592	1668.16	-2.9888	2.2519e-42	3.8115e-41
Mv18430-RA.gene	1815.88	373.113	2.2855	2.3958e-42	4.0519e-41
Mv21869-RA.gene	8676.95	3292.39	1.398	2.4638e-42	4.1635e-41
Mv18648-RA.gene	264.775	1389.52	-2.3932	2.5612e-42	4.3248e-41
Mv21651-RA.gene	477.498	28.523	4.0624	2.596e-42	4.38e-41
Mv21901-RA.gene	432.11	2002.5	-2.2108	2.7157e-42	4.5784e-41
Mv11033-RA.gene	736.83	3304.54	-2.1665	2.772e-42	4.6696e-41
Mv08094-RA.gene	30439.1	9618.21	1.6621	2.7819e-42	4.6827e-41
Mv00852-RA.gene	981.935	3234.16	-1.7197	2.8542e-42	4.8005e-41
Mv19939-RA.gene	4669.53	1086.52	2.1041	2.8628e-42	4.8113e-41
Mv01917-RA.gene	179.57	1104.87	-2.6223	2.9163e-42	4.8972e-41
Mv04398-RA.gene	621.54	2537.59	-2.0303	3.2319e-42	5.4231e-41
Mv21126-RA.gene	253.719	1336.82	-2.3969	3.238e-42	5.429e-41
Mv20688-RA.gene	3793.26	822.359	2.2054	3.2509e-42	5.4463e-41
Mv17444-RA.gene	121.179	954.848	-2.9752	3.3816e-42	5.6609e-41
Mv11976-RA.gene	4323.94	1025.83	2.076	3.3879e-42	5.6669e-41
Mv18439-RA.gene	228.728	1255.56	-2.4557	3.4829e-42	5.8214e-41
Mv20686-RA.gene	4805.02	895.691	2.4225	3.4966e-42	5.8397e-41
Mv00598-RA.gene	1226.71	3863.72	-1.6556	4.2656e-42	7.1185e-41
Mv13222-RA.gene	1349.23	283.538	2.2498	4.4225e-42	7.3746e-41
Mv14555-RA.gene	213.16	1626.1	-2.9352	5.1682e-42	8.6113e-41
Mv08886-RA.gene	139.903	1108.1	-2.988	5.2153e-42	8.683e-41
Mv14293-RA.gene	155.495	1146.22	-2.8781	5.3015e-42	8.8196e-41
Mv13254-RA.gene	1348.51	283.538	2.249	5.5245e-42	9.1835e-41
Mv02210-RA.gene	1696.08	358.603	2.2404	5.58e-42	9.2686e-41
Mv22409-RA.gene	453.316	27.208	4.063	5.7594e-42	9.5591e-41
Mv09222-RA.gene	72.3843	925.477	-3.6675	6.0363e-42	1.0011e-40
Mv26301-RA.gene	85.3695	856.045	-3.3312	6.8629e-42	1.1373e-40
Mv07463-RA.gene	131.27	960.003	-2.8725	7.2409e-42	1.199e-40
Mv11977-RA.gene	6784.02	2358.49	1.524	7.301e-42	1.208e-40
Mv09918-RA.gene	421.787	1762.86	-2.0632	7.8642e-42	1.3002e-40
Mv22339-RA.gene	4314.6	1053.46	2.0337	8.0716e-42	1.3335e-40
Mv22645-RA.gene	97.4576	935.427	-3.2572	8.2345e-42	1.3593e-40
Mv03465-RA.gene	3335.42	933.04	1.8387	8.607e-42	1.4197e-40
Mv02591-RA.gene	2957.92	923.127	1.68	9.808e-42	1.6166e-40
Mv25079-RA.gene	11042.6	3711.28	1.573	1.0345e-41	1.7039e-40
Mv05379-RA.gene	130.116	994.619	-2.9309	1.0398e-41	1.7111e-40
Mv09372-RA.gene	25736.1	4428.5	2.5388	1.0876e-41	1.7885e-40
Mv02717-RA.gene	68.2694	739.432	-3.4395	1.1257e-41	1.8498e-40
Mv25811-RA.gene	559.236	4.12698	7.1563	1.2611e-41	2.0706e-40
Mv19038-RA.gene	709.022	2525.28	-1.8321	1.3254e-41	2.1745e-40
Mv03301-RA.gene	174.582	1139.39	-2.7035	1.3932e-41	2.2841e-40
Mv08809-RA.gene	95.8487	1086.95	-3.5112	1.3976e-41	2.2895e-40
Mv15421-RA.gene	289.659	1405.09	-2.2781	1.481e-41	2.4242e-40
Mv05724-RA.gene	3658.96	1216.72	1.5881	1.4953e-41	2.4457e-40
Mv03223-RA.gene	83928.6	21510.5	1.9641	1.7084e-41	2.7922e-40
Mv09919-RA.gene	144.313	1177.48	-3.0333	1.7159e-41	2.8022e-40
Mv14863-RA.gene	6230.5	2235.47	1.4787	1.8164e-41	2.9642e-40
Mv02235-RA.gene	400.193	1792.87	-2.1621	2.0482e-41	3.3399e-40
Mv14947-RA.gene	2906.77	607.411	2.2585	2.0551e-41	3.3486e-40
Mv16169-RA.gene	381.097	1672.15	-2.1343	2.0728e-41	3.3749e-40
Mv18400-RA.gene	3942.56	1209.55	1.7049	2.7231e-41	4.4302e-40
Mv19281-RA.gene	2462.92	732.676	1.749	2.9868e-41	4.8556e-40
Mv17431-RA.gene	439.614	1996.78	-2.1818	3.0662e-41	4.9808e-40
Mv12344-RA.gene	386.142	1761.97	-2.1909	3.0928e-41	5.0203e-40
Mv12333-RA.gene	417.904	1901.82	-2.1846	3.1304e-41	5.0774e-40
Mv00313-RA.gene	6200.79	2175.74	1.5111	3.1334e-41	5.0785e-40
Mv16354-RA.gene	130.281	971.715	-2.8961	3.3361e-41	5.4029e-40
Mv20097-RA.gene	1186.64	3630.81	-1.6133	4.1086e-41	6.6489e-40
Mv12859-RA.gene	189.201	1139.29	-2.5883	4.9758e-41	8.0462e-40
Mv09453-RA.gene	1406.81	273.591	2.3617	5.1332e-41	8.2945e-40
Mv01555-RA.gene	328.609	1520.95	-2.2098	5.3491e-41	8.6369e-40
Mv10505-RA.gene	341.71	1570.39	-2.1998	5.5029e-41	8.8786e-40
Mv05474-RA.gene	414.904	2273.37	-2.4517	5.7089e-41	9.204e-40
Mv15713-RA.gene	134.692	937.861	-2.8	5.8736e-41	9.4624e-40
Mv00722-RA.gene	314.286	1588.02	-2.3383	5.9771e-41	9.6219e-40
Mv06764-RA.gene	6766.85	2555.93	1.4048	7.7157e-41	1.2411e-39
Mv06806-RA.gene	141.066	983.013	-2.7996	7.7939e-41	1.2524e-39
Mv04239-RA.gene	16198.9	3131.85	2.3713	7.7973e-41	1.2524e-39
Mv04200-RA.gene	299.149	1414.86	-2.2411	9.562e-41	1.5347e-39
Mv14041-RA.gene	182.415	1112.55	-2.6067	9.6018e-41	1.5399e-39
Mv18427-RA.gene	200.489	1570.39	-2.965	9.9399e-41	1.5929e-39
Mv17879-RA.gene	562.877	2098.63	-1.8986	1.0073e-40	1.613e-39
Mv08764-RA.gene	118.862	931.194	-2.9664	1.0366e-40	1.6586e-39
Mv17549-RA.gene	229.973	1371.52	-2.5734	1.0646e-40	1.7023e-39
Mv20956-RA.gene	5908.45	1090.42	2.439	1.0679e-40	1.7063e-39
Mv08166-RA.gene	51.0288	698.871	-3.781	1.1035e-40	1.7619e-39
Mv19416-RA.gene	447.858	1898.92	-2.083	1.1094e-40	1.7699e-39
Mv01557-RA.gene	455.328	1830.06	-2.0071	1.1614e-40	1.8514e-39
Mv16494-RA.gene	508.557	2086.27	-2.0377	1.1673e-40	1.8595e-39
Mv25623-RA.gene	457.358	2745.9	-2.5835	1.1927e-40	1.8986e-39
Mv05930-RA.gene	6396.34	1955.23	1.7101	1.3983e-40	2.2241e-39
Mv09983-RA.gene	1786	392.474	2.1848	1.4171e-40	2.2525e-39
Mv19511-RA.gene	421.927	1845.66	-2.1286	1.5407e-40	2.4471e-39
Mv25475-RA.gene	689.596	2436.54	-1.8214	1.7179e-40	2.7264e-39
Mv06591-RA.gene	407.556	1722.51	-2.0786	1.7834e-40	2.8282e-39
Mv15258-RA.gene	92.5186	837.081	-3.1736	1.9245e-40	3.0498e-39
Mv07922-RA.gene	266.432	1355.7	-2.3479	1.9884e-40	3.1488e-39
Mv07487-RA.gene	1475.49	293.667	2.3287	2.0036e-40	3.1705e-39
Mv13863-RA.gene	37.845	617.09	-4.0282	2.0336e-40	3.2156e-39
Mv08291-RA.gene	89.6735	825.297	-3.2057	2.0846e-40	3.2938e-39
Mv08864-RA.gene	44.3011	654.891	-3.8797	2.1953e-40	3.4662e-39
Mv11989-RA.gene	486.469	2004.33	-2.0432	2.2794e-40	3.5962e-39
Mv05450-RA.gene	2506.29	745.81	1.7487	2.3808e-40	3.7534e-39
Mv17338-RA.gene	462.385	1870.28	-2.0169	2.5286e-40	3.9836e-39
Mv06345-RA.gene	142.607	994.973	-2.804	2.5756e-40	4.0546e-39
Mv17748-RA.gene	12154.5	33555.4	-1.4651	2.6747e-40	4.2076e-39
Mv09258-RA.gene	107.83	992.757	-3.1969	2.7842e-40	4.3766e-39
Mv16664-RA.gene	151.991	1041.08	-2.7733	2.8546e-40	4.484e-39
Mv15460-RA.gene	98.9747	941.489	-3.2442	2.9103e-40	4.5681e-39
Mv12991-RA.gene	41.1508	1008.9	-4.634	2.9556e-40	4.6358e-39
Mv14314-RA.gene	492.94	2438.18	-2.3077	3.1412e-40	4.9234e-39
Mv11763-RA.gene	81.5355	811.399	-3.3202	3.2262e-40	5.0528e-39
Mv20597-RA.gene	96.9875	905.543	-3.2187	3.625e-40	5.6732e-39
Mv15014-RA.gene	851.653	2792.13	-1.7131	3.6537e-40	5.714e-39
Mv10071-RA.gene	512.211	2026.42	-1.9833	3.705e-40	5.7899e-39
Mv14589-RA.gene	101.233	820.58	-3.0182	3.7905e-40	5.9193e-39
Mv13526-RA.gene	257.189	1375.6	-2.4202	4.3093e-40	6.7246e-39
Mv08399-RA.gene	178.077	1159.96	-2.7068	4.3473e-40	6.7788e-39
Mv00845-RA.gene	11656.6	4625.3	1.3334	4.6661e-40	7.2707e-39
Mv07509-RA.gene	96.9875	891.083	-3.1964	5.0539e-40	7.8693e-39
Mv20589-RA.gene	1220.35	3963.97	-1.6994	5.5588e-40	8.649e-39
Mv01241-RA.gene	565.227	2132.05	-1.9145	6.2009e-40	9.6412e-39
Mv04816-RA.gene	127.271	918.651	-2.8529	6.5842e-40	1.023e-38
Mv13081-RA.gene	1911.57	5933.46	-1.6338	7.1843e-40	1.1154e-38
Mv13204-RA.gene	266.243	1332.86	-2.3224	7.296e-40	1.1319e-38
Mv21861-RA.gene	89.8964	778.74	-3.114	7.8639e-40	1.2191e-38
Mv07364-RA.gene	81.8989	831.502	-3.3399	8.3152e-40	1.2882e-38
Mv08455-RA.gene	487.739	1910.22	-1.9693	8.3378e-40	1.2907e-38
Mv21160-RA.gene	16037.3	5191.9	1.6271	8.6579e-40	1.3383e-38
Mv13186-RA.gene	2104.77	603.374	1.803	8.6545e-40	1.3383e-38
Mv18913-RA.gene	82.8054	773.661	-3.2269	1.0037e-39	1.5505e-38
Mv01746-RA.gene	3053.34	8630.66	-1.4994	1.0075e-39	1.5552e-38
Mv16312-RA.gene	155.272	1173.37	-2.9154	1.0172e-39	1.569e-38
Mv02124-RA.gene	13428.7	4951.52	1.4395	1.096e-39	1.6893e-38
Mv06193-RA.gene	237.986	1505.6	-2.6649	1.1475e-39	1.7675e-38
Mv08523-RA.gene	183.825	1247.85	-2.7592	1.2457e-39	1.9173e-38
Mv17386-RA.gene	2706.38	734.062	1.8827	1.3829e-39	2.127e-38
Mv09181-RA.gene	7341.7	1557.16	2.237	1.43e-39	2.1978e-38
Mv20714-RA.gene	632.867	3006.67	-2.2496	1.5827e-39	2.4307e-38
Mv08038-RA.gene	1139.76	225.653	2.3347	1.6547e-39	2.5395e-38
Mv24254-RA.gene	783.515	117.469	2.7366	1.7273e-39	2.649e-38
Mv11642-RA.gene	5813.24	1503.51	1.9514	1.7884e-39	2.7408e-38
Mv07056-RA.gene	2765.59	772.476	1.8394	2.1598e-39	3.3075e-38
Mv06852-RA.gene	77.7016	817.73	-3.4	2.3199e-39	3.5502e-38
Mv04610-RA.gene	69.4568	711.104	-3.3548	2.3532e-39	3.5986e-38
Mv01925-RA.gene	238.63	1221.4	-2.355	2.4316e-39	3.7159e-38
Mv12765-RA.gene	51.0044	717.245	-3.8067	2.5246e-39	3.8552e-38
Mv18640-RA.gene	45.6777	639.505	-3.813	2.5309e-39	3.8621e-38
Mv01172-RA.gene	2587.43	730.389	1.826	2.9767e-39	4.5391e-38
Mv18239-RA.gene	113.263	952.608	-3.0675	3.3641e-39	5.1261e-38
Mv09793-RA.gene	2373.78	576.527	2.0424	3.567e-39	5.4314e-38
Mv10923-RA.gene	100.763	811.469	-3.0105	3.5766e-39	5.4422e-38
Mv16536-RA.gene	28.1899	580.775	-4.372	3.7567e-39	5.7122e-38
Mv20200-RA.gene	1696.21	350.984	2.2736	4.1333e-39	6.2803e-38
Mv03134-RA.gene	1315.41	3906.6	-1.5706	4.1514e-39	6.3034e-38
Mv16695-RA.gene	321.13	1439.72	-2.1652	4.5835e-39	6.9546e-38
Mv16350-RA.gene	10636	4320.44	1.2996	4.5947e-39	6.9667e-38
Mv22675-RA.gene	6711.77	1861.6	1.8503	4.7876e-39	7.2539e-38
Mv22292-RA.gene	187.543	1063.03	-2.5029	4.9152e-39	7.442e-38
Mv16916-RA.gene	4265.63	1462.35	1.5442	5.0433e-39	7.6306e-38
Mv18420-RA.gene	4022.67	1378.75	1.5448	5.1931e-39	7.8517e-38
Mv07651-RA.gene	566.158	2062.6	-1.8654	5.298e-39	8.0046e-38
Mv04114-RA.gene	66.0106	757.693	-3.5145	6.4104e-39	9.6716e-38
Mv14836-RA.gene	425.737	1830.75	-2.1029	6.4081e-39	9.6716e-38
Mv20110-RA.gene	757.777	3167.08	-2.0621	6.5868e-39	9.9307e-38
Mv11005-RA.gene	11639.4	3314.83	1.812	6.7509e-39	1.0171e-37
Mv21848-RA.gene	3061.04	958.907	1.6738	6.8827e-39	1.0362e-37
Mv10929-RA.gene	211.841	1316.7	-2.6382	7.6039e-39	1.144e-37
Mv11511-RA.gene	832.401	2684.02	-1.6889	7.7712e-39	1.1684e-37
Mv07285-RA.gene	48.2175	630.868	-3.7064	7.9886e-39	1.2002e-37
Mv11978-RA.gene	79.8779	987.1	-3.6363	8.0183e-39	1.2038e-37
Mv09951-RA.gene	3843.55	1237.75	1.6344	8.1267e-39	1.2192e-37
Mv19845-RA.gene	1873.96	424.741	2.1409	8.4833e-39	1.2718e-37
Mv00271-RA.gene	107.103	1301.1	-3.6075	8.4983e-39	1.2732e-37
Mv09942-RA.gene	130.858	921.474	-2.8164	8.5315e-39	1.2773e-37
Mv14909-RA.gene	4764.68	1607.58	1.5673	8.6628e-39	1.296e-37
Mv11503-RA.gene	853.161	2872.42	-1.7521	9.0708e-39	1.3561e-37
Mv12876-RA.gene	783.893	107.522	2.8657	9.1152e-39	1.3618e-37
Mv08302-RA.gene	26.7552	590.323	-4.4736	9.819e-39	1.4659e-37
Mv20616-RA.gene	13004.6	4892.61	1.4105	9.8369e-39	1.4676e-37
Mv13200-RA.gene	1319.6	4174.01	-1.6616	1.0237e-38	1.5261e-37
Mv12746-RA.gene	38.0922	607.329	-4.0015	1.1278e-38	1.6802e-37
Mv16371-RA.gene	205.419	1119.02	-2.4447	1.1291e-38	1.681e-37
Mv05929-RA.gene	2068.24	516.487	2.0021	1.1513e-38	1.7129e-37
Mv07381-RA.gene	79.524	748.314	-3.2348	1.157e-38	1.7202e-37
Mv02749-RA.gene	86.3435	1070.55	-3.6234	1.2539e-38	1.8629e-37
Mv22507-RA.gene	2682.21	793.916	1.7569	1.3104e-38	1.9455e-37
Mv13533-RA.gene	285.645	2000.98	-2.8049	1.3442e-38	1.9929e-37
Mv10338-RA.gene	837.288	3446.52	-2.0426	1.3441e-38	1.9929e-37
Mv04570-RA.gene	192.046	1321.65	-2.7789	1.3938e-38	2.065e-37
Mv07271-RA.gene	1342.43	278.185	2.2707	1.6776e-38	2.4837e-37
Mv20798-RA.gene	2351.91	662.935	1.8279	1.7366e-38	2.5693e-37
Mv10391-RA.gene	65.4581	713.741	-3.4433	1.7708e-38	2.6181e-37
Mv07431-RA.gene	285.907	1358.6	-2.2488	1.8198e-38	2.6887e-37
Mv19944-RA.gene	228.902	1657.37	-2.852	1.9154e-38	2.828e-37
Mv01753-RA.gene	87875	26839.9	1.7111	2.0149e-38	2.9712e-37
Mv02197-RA.gene	3038.93	898.073	1.7586	2.0152e-38	2.9712e-37
Mv12959-RA.gene	5036.14	1476.56	1.7693	2.1008e-38	3.0954e-37
Mv01968-RA.gene	2881.34	919.94	1.647	2.2598e-38	3.3273e-37
Mv14259-RA.gene	7774.63	29487.7	-1.9234	2.4539e-38	3.6107e-37
Mv12196-RA.gene	65.4581	728.576	-3.4732	3.0461e-38	4.4789e-37
Mv02241-RA.gene	127.683	916.456	-2.8462	3.235e-38	4.7535e-37
Mv18794-RA.gene	131.105	893.378	-2.7696	3.2644e-38	4.7933e-37
Mv08294-RA.gene	91.6608	761.76	-3.0562	3.2776e-38	4.8093e-37
Mv00169-RA.gene	550.169	24.3041	4.482	3.3444e-38	4.9041e-37
Mv05600-RA.gene	1680.12	428.304	1.9718	3.4067e-38	4.992e-37
Mv22641-RA.gene	416.494	1774.45	-2.0904	3.6327e-38	5.3195e-37
Mv11662-RA.gene	195931	64535.8	1.6022	3.7492e-38	5.4863e-37
Mv01239-RA.gene	18.37	640.007	-5.1341	3.9069e-38	5.7132e-37
Mv22664-RA.gene	3548.32	1026.31	1.79	4.1153e-38	6.0138e-37
Mv01740-RA.gene	108.102	813.536	-2.9113	4.1812e-38	6.1059e-37
Mv07202-RA.gene	27.0605	561.17	-4.3684	4.7699e-38	6.9609e-37
Mv20420-RA.gene	3748.24	982.815	1.9307	5.089e-38	7.4215e-37
Mv01845-RA.gene	2058.01	9977.87	-2.2782	5.5128e-38	8.0341e-37
Mv07152-RA.gene	202.326	1168.53	-2.5304	5.6189e-38	8.1832e-37
Mv19028-RA.gene	352.131	1560.12	-2.149	5.6359e-38	8.2023e-37
Mv11789-RA.gene	175152	59176	1.5655	6.0212e-38	8.7572e-37
Mv16256-RA.gene	6448.26	2249.27	1.5194	6.2042e-38	9.0171e-37
Mv22384-RA.gene	107.854	886.684	-3.0383	6.6071e-38	9.5962e-37
Mv25884-RA.gene	52.6864	639.119	-3.5965	7.8236e-38	1.1355e-36
Mv00552-RA.gene	6856.9	1203.83	2.5087	8.4127e-38	1.2202e-36
Mv06465-RA.gene	1645.45	368.427	2.1612	8.5715e-38	1.2424e-36
Mv08086-RA.gene	78.0893	712.403	-3.1912	9.0785e-38	1.315e-36
Mv11043-RA.gene	2113.41	605.641	1.8024	1.0023e-37	1.4508e-36
Mv05936-RA.gene	2576.08	726.288	1.8263	1.0496e-37	1.5182e-36
Mv09722-RA.gene	7.66789	700.197	-6.5303	1.0803e-37	1.5617e-36
Mv20607-RA.gene	132.021	1007.46	-2.9272	1.0863e-37	1.5693e-36
Mv15788-RA.gene	25560.9	7835.55	1.7058	1.2744e-37	1.8397e-36
Mv00307-RA.gene	5573.14	1762.53	1.661	1.3865e-37	2.0002e-36
Mv13454-RA.gene	1001.01	192.155	2.3796	1.4456e-37	2.084e-36
Mv14182-RA.gene	526.805	3613.22	-2.777	1.4662e-37	2.1123e-36
Mv20859-RA.gene	1433.63	220.683	2.6974	1.4694e-37	2.1155e-36
Mv06439-RA.gene	100.952	947.924	-3.2377	1.5123e-37	2.1759e-36
Mv09971-RA.gene	49.9575	722.269	-3.8432	1.5417e-37	2.2167e-36
Mv20423-RA.gene	39.3621	577.576	-3.8758	1.575e-37	2.263e-36
Mv26273-RA.gene	2142.85	639.679	1.7447	1.6054e-37	2.3051e-36
Mv18318-RA.gene	47.4177	614.553	-3.6922	1.681e-37	2.412e-36
Mv13206-RA.gene	73.2327	757.512	-3.3763	1.9935e-37	2.8585e-36
Mv15320-RA.gene	2646.26	7126.93	-1.429	2.0376e-37	2.9198e-36
Mv17515-RA.gene	77.4544	726.739	-3.2325	2.1098e-37	3.0212e-36
Mv06025-RA.gene	627.807	2169.77	-1.7896	2.1688e-37	3.1036e-36
Mv08731-RA.gene	7497.27	2391.43	1.6484	2.4294e-37	3.4743e-36
Mv16161-RA.gene	7042.97	2533.28	1.4751	2.4424e-37	3.4904e-36
Mv03387-RA.gene	66.6118	792.463	-3.5811	2.5177e-37	3.5957e-36
Mv07918-RA.gene	152.98	977.139	-2.6755	2.622e-37	3.7421e-36
Mv25710-RA.gene	2384.9	650.464	1.8748	2.6376e-37	3.7619e-36
Mv11844-RA.gene	1754.86	479.638	1.8705	2.7511e-37	3.9212e-36
Mv00316-RA.gene	20075.5	6245.38	1.6846	2.7636e-37	3.9363e-36
Mv21191-RA.gene	148.956	977.087	-2.7107	2.7814e-37	3.959e-36
Mv04091-RA.gene	10429.1	3501.27	1.5744	3.0161e-37	4.2903e-36
Mv16800-RA.gene	2432.43	574.569	2.0818	3.4109e-37	4.8488e-36
Mv08056-RA.gene	14617	33296.3	-1.1877	3.554e-37	5.0488e-36
Mv05014-RA.gene	1239.75	236.802	2.3906	3.5631e-37	5.0583e-36
Mv14621-RA.gene	2210.43	567.731	1.9605	3.7125e-37	5.2669e-36
Mv16818-RA.gene	303.594	1426.2	-2.2302	3.7398e-37	5.3022e-36
Mv06625-RA.gene	2402.94	679.481	1.8216	3.7664e-37	5.3363e-36
Mv11083-RA.gene	71.7493	794.403	-3.4609	3.8986e-37	5.52e-36
Mv08243-RA.gene	152.32	947.535	-2.6355	4.0504e-37	5.7311e-36
Mv07103-RA.gene	107.491	878.364	-3.0352	4.2413e-37	5.9973e-36
Mv25085-RA.gene	5089.91	1696.59	1.585	4.4074e-37	6.2281e-36
Mv12022-RA.gene	44564.4	14756.5	1.5945	4.4275e-37	6.2481e-36
Mv06771-RA.gene	9500.58	2776.16	1.7748	4.4262e-37	6.2481e-36
Mv21839-RA.gene	288.481	1527.57	-2.4022	4.5e-37	6.3463e-36
Mv11157-RA.gene	243.429	1211.14	-2.3143	4.5425e-37	6.402e-36
Mv21849-RA.gene	2698.6	802.875	1.7479	5.0773e-37	7.151e-36
Mv15172-RA.gene	221.908	1214.34	-2.4542	5.1179e-37	7.2034e-36
Mv13033-RA.gene	181.615	1087.08	-2.5801	5.1586e-37	7.2559e-36
Mv07538-RA.gene	3343.18	975.082	1.778	5.4265e-37	7.6277e-36
Mv00570-RA.gene	148.486	992.519	-2.7384	5.8376e-37	8.2002e-36
Mv07176-RA.gene	1832.83	408.013	2.1698	6.0157e-37	8.4449e-36
Mv02440-RA.gene	3150.41	649.028	2.278	6.0756e-37	8.5234e-36
Mv00269-RA.gene	2247.08	666.422	1.7537	6.615e-37	9.274e-36
Mv10956-RA.gene	3988.35	1450.99	1.4588	7.7016e-37	1.079e-35
Mv06160-RA.gene	1015.8	3647.62	-1.8434	7.8299e-37	1.0963e-35
Mv16767-RA.gene	276.771	1391.02	-2.3315	8.4825e-37	1.1869e-35
Mv17902-RA.gene	65.754	1133.27	-4.1193	8.4925e-37	1.1875e-35
Mv12892-RA.gene	293.468	1335.96	-2.1855	9.6628e-37	1.3503e-35
Mv02521-RA.gene	697.132	2359.35	-1.7583	1.042e-36	1.4551e-35
Mv12297-RA.gene	1249.43	3752.54	-1.5871	1.056e-36	1.4737e-35
Mv10800-RA.gene	484.07	1789.67	-1.8863	1.0716e-36	1.4945e-35
Mv06169-RA.gene	3889.68	10407.2	-1.4196	1.0809e-36	1.5065e-35
Mv06862-RA.gene	2919.42	898.391	1.6996	1.092e-36	1.521e-35
Mv04714-RA.gene	587.654	2110.67	-1.8439	1.0988e-36	1.5295e-35
Mv22638-RA.gene	363.725	1535.83	-2.0774	1.1676e-36	1.6241e-35
Mv17995-RA.gene	23.9439	544.186	-4.4959	1.2197e-36	1.6956e-35
Mv03710-RA.gene	6458.63	2159.19	1.5813	1.231e-36	1.7101e-35
Mv16040-RA.gene	313.884	1509.87	-2.264	1.27e-36	1.7632e-35
Mv03318-RA.gene	746.324	104.423	2.8396	1.3445e-36	1.8654e-35
Mv01001-RA.gene	1025.43	202.854	2.3356	1.3534e-36	1.8765e-35
Mv06501-RA.gene	38146	16685.3	1.1929	1.455e-36	2.0161e-35
Mv12447-RA.gene	68.9867	664.178	-3.2689	1.4594e-36	2.0208e-35
Mv02758-RA.gene	223.532	1459.55	-2.71	1.4654e-36	2.0279e-35
Mv07500-RA.gene	4125.39	1298.87	1.6673	1.6734e-36	2.3142e-35
Mv07669-RA.gene	189.802	1059.36	-2.4826	1.8368e-36	2.5385e-35
Mv12233-RA.gene	1731.18	362.15	2.2586	1.9393e-36	2.6784e-35
Mv22662-RA.gene	65.7877	675.747	-3.361	1.9844e-36	2.739e-35
Mv13581-RA.gene	77.7597	692.992	-3.1546	2.0756e-36	2.863e-35
Mv19300-RA.gene	284.298	1569.36	-2.4674	2.1315e-36	2.9383e-35
Mv00909-RA.gene	2309.88	561.833	2.0384	2.5406e-36	3.4999e-35
Mv16951-RA.gene	137.338	917.284	-2.7411	2.9379e-36	4.0447e-35
Mv00104-RA.gene	2014.08	6811.39	-1.7585	3.0143e-36	4.1471e-35
Mv02856-RA.gene	341.085	1702.75	-2.3175	3.092e-36	4.2513e-35
Mv17997-RA.gene	324.305	1375.92	-2.0848	3.1087e-36	4.2715e-35
Mv18127-RA.gene	190.495	1083.99	-2.5088	3.197e-36	4.39e-35
Mv00734-RA.gene	137.915	969.399	-2.8175	3.2208e-36	4.4198e-35
Mv06359-RA.gene	83.6876	774.083	-3.2138	3.5237e-36	4.8324e-35
Mv15862-RA.gene	89.048	1195.3	-3.7374	3.5413e-36	4.8535e-35
Mv25103-RA.gene	91.2487	738.759	-3.0151	3.6351e-36	4.9789e-35
Mv12873-RA.gene	139.655	900.695	-2.691	3.6509e-36	4.9973e-35
Mv17529-RA.gene	1686.61	397.062	2.0863	3.7971e-36	5.1941e-35
Mv04739-RA.gene	3763.67	1276.84	1.5599	3.9257e-36	5.3666e-35
Mv25040-RA.gene	598.027	2196.37	-1.8762	4.0562e-36	5.5414e-35
Mv07584-RA.gene	1288.77	305.12	2.0774	4.2189e-36	5.7599e-35
Mv06783-RA.gene	4130.19	1243.74	1.7316	4.2577e-36	5.8092e-35
Mv11389-RA.gene	114.475	857.985	-2.9029	4.2845e-36	5.842e-35
Mv22033-RA.gene	126.917	932.678	-2.8733	4.3532e-36	5.9319e-35
Mv02704-RA.gene	13358.2	5187.68	1.3644	4.6304e-36	6.3057e-35
Mv12852-RA.gene	243.453	1186.21	-2.2859	5.405e-36	7.3559e-35
Mv00414-RA.gene	78.3946	709.518	-3.1761	5.4888e-36	7.4652e-35
Mv16691-RA.gene	579.861	2129.13	-1.8776	5.8688e-36	7.977e-35
Mv22521-RA.gene	403.261	2016.07	-2.3199	6.6734e-36	9.0648e-35
Mv05961-RA.gene	730.78	2356.27	-1.689	6.9539e-36	9.4398e-35
Mv04229-RA.gene	1071.47	3860.04	-1.8499	7.4971e-36	1.0171e-34
Mv15699-RA.gene	19.8871	521.852	-4.7256	7.7283e-36	1.0478e-34
Mv22336-RA.gene	102.091	836.793	-3.0302	7.97e-36	1.0799e-34
Mv10369-RA.gene	33026.9	10942.8	1.5936	8.3679e-36	1.1331e-34
Mv16002-RA.gene	144.066	997.267	-2.7955	8.9325e-36	1.2087e-34
Mv10405-RA.gene	954.734	173.677	2.4555	9.9269e-36	1.3425e-34
Mv07414-RA.gene	15494.3	5124.64	1.5962	1.0207e-35	1.3795e-34
Mv14942-RA.gene	542.122	2180.48	-2.0096	1.0382e-35	1.4022e-34
Mv26388-RA.gene	1340.11	220.603	2.5985	1.1505e-35	1.553e-34
Mv12987-RA.gene	89.4844	746.926	-3.0574	1.2081e-35	1.6297e-34
Mv15104-RA.gene	94.0019	843.663	-3.1722	1.2194e-35	1.6439e-34
Mv07333-RA.gene	409.873	1606.81	-1.9701	1.354e-35	1.8242e-34
Mv07422-RA.gene	545.563	2047.82	-1.9072	1.5289e-35	2.0584e-34
Mv08749-RA.gene	1352.41	345.923	1.9677	1.5997e-35	2.1525e-34
Mv07449-RA.gene	11518.2	3209.24	1.8437	1.6932e-35	2.2768e-34
Mv20668-RA.gene	277.934	1249.25	-2.1688	1.7301e-35	2.325e-34
Mv14279-RA.gene	82.5582	718.943	-3.1229	1.7437e-35	2.3418e-34
Mv12510-RA.gene	330.693	1728.76	-2.3889	1.7629e-35	2.3661e-34
Mv11104-RA.gene	114.451	982.832	-3.0966	1.7819e-35	2.3901e-34
Mv22332-RA.gene	2153.7	478.179	2.1736	1.8429e-35	2.4703e-34
Mv01949-RA.gene	1780.52	480.736	1.8904	1.8594e-35	2.4909e-34
Mv10610-RA.gene	3840.74	841.543	2.1911	1.9852e-35	2.6578e-34
Mv17736-RA.gene	725.066	2533.43	-1.8057	2.112e-35	2.8257e-34
Mv05516-RA.gene	734.852	2539.24	-1.7899	2.1306e-35	2.8488e-34
Mv07893-RA.gene	147.076	912.649	-2.6352	2.2786e-35	3.0449e-34
Mv10026-RA.gene	1484.73	338.149	2.1331	2.2929e-35	3.0621e-34
Mv17710-RA.gene	1480.65	385.417	1.9429	2.4029e-35	3.2069e-34
Mv02620-RA.gene	513.108	1941.48	-1.9209	2.5408e-35	3.3889e-34
Mv25353-RA.gene	1000.65	3168.49	-1.6635	2.5554e-35	3.4063e-34
Mv17907-RA.gene	287.894	1278.84	-2.151	2.8758e-35	3.8309e-34
Mv13825-RA.gene	23.4738	502.519	-4.4212	2.9241e-35	3.8929e-34
Mv11518-RA.gene	190.059	1124.4	-2.5615	3.0057e-35	3.999e-34
Mv20933-RA.gene	2573.99	644.083	1.999	3.0634e-35	4.0732e-34
Mv25766-RA.gene	1343.75	343.117	1.9688	3.1744e-35	4.2182e-34
Mv00390-RA.gene	262.928	1254.46	-2.2555	3.2159e-35	4.2707e-34
Mv07510-RA.gene	145.205	929.056	-2.6749	3.365e-35	4.466e-34
Mv03124-RA.gene	1105.94	226.575	2.2891	3.5085e-35	4.6535e-34
Mv11657-RA.gene	133.398	860.37	-2.6872	3.5469e-35	4.7016e-34
Mv20186-RA.gene	1342.32	346.583	1.9538	3.5638e-35	4.721e-34
Mv01720-RA.gene	81.2883	703.008	-3.1152	3.6533e-35	4.8365e-34
Mv14096-RA.gene	157.085	1043.42	-2.7358	3.8714e-35	5.1222e-34
Mv07266-RA.gene	3400.4	8171.74	-1.265	3.9251e-35	5.1899e-34
Mv14253-RA.gene	12207.7	4063.07	1.5873	3.9973e-35	5.2822e-34
Mv00758-RA.gene	258.682	1191.58	-2.2039	4.0416e-35	5.3374e-34
Mv19230-RA.gene	1436.73	348.741	2.0431	4.1268e-35	5.4465e-34
Mv06460-RA.gene	355.059	1500.1	-2.0797	4.2672e-35	5.6283e-34
Mv17542-RA.gene	797.721	2514.11	-1.6566	4.3122e-35	5.6842e-34
Mv16606-RA.gene	46.1235	690.725	-3.8922	4.3703e-35	5.7573e-34
Mv11967-RA.gene	74.3134	714.822	-3.2604	4.5055e-35	5.9285e-34
Mv15884-RA.gene	199.631	1192.87	-2.5755	4.5058e-35	5.9285e-34
Mv06805-RA.gene	497.598	2330.89	-2.2296	4.5822e-35	6.0253e-34
Mv17724-RA.gene	2729.46	943.02	1.5334	4.6944e-35	6.169e-34
Mv10339-RA.gene	3567.5	788.394	2.1777	5.5884e-35	7.3393e-34
Mv18677-RA.gene	152.461	1007.73	-2.7207	5.6755e-35	7.4491e-34
Mv10729-RA.gene	45.0428	592.025	-3.7238	5.7858e-35	7.5861e-34
Mv13570-RA.gene	4215.08	1615.74	1.3834	5.7869e-35	7.5861e-34
Mv11301-RA.gene	986.578	3105.15	-1.6537	6.098e-35	7.989e-34
Mv01895-RA.gene	287.351	1554.92	-2.4329	6.5275e-35	8.5465e-34
Mv05966-RA.gene	1085.37	3880.78	-1.8391	6.9898e-35	9.1461e-34
Mv00419-RA.gene	1304.78	255.095	2.3563	7.0929e-35	9.2754e-34
Mv11278-RA.gene	411.759	2158.04	-2.3918	7.3772e-35	9.6412e-34
Mv08828-RA.gene	322.788	1341.31	-2.0548	7.5723e-35	9.8903e-34
Mv17926-RA.gene	1029.66	170.747	2.5954	7.9401e-35	1.0364e-33
Mv09719-RA.gene	153.013	1044.8	-2.7672	8.1701e-35	1.0658e-33
Mv00781-RA.gene	58.2846	600.563	-3.3657	9.6081e-35	1.2526e-33
Mv06505-RA.gene	2021.29	5246.22	-1.3762	9.7499e-35	1.2703e-33
Mv13207-RA.gene	51284.2	19874.1	1.3676	9.7608e-35	1.271e-33
Mv04629-RA.gene	93.4494	896.319	-3.2691	1.021e-34	1.3286e-33
Mv06827-RA.gene	4881.9	1673.7	1.5445	1.0646e-34	1.3846e-33
Mv04636-RA.gene	739.737	2848.68	-1.9438	1.1348e-34	1.475e-33
Mv12361-RA.gene	236.231	1137.88	-2.2669	1.1858e-34	1.5403e-33
Mv12818-RA.gene	95.3299	727.492	-2.9318	1.2585e-34	1.6338e-33
Mv16927-RA.gene	219.131	1157.28	-2.3985	1.269e-34	1.6463e-33
Mv17716-RA.gene	894.001	2719.3	-1.6045	1.282e-34	1.6623e-33
Mv14540-RA.gene	262.797	1260.53	-2.2602	1.3147e-34	1.7036e-33
Mv18958-RA.gene	685.286	2753.9	-2.0052	1.321e-34	1.7108e-33
Mv14708-RA.gene	506.173	28.9944	4.1143	1.3627e-34	1.7637e-33
Mv16116-RA.gene	395.099	2067.65	-2.3854	1.4642e-34	1.8939e-33
Mv20807-RA.gene	341.206	1526.08	-2.1631	1.5418e-34	1.9931e-33
Mv14313-RA.gene	1325.51	259.514	2.3525	1.5911e-34	2.0555e-33
Mv17749-RA.gene	99.5515	736.708	-2.8858	1.6483e-34	2.1282e-33
Mv01913-RA.gene	1109.2	212.233	2.3856	1.8955e-34	2.4458e-33
Mv01938-RA.gene	2982.49	1006.9	1.5669	1.9061e-34	2.458e-33
Mv06097-RA.gene	2620.44	871.907	1.5877	1.9858e-34	2.5593e-33
Mv19217-RA.gene	493.386	48.9772	3.3296	2.1126e-34	2.7211e-33
Mv08512-RA.gene	11238.9	4835.19	1.2167	2.2992e-34	2.9596e-33
Mv20919-RA.gene	1200.6	248.153	2.2762	2.5157e-34	3.2364e-33
Mv18563-RA.gene	33057.7	14326.1	1.2063	2.5301e-34	3.2529e-33
Mv09319-RA.gene	1569.69	4815.43	-1.6177	2.6251e-34	3.3731e-33
Mv03418-RA.gene	280.813	1451.44	-2.367	2.7296e-34	3.5033e-33
Mv16847-RA.gene	1415.6	251.902	2.4923	2.7298e-34	3.5033e-33
Mv16266-RA.gene	6259.31	2278.16	1.4584	2.7793e-34	3.5648e-33
Mv00471-RA.gene	2313.77	542.279	2.0938	2.7869e-34	3.5724e-33
Mv00415-RA.gene	463.606	1761.58	-1.925	2.8641e-34	3.6692e-33
Mv26034-RA.gene	117.097	862.694	-2.8766	2.9396e-34	3.7637e-33
Mv00323-RA.gene	436.076	1654.91	-1.9241	3.0071e-34	3.8477e-33
Mv19467-RA.gene	907.117	182.019	2.3168	3.2236e-34	4.1223e-33
Mv04757-RA.gene	189.06	986.824	-2.3837	3.2951e-34	4.2112e-33
Mv01969-RA.gene	602.932	2007.35	-1.7348	3.4344e-34	4.3866e-33
Mv06860-RA.gene	89.4506	813.528	-3.1913	3.4937e-34	4.4596e-33
Mv14134-RA.gene	1687.41	5213.93	-1.6282	3.5023e-34	4.468e-33
Mv10976-RA.gene	352.965	1415.03	-2.0028	3.6765e-34	4.6874e-33
Mv22711-RA.gene	920.078	180.33	2.3505	3.8281e-34	4.8778e-33
Mv03237-RA.gene	155.51	1230.49	-2.9895	3.8437e-34	4.8948e-33
Mv01945-RA.gene	714.989	2548.23	-1.8346	3.9088e-34	4.9747e-33
Mv07034-RA.gene	2400.49	757.442	1.6638	4.0714e-34	5.1785e-33
Mv16147-RA.gene	317.306	1512.85	-2.2514	4.1226e-34	5.2406e-33
Mv07959-RA.gene	21.7919	492.938	-4.4927	4.2467e-34	5.3951e-33
Mv07761-RA.gene	124.79	796.657	-2.6744	4.3216e-34	5.487e-33
Mv12518-RA.gene	30.119	609.396	-4.3565	4.7263e-34	5.9974e-33
Mv10769-RA.gene	2716.3	915.461	1.5684	4.7661e-34	6.0443e-33
Mv11560-RA.gene	828.552	2833.07	-1.7729	4.8905e-34	6.1983e-33
Mv11297-RA.gene	714887	197571	1.8553	5.05e-34	6.3967e-33
Mv08236-RA.gene	171.984	935.237	-2.444	5.2075e-34	6.5923e-33
Mv22838-RA.gene	2587.79	816.654	1.6638	5.9062e-34	7.4723e-33
Mv07307-RA.gene	280.532	1404.91	-2.3236	6.143e-34	7.7674e-33
Mv06923-RA.gene	926.311	181.363	2.3516	6.3138e-34	7.9785e-33
Mv04452-RA.gene	910.951	184.08	2.3073	6.3228e-34	7.9852e-33
Mv19290-RA.gene	1549.4	435.91	1.8293	6.402e-34	8.0805e-33
Mv20701-RA.gene	3718.17	1361.45	1.4499	6.4629e-34	8.1526e-33
Mv18301-RA.gene	2837.63	974.85	1.5408	6.6459e-34	8.3785e-33
Mv00510-RA.gene	1643.8	345.712	2.2524	6.6555e-34	8.3856e-33
Mv22990-RA.gene	925.652	183.43	2.3335	6.8379e-34	8.6103e-33
Mv08002-RA.gene	175.968	1463.29	-3.0507	7.3595e-34	9.2617e-33
Mv12981-RA.gene	623.725	88.0105	2.8217	7.4937e-34	9.425e-33
Mv13852-RA.gene	279.461	1397.5	-2.3195	7.5772e-34	9.5245e-33
Mv12040-RA.gene	33.6234	536.943	-4.006	7.6863e-34	9.6559e-33
Mv02276-RA.gene	727.212	2778.85	-1.9329	7.8915e-34	9.9079e-33
Mv15779-RA.gene	166.716	930.375	-2.4817	7.9274e-34	9.9471e-33
Mv04118-RA.gene	233.831	1161.58	-2.3117	9.4103e-34	1.1801e-32
Mv19338-RA.gene	387.034	1517.05	-1.9699	9.7069e-34	1.2166e-32
Mv20171-RA.gene	119.191	783.707	-2.7154	9.9154e-34	1.242e-32
Mv15867-RA.gene	2827.57	952.963	1.5694	9.9407e-34	1.2444e-32
Mv00154-RA.gene	68.4679	820.118	-3.5726	1.0047e-33	1.257e-32
Mv11781-RA.gene	5661.12	2156.68	1.3919	1.0244e-33	1.2809e-32
Mv06779-RA.gene	626.314	79.6509	2.9802	1.0386e-33	1.2979e-32
Mv09459-RA.gene	29.9542	616.462	-4.3753	1.1258e-33	1.406e-32
Mv10645-RA.gene	685.267	2289.28	-1.7405	1.1875e-33	1.4823e-32
Mv03183-RA.gene	1365.92	331.682	2.04	1.2466e-33	1.5551e-32
Mv10601-RA.gene	139.689	957.902	-2.7736	1.2662e-33	1.5786e-32
Mv19206-RA.gene	113.642	855.88	-2.9179	1.2943e-33	1.6127e-32
Mv01976-RA.gene	67.6344	628.333	-3.2191	1.3423e-33	1.6715e-32
Mv00217-RA.gene	160.104	1158.51	-2.8502	1.3761e-33	1.7127e-32
Mv07123-RA.gene	2029.56	653.576	1.6347	1.4187e-33	1.7646e-32
Mv00469-RA.gene	6283.87	1932.43	1.7012	1.6853e-33	2.0951e-32
Mv18900-RA.gene	3547.05	1251.01	1.5039	1.7285e-33	2.1474e-32
Mv10903-RA.gene	41288.5	14039.5	1.5564	1.9862e-33	2.4662e-32
Mv02511-RA.gene	3597.7	777.016	2.2114	1.995e-33	2.4757e-32
Mv05367-RA.gene	8285.27	2442.34	1.7624	2.0064e-33	2.4884e-32
Mv14709-RA.gene	1490.4	4112.09	-1.4646	2.1128e-33	2.6188e-32
Mv08898-RA.gene	350.507	1384.83	-1.9825	2.23e-33	2.7625e-32
Mv15783-RA.gene	774.416	3365.48	-2.1184	2.3119e-33	2.8624e-32
Mv08801-RA.gene	17.1825	587.244	-5.1265	2.3798e-33	2.9447e-32
Mv13586-RA.gene	123.66	998.187	-3.0106	2.4463e-33	3.0252e-32
Mv17681-RA.gene	48.1351	562.652	-3.5424	2.4879e-33	3.0749e-32
Mv20818-RA.gene	248.154	1395.17	-2.4879	2.5961e-33	3.2068e-32
Mv16969-RA.gene	247.064	1216.59	-2.3019	2.652e-33	3.2739e-32
Mv16168-RA.gene	214.613	1440.41	-2.7427	2.7352e-33	3.3747e-32
Mv01441-RA.gene	28.9897	500.27	-4.1171	2.8837e-33	3.5558e-32
Mv07055-RA.gene	121.237	958.661	-2.9775	2.9158e-33	3.5934e-32
Mv00559-RA.gene	47.8054	610.607	-3.6656	2.9885e-33	3.6809e-32
Mv07365-RA.gene	145.816	1098.47	-2.9079	3.1314e-33	3.8546e-32
Mv09005-RA.gene	65.0947	711.444	-3.4581	3.4078e-33	4.1925e-32
Mv00171-RA.gene	17728.9	7167.5	1.3065	3.4455e-33	4.2364e-32
Mv08513-RA.gene	4210.21	1574.72	1.4188	3.4504e-33	4.2399e-32
Mv00147-RA.gene	1667.33	468.666	1.8296	3.5026e-33	4.3016e-32
Mv17382-RA.gene	321.896	1528.34	-2.2498	3.5094e-33	4.3075e-32
Mv16515-RA.gene	454.726	1698.7	-1.9005	3.5576e-33	4.3642e-32
Mv19248-RA.gene	210.852	1022.31	-2.2773	3.5987e-33	4.4121e-32
Mv10792-RA.gene	233.279	1089.49	-2.2228	3.6392e-33	4.4591e-32
Mv16833-RA.gene	113.889	896.57	-2.9823	4.0262e-33	4.9278e-32
Mv16379-RA.gene	6108.34	1995.42	1.614	4.0259e-33	4.9278e-32
Mv02208-RA.gene	651.805	3601.42	-2.4679	4.2543e-33	5.2039e-32
Mv07639-RA.gene	3907.2	1282.84	1.6067	4.3071e-33	5.2656e-32
Mv20184-RA.gene	59.7436	670.087	-3.4962	4.3659e-33	5.3344e-32
Mv12933-RA.gene	2891.3	995.115	1.5381	4.4979e-33	5.4925e-32
Mv04789-RA.gene	387.083	1496.55	-1.9513	4.8906e-33	5.9686e-32
Mv14114-RA.gene	1957.45	487.416	2.0052	4.952e-33	6.0401e-32
Mv22252-RA.gene	2955.89	838.146	1.8175	5.1882e-33	6.3245e-32
Mv20021-RA.gene	15001.1	6203.72	1.2739	5.5429e-33	6.7531e-32
Mv21505-RA.gene	1868.49	550.187	1.7633	5.7326e-33	6.9803e-32
Mv18891-RA.gene	302.571	1309.74	-2.1126	5.7467e-33	6.9934e-32
Mv20557-RA.gene	421.109	24.9578	4.0726	5.7543e-33	6.9987e-32
Mv14359-RA.gene	920.243	184.929	2.3141	5.8523e-33	7.1138e-32
Mv25014-RA.gene	138.114	839.087	-2.6021	5.9246e-33	7.1977e-32
Mv18371-RA.gene	1108.14	177.422	2.6434	6.187e-33	7.5122e-32
Mv09097-RA.gene	1842.41	335.852	2.459	6.7329e-33	8.1703e-32
Mv11834-RA.gene	84.7926	659.109	-2.9591	6.8228e-33	8.2747e-32
Mv19176-RA.gene	1253.83	3433.66	-1.4531	6.9446e-33	8.4177e-32
Mv09849-RA.gene	167.302	1037.3	-2.6284	7.0914e-33	8.5908e-32
Mv11668-RA.gene	207.382	1121.11	-2.4316	7.383e-33	8.939e-32
Mv08436-RA.gene	371.417	1437.16	-1.9519	7.454e-33	9.0198e-32
Mv07250-RA.gene	2172.6	477.405	2.1842	7.5404e-33	9.1192e-32
Mv13524-RA.gene	3806.68	1446.38	1.3963	7.5526e-33	9.1288e-32
Mv11520-RA.gene	2277.27	735.088	1.6322	7.708e-33	9.3114e-32
Mv12934-RA.gene	6135.73	1706.18	1.8463	8.2065e-33	9.908e-32
Mv11060-RA.gene	2642.39	916.297	1.5274	9.0884e-33	1.0967e-31
Mv00251-RA.gene	286.377	1207.51	-2.0756	9.3951e-33	1.133e-31
Mv18642-RA.gene	5645.12	14194.6	-1.3304	9.5729e-33	1.1538e-31
Mv16378-RA.gene	865.569	161.191	2.4238	9.8636e-33	1.1882e-31
Mv07682-RA.gene	153.755	886.557	-2.5259	9.9079e-33	1.1929e-31
Mv18676-RA.gene	1852.91	324.246	2.5149	9.9966e-33	1.2029e-31
Mv12998-RA.gene	137.586	855.687	-2.6398	1.0248e-32	1.2324e-31
Mv09015-RA.gene	188.178	951.376	-2.3376	1.0504e-32	1.2625e-31
Mv00724-RA.gene	821.268	142.613	2.5247	1.1463e-32	1.377e-31
Mv00635-RA.gene	9832.61	3886.09	1.3394	1.2041e-32	1.4456e-31
Mv12289-RA.gene	49.9237	650.11	-3.714	1.2073e-32	1.4487e-31
Mv14025-RA.gene	536.103	2403.12	-2.1663	1.2489e-32	1.4977e-31
Mv22827-RA.gene	1324.21	350.709	1.9172	1.2799e-32	1.534e-31
Mv23011-RA.gene	371.209	1964.38	-2.4064	1.2895e-32	1.5446e-31
Mv06825-RA.gene	5253.88	2118.81	1.3103	1.3435e-32	1.6084e-31
Mv07360-RA.gene	3748.82	1450.41	1.3702	1.3685e-32	1.6375e-31
Mv10771-RA.gene	47.3596	571.673	-3.6013	1.4127e-32	1.6893e-31
Mv14890-RA.gene	241.49	1261.82	-2.3883	1.5372e-32	1.8373e-31
Mv08753-RA.gene	135.739	826.099	-2.6067	1.569e-32	1.8742e-31
Mv19538-RA.gene	167.913	1326.62	-2.9771	1.6207e-32	1.9348e-31
Mv25166-RA.gene	561.097	2156.01	-1.9406	1.6388e-32	1.9554e-31
Mv07243-RA.gene	67.5763	759.326	-3.4996	1.701e-32	2.0285e-31
Mv12206-RA.gene	96.5998	694.29	-2.8439	1.7281e-32	2.0597e-31
Mv19324-RA.gene	348.52	1380.17	-1.9865	1.7965e-32	2.14e-31
Mv06666-RA.gene	96.5998	741.341	-2.9394	1.8463e-32	2.1981e-31
Mv04019-RA.gene	9689.85	4093.52	1.2431	1.8567e-32	2.2093e-31
Mv08708-RA.gene	89.6492	690.432	-2.9423	1.9081e-32	2.2692e-31
Mv22104-RA.gene	96.0135	952.599	-3.3184	2.0212e-32	2.4023e-31
Mv16493-RA.gene	443.991	1679.19	-1.9188	2.0521e-32	2.4376e-31
Mv04133-RA.gene	267.15	1149.15	-2.1051	2.058e-32	2.4433e-31
Mv02439-RA.gene	901.834	174.691	2.3712	2.1882e-32	2.5964e-31
Mv00022-RA.gene	183.932	961.706	-2.3849	2.1953e-32	2.6035e-31
Mv19409-RA.gene	614.574	91.3812	2.7525	2.2387e-32	2.6534e-31
Mv11052-RA.gene	36.9629	544.029	-3.8782	2.3494e-32	2.7832e-31
Mv12951-RA.gene	25.9555	513.557	-4.3142	2.3913e-32	2.8312e-31
Mv02796-RA.gene	396.045	1548.5	-1.9685	2.4005e-32	2.8405e-31
Mv17228-RA.gene	40.1619	508.53	-3.6642	2.9812e-32	3.5256e-31
Mv02383-RA.gene	32.4116	489.209	-3.9132	3.1862e-32	3.766e-31
Mv10764-RA.gene	1495.3	274.803	2.4442	3.2692e-32	3.862e-31
Mv16183-RA.gene	1137.26	287.097	1.9865	3.2963e-32	3.8918e-31
Mv21771-RA.gene	35292.3	8142.13	2.1158	3.376e-32	3.9837e-31
Mv16073-RA.gene	5383.88	1432.13	1.9102	3.5849e-32	4.228e-31
Mv07499-RA.gene	5586.03	1748.44	1.6758	3.9479e-32	4.6535e-31
Mv22891-RA.gene	17.8175	540.295	-4.9453	4.1803e-32	4.9248e-31
Mv14561-RA.gene	1009.91	173.308	2.5386	4.2877e-32	5.0485e-31
Mv20617-RA.gene	11.337	467.253	-5.3646	4.4024e-32	5.1806e-31
Mv02630-RA.gene	221.414	1056.62	-2.2556	4.4206e-32	5.1993e-31
Mv21943-RA.gene	7907.95	2513.74	1.6536	4.4395e-32	5.2186e-31
Mv19245-RA.gene	24142.2	4360.15	2.4688	4.5608e-32	5.3583e-31
Mv11985-RA.gene	1653.6	396.613	2.0585	4.6073e-32	5.4099e-31
Mv03405-RA.gene	1243.03	293.484	2.0826	5.0915e-32	5.9752e-31
Mv15524-RA.gene	2602.64	791.503	1.7168	5.5345e-32	6.4915e-31
Mv11309-RA.gene	20.5801	581.067	-4.7936	5.5876e-32	6.5502e-31
Mv12973-RA.gene	145.006	841.224	-2.5385	6.0405e-32	7.0772e-31
Mv04768-RA.gene	429.75	1632.43	-1.9267	6.6895e-32	7.8334e-31
Mv12916-RA.gene	850.631	133.311	2.6791	6.816e-32	7.9771e-31
Mv00660-RA.gene	323.117	1276.65	-1.9824	6.9051e-32	8.077e-31
Mv09769-RA.gene	255.187	1316.17	-2.3639	7.4065e-32	8.6587e-31
Mv20825-RA.gene	491.597	1699.6	-1.79	7.4567e-32	8.7126e-31
Mv16341-RA.gene	35.4458	488.919	-3.7835	7.4689e-32	8.7221e-31
Mv20954-RA.gene	1962.31	630.316	1.6379	7.552e-32	8.8144e-31
Mv04202-RA.gene	242.58	1245.06	-2.357	7.6596e-32	8.9351e-31
Mv09065-RA.gene	7638.88	3344.74	1.1914	8.9117e-32	1.039e-30
Mv07805-RA.gene	372.232	1791.86	-2.2697	8.9786e-32	1.0462e-30
Mv21179-RA.gene	134.008	1020.02	-2.9239	9.1551e-32	1.0662e-30
Mv20659-RA.gene	3303.56	1042.12	1.6638	9.2288e-32	1.0742e-30
Mv12188-RA.gene	227.739	1155.05	-2.3397	9.3082e-32	1.0829e-30
Mv04773-RA.gene	806.369	2864.23	-1.8299	9.6455e-32	1.1215e-30
Mv25555-RA.gene	291.637	1380.7	-2.2456	9.7769e-32	1.1362e-30
Mv08711-RA.gene	855.279	159.123	2.4266	1.0264e-31	1.1922e-30
Mv03467-RA.gene	73.8676	637.437	-3.1139	1.0356e-31	1.2021e-30
Mv00764-RA.gene	23000.7	9762.83	1.2363	1.1295e-31	1.3105e-30
Mv23004-RA.gene	1729.01	460.015	1.91	1.1757e-31	1.3633e-30
Mv06459-RA.gene	301.112	1318.39	-2.1284	1.2409e-31	1.4381e-30
Mv06233-RA.gene	48.7119	546.349	-3.4927	1.2554e-31	1.4542e-30
Mv02743-RA.gene	1583.83	474.285	1.739	1.28e-31	1.4818e-30
Mv18418-RA.gene	565.218	1892.86	-1.7441	1.2868e-31	1.4889e-30
Mv25090-RA.gene	703.085	2168.21	-1.6251	1.29e-31	1.4918e-30
Mv00911-RA.gene	1895.94	604.591	1.6493	1.3211e-31	1.5269e-30
Mv18172-RA.gene	964.675	194.118	2.3135	1.4202e-31	1.6406e-30
Mv06946-RA.gene	90.6381	698.423	-2.9503	1.4578e-31	1.6832e-30
Mv11349-RA.gene	1400.4	3805.34	-1.4425	1.524e-31	1.7586e-30
Mv20016-RA.gene	4889.82	1724.25	1.504	1.5767e-31	1.8185e-30
Mv12481-RA.gene	26.2027	518.855	-4.3245	1.5968e-31	1.8406e-30
Mv18787-RA.gene	42.1491	519.392	-3.6189	1.7034e-31	1.9624e-30
Mv22112-RA.gene	99.353	791.966	-3.0007	1.7354e-31	1.9982e-30
Mv20454-RA.gene	586.336	2123.48	-1.8551	1.7895e-31	2.0594e-30
Mv10108-RA.gene	136.069	829.041	-2.6101	1.7961e-31	2.0659e-30
Mv00763-RA.gene	31.859	482.799	-3.9238	1.8297e-31	2.1034e-30
Mv05532-RA.gene	4693.88	1762.61	1.4137	1.8646e-31	2.1424e-30
Mv07716-RA.gene	2858.16	1004.87	1.508	1.9638e-31	2.2551e-30
Mv22522-RA.gene	212.015	1135.41	-2.418	1.9784e-31	2.2707e-30
Mv03926-RA.gene	105.421	883.857	-3.0723	1.9932e-31	2.2865e-30
Mv01187-RA.gene	2029.93	5264.1	-1.3752	2.0006e-31	2.2938e-30
Mv20563-RA.gene	425.538	1509.24	-1.8262	2.0943e-31	2.3999e-30
Mv08053-RA.gene	881.403	2877.28	-1.7061	2.1337e-31	2.4437e-30
Mv09806-RA.gene	3883.04	1174.21	1.7252	2.2334e-31	2.5565e-30
Mv12638-RA.gene	370.196	1534.55	-2.053	2.2565e-31	2.5816e-30
Mv16673-RA.gene	73.9257	609.846	-3.0423	2.2739e-31	2.6001e-30
Mv15712-RA.gene	2259.95	778.819	1.5374	2.335e-31	2.6685e-30
Mv14606-RA.gene	988.231	203.97	2.2767	2.3521e-31	2.6866e-30
Mv21089-RA.gene	72.8207	613.404	-3.0761	2.3962e-31	2.7356e-30
Mv01075-RA.gene	68.7976	680.297	-3.2981	2.5502e-31	2.9098e-30
Mv13803-RA.gene	354262	136548	1.3754	2.6296e-31	2.9988e-30
Mv07419-RA.gene	296.973	1257.78	-2.0809	2.7626e-31	3.1489e-30
Mv00108-RA.gene	2423.53	575.696	2.0736	2.8611e-31	3.2594e-30
Mv19132-RA.gene	170.385	885.429	-2.3785	2.8685e-31	3.2661e-30
Mv03197-RA.gene	238.557	1480.94	-2.6304	2.9407e-31	3.3465e-30
Mv11656-RA.gene	8412.15	1989.83	2.0796	3.0632e-31	3.484e-30
Mv19901-RA.gene	5790.36	2428.08	1.2537	3.1359e-31	3.5648e-30
Mv14263-RA.gene	2253.04	764.283	1.5597	3.3044e-31	3.7544e-30
Mv07247-RA.gene	4064.29	1551.76	1.3889	3.563e-31	4.046e-30
Mv07368-RA.gene	2217.65	736.345	1.5898	3.7145e-31	4.2158e-30
Mv11068-RA.gene	75.0308	650.21	-3.1103	3.9184e-31	4.4448e-30
Mv14126-RA.gene	3254.03	960.325	1.7619	3.9932e-31	4.5273e-30
Mv08767-RA.gene	271.875	1322.8	-2.2798	4.0619e-31	4.6028e-30
Mv02028-RA.gene	635.377	2132.28	-1.7459	4.0998e-31	4.6432e-30
Mv26338-RA.gene	720.747	2315.55	-1.6835	4.1893e-31	4.7421e-30
Mv00506-RA.gene	146.713	995.583	-2.7675	4.2615e-31	4.8213e-30
Mv07192-RA.gene	1734.94	514.443	1.7536	4.2645e-31	4.8222e-30
Mv01795-RA.gene	384.378	1464.46	-1.9304	4.6269e-31	5.2292e-30
Mv10372-RA.gene	5407.86	1930.26	1.4863	4.7786e-31	5.3978e-30
Mv08390-RA.gene	20.522	438.621	-4.4226	4.8756e-31	5.5044e-30
Mv17193-RA.gene	61.2027	980.954	-4.015	4.9128e-31	5.5435e-30
Mv00908-RA.gene	4149.24	1430.54	1.5365	5.2895e-31	5.9654e-30
Mv19414-RA.gene	2278.13	5421.43	-1.2508	5.317e-31	5.9933e-30
Mv04761-RA.gene	1503.18	383.091	1.972	5.3572e-31	6.0354e-30
Mv14831-RA.gene	126.472	762.584	-2.5926	5.5591e-31	6.2596e-30
Mv10670-RA.gene	318.319	1242.13	-1.9641	5.9372e-31	6.6804e-30
Mv13561-RA.gene	1841.72	595.774	1.6285	5.9391e-31	6.6804e-30
Mv08465-RA.gene	79.5821	659.755	-3.0464	6.0935e-31	6.8504e-30
Mv19187-RA.gene	4007.6	1503.13	1.4149	6.3289e-31	7.1114e-30
Mv07661-RA.gene	29.1545	492.481	-4.0909	6.7956e-31	7.6317e-30
Mv08220-RA.gene	264.173	1245.86	-2.2374	7.3689e-31	8.2712e-30
Mv15943-RA.gene	1293.14	328.763	1.9747	7.5449e-31	8.4643e-30
Mv04717-RA.gene	3354.58	1199.62	1.4839	7.5779e-31	8.4969e-30
Mv04795-RA.gene	413.319	1617.07	-1.9673	7.6342e-31	8.5556e-30
Mv02713-RA.gene	2590.92	914.241	1.5021	7.6604e-31	8.5805e-30
Mv09915-RA.gene	981.867	218.228	2.1709	7.8196e-31	8.7542e-30
Mv15342-RA.gene	551.952	1787.15	-1.6954	7.842e-31	8.7747e-30
Mv22909-RA.gene	640.151	2166.29	-1.7575	8.2018e-31	9.1725e-30
Mv04744-RA.gene	176.89	1061.95	-2.589	8.253e-31	9.2249e-30
Mv00367-RA.gene	143.572	834.393	-2.5416	8.3749e-31	9.3563e-30
Mv11519-RA.gene	106.502	753.168	-2.822	8.7907e-31	9.8157e-30
Mv09347-RA.gene	105.504	819.659	-2.9637	8.992e-31	1.0033e-29
Mv10169-RA.gene	205.904	1371.38	-2.7396	8.9948e-31	1.0033e-29
Mv02579-RA.gene	194.765	1044.13	-2.4248	9.0066e-31	1.0041e-29
Mv18274-RA.gene	161.505	854.744	-2.4029	9.7671e-31	1.0883e-29
Mv09142-RA.gene	33.4585	494.572	-3.891	9.7884e-31	1.0901e-29
Mv09184-RA.gene	1182.63	3789.11	-1.679	9.8679e-31	1.0984e-29
Mv12440-RA.gene	379.754	1460	-1.9415	1.0821e-30	1.2039e-29
Mv21392-RA.gene	821.055	167.759	2.2899	1.1294e-30	1.2559e-29
Mv01190-RA.gene	134.304	781.272	-2.5422	1.2839e-30	1.4269e-29
Mv06180-RA.gene	89.0386	684.28	-2.9463	1.4472e-30	1.6076e-29
Mv19143-RA.gene	162.577	904.713	-2.4782	1.5115e-30	1.6781e-29
Mv19533-RA.gene	177.5	938.859	-2.4041	1.5189e-30	1.6854e-29
Mv14882-RA.gene	76.2426	600.47	-2.9761	1.5216e-30	1.6876e-29
Mv12052-RA.gene	707.224	130.88	2.4361	1.534e-30	1.7005e-29
Mv06140-RA.gene	30138.7	14254.8	1.0802	1.6053e-30	1.7786e-29
Mv14727-RA.gene	379.521	1448.37	-1.9336	1.6172e-30	1.7908e-29
Mv10640-RA.gene	2477.28	810.272	1.6117	1.6501e-30	1.8263e-29
Mv07597-RA.gene	79.5821	647.86	-3.0205	1.748e-30	1.9334e-29
Mv20621-RA.gene	269.573	1168.01	-2.1171	1.7487e-30	1.9334e-29
Mv22382-RA.gene	561.888	1810.15	-1.6873	1.752e-30	1.9361e-29
Mv02712-RA.gene	268.972	1137.21	-2.0792	1.7693e-30	1.9542e-29
Mv08706-RA.gene	82.2285	644.221	-2.9687	1.8348e-30	2.0255e-29
Mv02246-RA.gene	77.9488	683.773	-3.1391	1.8842e-30	2.0789e-29
Mv09318-RA.gene	1380.39	394.631	1.8058	2.1195e-30	2.3373e-29
Mv17071-RA.gene	211.429	995.119	-2.236	2.2159e-30	2.4424e-29
Mv15269-RA.gene	6522.55	2382.07	1.4531	2.2383e-30	2.4658e-29
Mv04089-RA.gene	1053.3	3213.79	-1.6101	2.4114e-30	2.6551e-29
Mv07495-RA.gene	797.13	2481.42	-1.6377	2.4423e-30	2.6878e-29
Mv12284-RA.gene	183.709	934.614	-2.3472	2.4719e-30	2.719e-29
Mv12207-RA.gene	65.0366	1000.3	-3.9543	2.4997e-30	2.7482e-29
Mv03259-RA.gene	45.9006	508.054	-3.4643	2.5657e-30	2.8192e-29
Mv20885-RA.gene	47.5825	509.265	-3.4185	2.6134e-30	2.8702e-29
Mv25042-RA.gene	485.64	2722.96	-2.4849	2.6159e-30	2.8715e-29
Mv22968-RA.gene	415.117	1551.64	-1.9007	2.6215e-30	2.8761e-29
Mv15455-RA.gene	290.929	1168.28	-2.0051	2.7423e-30	3.0071e-29
Mv09747-RA.gene	1191.44	266.753	2.1568	2.7779e-30	3.0445e-29
Mv00524-RA.gene	2294.47	812.336	1.4978	2.8029e-30	3.0705e-29
Mv19551-RA.gene	14964.4	6000.08	1.3184	2.919e-30	3.196e-29
Mv08790-RA.gene	286.716	1382.89	-2.2674	2.9514e-30	3.2297e-29
Mv17438-RA.gene	112.876	771.456	-2.7706	2.9933e-30	3.274e-29
Mv13214-RA.gene	1178.09	276.977	2.0867	3.1496e-30	3.4432e-29
Mv12902-RA.gene	101.786	678.534	-2.7349	3.1808e-30	3.4754e-29
Mv10497-RA.gene	7941.19	3537.25	1.1668	3.4041e-30	3.7176e-29
Mv20453-RA.gene	447.248	1530.45	-1.7744	3.5389e-30	3.8628e-29
Mv14135-RA.gene	165.8	1043.88	-2.6588	3.651e-30	3.9832e-29
Mv12868-RA.gene	8647.35	3547.76	1.2852	3.6718e-30	4.0038e-29
Mv05891-RA.gene	122.531	772.825	-2.6535	4.2398e-30	4.6208e-29
Mv21141-RA.gene	2845.13	1039.49	1.4523	4.4008e-30	4.7938e-29
Mv01577-RA.gene	5838.62	2498.56	1.2243	4.4482e-30	4.843e-29
Mv06632-RA.gene	28.7424	451.403	-3.9737	4.517e-30	4.9154e-29
Mv10188-RA.gene	772.74	147.578	2.3916	4.7565e-30	5.1733e-29
Mv02616-RA.gene	34.8932	472.421	-3.7621	5.0555e-30	5.4958e-29
Mv20824-RA.gene	203.984	958.431	-2.232	5.4394e-30	5.9102e-29
Mv02791-RA.gene	109.948	696.084	-2.6641	5.5568e-30	6.0346e-29
Mv16395-RA.gene	317.8	1346.33	-2.0809	6.0903e-30	6.6107e-29
Mv25016-RA.gene	269.805	1464.24	-2.4386	6.104e-30	6.6222e-29
Mv18565-RA.gene	133.092	753.411	-2.5011	6.9128e-30	7.4958e-29
Mv20100-RA.gene	248.755	1093.06	-2.1343	7.3023e-30	7.9142e-29
Mv05207-RA.gene	19391.7	48272.3	-1.3158	7.528e-30	8.1546e-29
Mv14066-RA.gene	19910.9	8517.6	1.2251	7.908e-30	8.5619e-29
Mv12153-RA.gene	5771.58	2432.61	1.2468	7.9979e-30	8.6549e-29
Mv10974-RA.gene	451.106	1624.72	-1.8493	8.0286e-30	8.6837e-29
Mv10064-RA.gene	228.563	1021.94	-2.1596	8.1922e-30	8.8562e-29
Mv12800-RA.gene	2751.78	899.4	1.6129	8.4638e-30	9.1452e-29
Mv12767-RA.gene	428.252	1745.51	-2.0252	9.6661e-30	1.0439e-28
Mv06107-RA.gene	42.4787	483.386	-3.5109	9.7238e-30	1.0496e-28
Mv15257-RA.gene	53.1565	602.295	-3.4958	1.029e-29	1.1102e-28
Mv13058-RA.gene	12480	26352	-1.0783	1.0551e-29	1.1378e-28
Mv07191-RA.gene	659.666	1999.3	-1.6002	1.0802e-29	1.1642e-28
Mv09969-RA.gene	2193.58	723.745	1.6005	1.0945e-29	1.179e-28
Mv10770-RA.gene	93.8128	650.124	-2.7935	1.1073e-29	1.1922e-28
Mv06060-RA.gene	2533.93	565.758	2.1627	1.1438e-29	1.2309e-28
Mv14717-RA.gene	54.0386	596.482	-3.4599	1.1898e-29	1.2798e-28
Mv12176-RA.gene	1698.19	424.461	1.9996	1.1924e-29	1.2819e-28
Mv00994-RA.gene	1511.84	413.18	1.8731	1.2238e-29	1.315e-28
Mv11322-RA.gene	187.131	917.482	-2.2922	1.2247e-29	1.3153e-28
Mv14284-RA.gene	19.7803	565.675	-4.81	1.2825e-29	1.3767e-28
Mv11103-RA.gene	521.775	1696.6	-1.7015	1.3229e-29	1.4194e-28
Mv26466-RA.gene	665.249	2080.99	-1.6444	1.411e-29	1.5131e-28
Mv10969-RA.gene	40.9616	477.461	-3.5452	1.424e-29	1.5263e-28
Mv13314-RA.gene	958.79	236.813	2.0172	1.4353e-29	1.5377e-28
Mv00267-RA.gene	210.886	1116.15	-2.401	1.4852e-29	1.5903e-28
[truncated: 5,273 more rows]

## Sheet: S3E
Table S3E. List of differentially expressed genes under low pH treatment. Genes related to epigenetic processes are highlighted in yellow.
Gene ID	Low pH readcount	Control readcount	Log2FoldChange	pval	padj
Mv16633-RA.gene	116002	28729.3	2.0135	0	0
Mv12211-RA.gene	64091.6	15599.4	2.0387	0	0
Mv18369-RA.gene	13008.2	2272.81	2.5168	0	0
Mv07358-RA.gene	26938.8	4013.49	2.7468	0	0
Mv16634-RA.gene	7476.11	807.536	3.2107	0	0
Mv05419-RA.gene	5112.34	507.009	3.334	0	0
Mv14439-RA.gene	5469.43	522.611	3.3876	0	0
Mv11908-RA.gene	56808.1	4926.71	3.5274	0	0
Mv00827-RA.gene	137948	8358.95	4.0446	0	0
Mv00826-RA.gene	76875.4	4207.49	4.1914	0	0
Mv00822-RA.gene	105486	4905.12	4.4266	0	0
Mv21969-RA.gene	24513.4	6803.28	1.8494	3.4174e-271	6.132e-268
Mv21462-RA.gene	9661.61	1669.34	2.5332	3.6057e-269	5.9721e-266
Mv09348-RA.gene	16658.6	50859.6	-1.6101	1.3705e-241	2.1078e-238
Mv15947-RA.gene	16704.1	4564.61	1.8718	4.5821e-232	6.5774e-229
Mv11305-RA.gene	19529.1	6216.31	1.6515	6.5182e-224	8.7718e-221
Mv19239-RA.gene	18521.2	5090.34	1.8635	2.8323e-204	3.5873e-201
Mv25138-RA.gene	25096.1	9957.82	1.3335	6.4214e-165	7.6814e-162
Mv21461-RA.gene	18085.6	50944.2	-1.4938	1.3952e-162	1.5811e-159
Mv05187-RA.gene	20751.4	7271.02	1.5131	2.1402e-157	2.3041e-154
Mv15385-RA.gene	31020.1	12672.4	1.2916	6.4314e-152	6.5944e-149
Mv09131-RA.gene	5469.33	1452.94	1.9123	1.1083e-145	1.0847e-142
Mv11307-RA.gene	4346.82	921.824	2.2376	4.4395e-142	4.1562e-139
Mv18886-RA.gene	85499.3	35409.9	1.2718	1.7368e-139	1.5582e-136
Mv17941-RA.gene	14748.9	5790.87	1.3488	2.6616e-135	2.2924e-132
Mv06567-RA.gene	18280.4	7027.21	1.3793	2.7895e-127	2.3101e-124
Mv14568-RA.gene	8275.07	2818.47	1.5539	6.7434e-125	5.3778e-122
Mv05480-RA.gene	2207.02	6756.24	-1.6136	1.4224e-120	1.0939e-117
Mv17185-RA.gene	7085.54	17137.7	-1.2738	3.7392e-114	2.6838e-111
Mv15287-RA.gene	2089.48	280.718	2.8951	3.67e-114	2.6838e-111
Mv09827-RA.gene	15814.9	6498.21	1.283	6.9631e-107	4.8364e-104
Mv14000-RA.gene	5919.79	14340.7	-1.2765	1.0692e-103	7.1946e-101
Mv25537-RA.gene	2228.41	413.419	2.431	5.7996e-100	3.7842e-97
Mv20903-RA.gene	12663.8	25897.1	-1.0319	1.6848e-97	1.067e-94
Mv00453-RA.gene	12837.2	5222.59	1.2972	7.95e-97	4.8909e-94
Mv14368-RA.gene	166.702	1394.71	-3.0639	1.129e-94	6.7526e-92
Mv01210-RA.gene	7803.31	2320.88	1.7489	3.4929e-93	2.0327e-90
Mv04867-RA.gene	6762.18	14201.1	-1.0702	1.281e-87	7.2585e-85
Mv08648-RA.gene	6776.68	2424.34	1.4834	1.2179e-81	6.5561e-79
Mv09334-RA.gene	4657.9	10543	-1.178	8.8163e-81	4.63e-78
Mv14766-RA.gene	10111.7	4696.49	1.1065	1.7153e-80	8.7936e-78
Mv16082-RA.gene	13417.5	27195	-1.0192	7.8854e-79	3.9486e-76
Mv14221-RA.gene	391.95	1902.02	-2.282	1.9511e-78	9.548e-76
Mv14126-RA.gene	730.796	2627.9	-1.8442	1.0221e-72	4.8906e-70
Mv22147-RA.gene	2477.07	6110.46	-1.3036	1.6555e-71	7.7491e-69
Mv20819-RA.gene	465.325	1858.13	-1.999	6.3397e-68	2.7858e-65
Mv08012-RA.gene	5550.57	2332.86	1.2503	4.9213e-66	2.1193e-63
Mv05346-RA.gene	1915.76	4630.32	-1.2728	1.005e-65	4.2432e-63
Mv16180-RA.gene	5161.76	1909.79	1.4348	6.8164e-59	2.5749e-56
Mv00833-RA.gene	6694.92	3223.86	1.0545	7.2829e-58	2.6579e-55
Mv15437-RA.gene	1411.65	305.316	2.21	6.6584e-57	2.3124e-54
Mv17735-RA.gene	9254.86	18671.6	-1.0124	1.9941e-56	6.7088e-54
Mv18939-RA.gene	12959.9	6228.25	1.0574	2.1088e-56	6.9857e-54
Mv16345-RA.gene	8639.8	17452.6	-1.0142	2.3059e-56	7.523e-54
Mv03248-RA.gene	5529.25	2440.96	1.1799	1.3521e-54	4.2192e-52
Mv09143-RA.gene	6076.46	2776.43	1.1304	7.9661e-53	2.4159e-50
Mv11104-RA.gene	665.075	1973.84	-1.5699	1.7531e-50	5.1709e-48
Mv10413-RA.gene	2168.7	612.659	1.8232	1.6725e-48	4.8665e-46
Mv09354-RA.gene	2087.61	706.156	1.5645	3.4866e-48	9.8781e-46
Mv12479-RA.gene	3468.19	1498.27	1.2113	5.8605e-48	1.6388e-45
Mv20187-RA.gene	1285.41	335.927	1.9356	1.6095e-47	4.3868e-45
Mv05628-RA.gene	3082.08	6602.7	-1.0988	3.352e-46	8.3925e-44
Mv17582-RA.gene	812.757	2559.46	-1.6522	3.8235e-45	9.3555e-43
Mv19716-RA.gene	4601.93	2271.5	1.0188	5.0995e-45	1.2337e-42
Mv09724-RA.gene	294.654	1148.34	-1.9631	7.6483e-45	1.8298e-42
Mv20188-RA.gene	1503.73	442.889	1.7644	2.6147e-44	6.1868e-42
Mv09783-RA.gene	318.233	1196.23	-1.9105	3.71e-43	8.4087e-41
Mv18905-RA.gene	2313.57	4974.54	-1.1055	4.0701e-42	9.1289e-40
Mv11510-RA.gene	4264.5	2108.26	1.016	4.7013e-42	1.0436e-39
Mv03197-RA.gene	1108.04	2713.72	-1.2908	7.2469e-42	1.5922e-39
Mv05526-RA.gene	1857.64	660.322	1.4919	5.6889e-41	1.2009e-38
Mv15542-RA.gene	1055.27	2650.54	-1.3305	6.1693e-41	1.2897e-38
Mv14716-RA.gene	2970.25	1357.92	1.1293	1.5004e-40	3.1065e-38
Mv16023-RA.gene	1179.71	2747.21	-1.2183	2.9273e-40	6.0028e-38
Mv09020-RA.gene	1220.49	2903.56	-1.2517	3.7904e-40	7.6996e-38
Mv04543-RA.gene	530.68	1630.27	-1.6195	9.7519e-40	1.9442e-37
Mv15465-RA.gene	1532.7	3757.13	-1.2954	4.5492e-39	8.9049e-37
Mv03493-RA.gene	664.263	1777.42	-1.4197	1.4165e-38	2.7478e-36
Mv23021-RA.gene	569.959	1747.86	-1.6147	1.5197e-37	2.8703e-35
Mv02245-RA.gene	492.532	1415.93	-1.5226	2.2404e-36	4.1587e-34
Mv09047-RA.gene	3161.36	1502.58	1.0732	1.2612e-35	2.2821e-33
Mv06860-RA.gene	457.965	1446.35	-1.6579	1.314e-35	2.3577e-33
Mv00497-RA.gene	6314.27	2578.26	1.2927	1.6971e-35	3.02e-33
Mv05462-RA.gene	2031.94	851.118	1.2559	3.2278e-35	5.6969e-33
Mv20761-RA.gene	1380.55	3083.85	-1.1592	6.2708e-35	1.0977e-32
Mv16767-RA.gene	1027.96	2401.9	-1.223	8.2815e-35	1.438e-32
Mv20801-RA.gene	167.738	796.162	-2.2496	1.0012e-34	1.7246e-32
Mv01190-RA.gene	741.266	2210.62	-1.5751	1.1338e-34	1.9223e-32
Mv03309-RA.gene	2152.9	907.553	1.2459	1.0703e-33	1.7592e-31
Mv07105-RA.gene	1136.03	2690.32	-1.2427	2.4111e-33	3.9331e-31
Mv02607-RA.gene	2015.6	4140.35	-1.0373	2.6533e-33	4.2956e-31
Mv14313-RA.gene	1507.97	543.911	1.4703	3.0487e-33	4.8626e-31
Mv18366-RA.gene	1169.96	363.875	1.6851	3.7613e-33	5.955e-31
Mv09113-RA.gene	157.845	701.959	-2.1535	4.3589e-33	6.8507e-31
Mv07192-RA.gene	1986.04	782.029	1.3439	7.0171e-33	1.087e-30
Mv08523-RA.gene	1441.43	3123.03	-1.1141	7.7921e-33	1.1984e-30
Mv09247-RA.gene	603.466	120.048	2.3305	5.1546e-32	7.602e-30
Mv13321-RA.gene	2053.82	4149.49	-1.0136	5.8742e-32	8.6044e-30
Mv21291-RA.gene	461.815	1439.15	-1.6412	1.0951e-31	1.5826e-29
Mv00884-RA.gene	527.7	1416.19	-1.4224	5.4271e-31	7.4431e-29
Mv00864-RA.gene	341.894	1113.63	-1.7074	2.4671e-30	3.3201e-28
Mv15411-RA.gene	196.334	743.427	-1.9189	2.7839e-29	3.485e-27
Mv05446-RA.gene	900.759	281.839	1.6768	5.501e-29	6.8073e-27
Mv18231-RA.gene	297.67	996.64	-1.7407	1.0042e-28	1.2285e-26
Mv26430-RA.gene	278.33	917.5	-1.7238	1.5228e-28	1.8525e-26
Mv06115-RA.gene	266.918	864.321	-1.6954	2.0776e-28	2.5132e-26
Mv15455-RA.gene	845.852	1982.42	-1.2268	2.376e-28	2.8422e-26
Mv09853-RA.gene	207.711	741.725	-1.8371	1.3032e-27	1.5251e-25
Mv14386-RA.gene	654.688	1600.47	-1.2887	4.4046e-27	4.9654e-25
Mv25135-RA.gene	470.26	1235.21	-1.3953	1.2389e-26	1.368e-24
Mv20676-RA.gene	486.702	1216.52	-1.3209	7.9528e-26	8.5194e-24
Mv22396-RA.gene	912.819	325.473	1.4878	6.1348e-25	6.3203e-23
Mv00154-RA.gene	190.186	680.575	-1.8397	6.9826e-25	7.1595e-23
Mv19824-RA.gene	757.4	1630.89	-1.1071	1.3061e-24	1.3081e-22
Mv00177-RA.gene	458.246	1196.67	-1.3871	2.4975e-24	2.4668e-22
Mv11654-RA.gene	568.074	1297.87	-1.1916	2.509e-23	2.3286e-21
Mv17897-RA.gene	4381.67	1849.08	1.2454	3.3174e-23	3.0526e-21
Mv21141-RA.gene	791.038	1740.11	-1.1361	5.7502e-23	5.2063e-21
Mv13522-RA.gene	732.785	1794.84	-1.2927	6.6937e-23	5.9804e-21
Mv16764-RA.gene	2279.78	1123.43	1.0213	7.1086e-23	6.3249e-21
Mv21219-RA.gene	208.772	10.0947	4.3685	9.3517e-23	8.2525e-21
Mv10535-RA.gene	200.233	9.64018	4.3755	5.0479e-22	4.2792e-20
Mv08596-RA.gene	1114.68	446.631	1.3199	7.3484e-22	6.2049e-20
Mv08707-RA.gene	1138.23	2438.01	-1.0973	9.7798e-21	7.6296e-19
Mv10181-RA.gene	454.16	1083.23	-1.2525	7.2193e-20	5.2516e-18
Mv10940-RA.gene	731.383	1722.22	-1.2368	1.1938e-19	8.5398e-18
Mv21724-RA.gene	101.476	431.008	-2.0918	6.8528e-19	4.7142e-17
Mv12411-RA.gene	166.702	8.72056	4.2553	1.8689e-18	1.2459e-16
Mv07562-RA.gene	551.938	1173.11	-1.0878	3.0561e-18	2.0062e-16
Mv08181-RA.gene	357.878	916.115	-1.3544	3.2851e-18	2.1496e-16
Mv22086-RA.gene	0	1244.7	-12.603	3.553e-18	2.3113e-16
Mv03003-RA.gene	163.286	8.72056	4.2256	4.8325e-18	3.1061e-16
Mv10725-RA.gene	163.286	8.72056	4.2256	4.8325e-18	3.1061e-16
Mv07286-RA.gene	337.749	846.445	-1.3246	5.6826e-18	3.6308e-16
Mv02827-RA.gene	820.257	1660.74	-1.0187	9.0046e-18	5.6199e-16
Mv18640-RA.gene	260.276	701.431	-1.4285	2.6649e-17	1.6118e-15
Mv03232-RA.gene	1546.39	697.743	1.1479	2.9412e-17	1.764e-15
Mv01714-RA.gene	590.003	153.239	1.9435	7.6901e-17	4.549e-15
Mv14911-RA.gene	2431.45	1095.74	1.1506	9.141e-17	5.3485e-15
Mv07952-RA.gene	1279.46	623.505	1.0372	1.2613e-16	7.3206e-15
Mv20174-RA.gene	295.774	750.9	-1.3426	1.3015e-16	7.4933e-15
Mv09722-RA.gene	518.82	1078.67	-1.0555	1.6144e-16	9.2694e-15
Mv15902-RA.gene	421.758	1022.86	-1.2815	2.1991e-16	1.2527e-14
Mv11308-RA.gene	1184.39	589.987	1.0051	2.4356e-16	1.3765e-14
Mv00834-RA.gene	283.666	710.986	-1.3252	3.5457e-16	1.9677e-14
Mv03382-RA.gene	82.7026	403.546	-2.2987	4.4476e-16	2.4555e-14
Mv01909-RA.gene	60.903	375.334	-2.6074	1.6639e-15	8.7594e-14
Mv06623-RA.gene	985.016	435.343	1.1781	3.4815e-15	1.7849e-13
Mv06898-RA.gene	135.326	435.215	-1.6846	3.6353e-15	1.8593e-13
Mv00217-RA.gene	683.297	1432.68	-1.0655	5.647e-15	2.8409e-13
Mv25559-RA.gene	317.352	47.7252	2.735	5.9187e-15	2.9707e-13
Mv14229-RA.gene	405.044	1317.08	-1.706	6.1531e-15	3.0811e-13
Mv16313-RA.gene	802.601	301.87	1.4095	7.3827e-15	3.6543e-13
Mv10537-RA.gene	134.325	7.80093	4.105	7.5508e-15	3.729e-13
Mv06359-RA.gene	506.677	1016.22	-1.0039	3.0655e-14	1.4287e-12
Mv24206-RA.gene	192.895	551.182	-1.5162	3.3485e-14	1.5572e-12
Mv22399-RA.gene	772.864	351.698	1.1354	3.5109e-14	1.6257e-12
Mv16765-RA.gene	412.573	880.239	-1.0915	6.2475e-14	2.85e-12
Mv22752-RA.gene	614.159	1294.12	-1.0765	8.9934e-14	4.0682e-12
Mv08864-RA.gene	226.132	569.153	-1.3304	9.4523e-14	4.2668e-12
Mv11358-RA.gene	1437.31	562.821	1.3512	1.202e-13	5.3808e-12
Mv10329-RA.gene	114.798	405.291	-1.8131	1.9542e-13	8.5525e-12
Mv22496-RA.gene	230.077	601.731	-1.3904	2.9481e-13	1.2721e-11
Mv14048-RA.gene	291.074	700.013	-1.2655	5.4316e-13	2.2622e-11
Mv09960-RA.gene	110.392	5.96168	4.2089	1.2421e-12	5.0368e-11
Mv07452-RA.gene	458.059	929.171	-1.0189	1.6828e-12	6.7729e-11
Mv04649-RA.gene	57.6635	245.55	-2.0943	2.1246e-12	8.4405e-11
Mv22031-RA.gene	1688.23	786.133	1.1026	2.5396e-12	9.9784e-11
Mv14005-RA.gene	221.915	532.484	-1.2627	4.1199e-12	1.5673e-10
Mv21103-RA.gene	819.092	401.611	1.0276	4.996e-12	1.8741e-10
Mv21911-RA.gene	234.247	561.14	-1.2584	5.4429e-12	2.0276e-10
Mv01063-RA.gene	296.633	79.6164	1.8964	5.7466e-12	2.1334e-10
Mv22022-RA.gene	567.143	242.432	1.2263	6.5381e-12	2.4189e-10
Mv01767-RA.gene	125.821	397.776	-1.6587	1.5384e-11	5.4662e-10
Mv00994-RA.gene	251.702	634.278	-1.3307	1.6682e-11	5.908e-10
Mv12833-RA.gene	285.692	612.861	-1.0997	5.8286e-11	1.964e-09
Mv03500-RA.gene	425.057	855.369	-1.0096	7.0209e-11	2.3365e-09
Mv21863-RA.gene	105.846	351.233	-1.7266	7.2797e-11	2.4152e-09
Mv08749-RA.gene	805.1	385.693	1.062	7.9573e-11	2.6319e-09
Mv26380-RA.gene	924.272	350.969	1.3989	8.9148e-11	2.9306e-09
Mv23045-RA.gene	683.684	341.561	1.0015	1.1549e-10	3.7451e-09
Mv14961-RA.gene	270.864	612.734	-1.1741	1.1772e-10	3.806e-09
Mv05506-RA.gene	203.484	517.824	-1.3454	1.3562e-10	4.3518e-09
Mv16393-RA.gene	880.362	420.502	1.0677	2.2046e-10	6.8009e-09
Mv21536-RA.gene	119.061	0	9.4589	3.8385e-10	1.1465e-08
Mv08011-RA.gene	735.648	363.759	1.0176	5.119e-10	1.4996e-08
Mv22030-RA.gene	501.789	234.948	1.0943	1.8695e-09	5.0761e-08
Mv08890-RA.gene	0	106.222	-9.0524	2.477e-09	6.6336e-08
Mv25702-RA.gene	92.5491	0	9.0955	2.7663e-09	7.3627e-08
Mv07031-RA.gene	199.737	487.549	-1.2926	3.3194e-09	8.7375e-08
Mv03461-RA.gene	107.943	300.58	-1.4751	3.4222e-09	8.9857e-08
Mv06639-RA.gene	298.247	609.162	-1.0275	3.6446e-09	9.5238e-08
Mv00011-RA.gene	68.911	255.243	-1.8975	6.0235e-09	1.5404e-07
Mv15830-RA.gene	176.654	401.76	-1.1844	9.7445e-09	2.4285e-07
Mv10243-RA.gene	223.612	499.188	-1.1553	1.0425e-08	2.5892e-07
Mv18787-RA.gene	235.966	498.447	-1.0805	2.7173e-08	6.3254e-07
Mv26449-RA.gene	294.136	113.643	1.3724	2.9799e-08	6.8844e-07
Mv15000-RA.gene	152.851	367.437	-1.2656	3.7685e-08	8.5056e-07
Mv20561-RA.gene	225.814	466.387	-1.0466	5.5953e-08	1.2382e-06
Mv07665-RA.gene	144.312	335.082	-1.2142	8.331e-08	1.7974e-06
Mv03369-RA.gene	0	1619.45	-25.609	8.6923e-08	1.8642e-06
Mv11454-RA.gene	128.541	332.227	-1.3761	8.8501e-08	1.8942e-06
Mv20414-RA.gene	128.541	332.227	-1.3761	8.8501e-08	1.8942e-06
Mv01554-RA.gene	177.266	382.585	-1.109	1.1393e-07	2.4146e-06
Mv07549-RA.gene	2102.59	6094.09	-1.5356	1.3098e-07	2.7434e-06
Mv00298-RA.gene	451.604	206.705	1.1272	1.3671e-07	2.8523e-06
Mv03172-RA.gene	111.782	279.471	-1.3241	1.4488e-07	3.0082e-06
Mv26006-RA.gene	641.822	0	25.048	1.651e-07	3.3987e-06
Mv12867-RA.gene	565.881	0	25.021	1.7034e-07	3.5031e-06
Mv09699-RA.gene	174.215	385.048	-1.1472	1.7433e-07	3.5749e-06
Mv13998-RA.gene	98.8507	277.896	-1.4836	4.3159e-07	8.4024e-06
Mv00633-RA.gene	171.495	367.702	-1.0976	5.016e-07	9.6432e-06
Mv04493-RA.gene	239.517	0	23.85	6.2282e-07	1.1795e-05
Mv05911-RA.gene	0	49.1417	-7.9405	7.5659e-07	1.4166e-05
Mv25474-RA.gene	220.785	464.57	-1.0723	1.0291e-06	1.881e-05
Mv21090-RA.gene	47.1693	182.128	-1.9638	1.2746e-06	2.2908e-05
Mv18109-RA.gene	82.0197	218.987	-1.4218	2.0126e-06	3.4892e-05
Mv22366-RA.gene	251.968	0	10.54	2.4636e-06	4.2033e-05
Mv05194-RA.gene	131.851	294.48	-1.1612	2.497e-06	4.2536e-05
Mv16823-RA.gene	78.1213	210.298	-1.4332	3.16e-06	5.2951e-05
Mv00993-RA.gene	176.913	397.078	-1.1658	3.7069e-06	6.1398e-05
Mv14069-RA.gene	49.3373	202.624	-2.0225	4.5483e-06	7.408e-05
Mv22549-RA.gene	34.3084	0	7.6631	4.6381e-06	7.5429e-05
Mv12466-RA.gene	319.045	654.106	-1.0403	4.9413e-06	7.9638e-05
Mv15388-RA.gene	197.548	398.631	-1.0084	5.1751e-06	8.3095e-05
Mv16260-RA.gene	72.6095	199.369	-1.4583	5.7355e-06	9.1412e-05
Mv19883-RA.gene	231.514	99.256	1.2218	5.7703e-06	9.1898e-05
Mv15814-RA.gene	143.582	309.649	-1.1127	6.6622e-06	0.00010428
Mv08087-RA.gene	84.1047	215.869	-1.3566	6.9576e-06	0.00010856
Mv17719-RA.gene	319.234	159.01	1.0049	7.4931e-06	0.00011599
Mv04982-RA.gene	33.413	0	7.621	9.8008e-06	0.00014903
Mv17351-RA.gene	25.7696	99.774	-1.9499	1.5649e-05	0.00023063
Mv06996-RA.gene	0	28.9523	-7.1771	2.6875e-05	0.00037846
Mv22978-RA.gene	0	28.4978	-7.1543	2.9686e-05	0.00041306
Mv11455-RA.gene	70.4779	180.045	-1.3488	3.7607e-05	0.00051153
Mv20415-RA.gene	70.4779	180.045	-1.3488	3.7607e-05	0.00051153
Mv04785-RA.gene	141.002	281.892	-1.0023	3.9014e-05	0.00052834
Mv00341-RA.gene	23.9676	0	7.1456	5.2055e-05	0.00068764
Mv06942-RA.gene	23.9324	0	7.1465	5.4022e-05	0.00071231
Mv10298-RA.gene	0	25.7813	-7.0096	5.8562e-05	0.00076514
Mv12191-RA.gene	149.2	308.983	-1.0466	8.268e-05	0.0010423
Mv20544-RA.gene	0	24.4177	-6.9311	8.6465e-05	0.0010799
Mv05066-RA.gene	22.5541	0	7.0541	0.00010677	0.001304
Mv09740-RA.gene	68.8645	183.977	-1.4117	0.00012077	0.0014592
Mv01149-RA.gene	0	22.4938	-6.8131	0.00013637	0.0016187
Mv12270-RA.gene	93.232	203.237	-1.1298	0.00016526	0.0019266
Mv04705-RA.gene	121.91	264.27	-1.1235	0.00017472	0.0020208
Mv24060-RA.gene	249.652	124.403	1.0043	0.0002157	0.0024406
Mv14233-RA.gene	60.6552	145.808	-1.2628	0.00023937	0.0026802
Mv13034-RA.gene	3279.48	1294.89	1.3404	0.00025839	0.0028649
Mv25221-RA.gene	18.491	0	6.7715	0.0002587	0.0028669
Mv08285-RA.gene	75.9546	21.5847	1.8164	0.00035061	0.0037822
Mv18689-RA.gene	17.2661	0	6.6736	0.00038324	0.0041033
Mv01195-RA.gene	16.1708	0	6.5792	0.00055731	0.0056818
Mv02410-RA.gene	35.9809	5.04206	2.8342	0.0007084	0.0070194
Mv02302-RA.gene	0	16.5638	-6.3714	0.00076306	0.0074717
Mv25957-RA.gene	49.2543	119.15	-1.2753	0.00076837	0.0075169
Mv25081-RA.gene	2.06112	30.2206	-3.834	0.00077397	0.0075647
Mv25288-RA.gene	43.4243	109.319	-1.3343	0.0009309	0.0089204
Mv21980-RA.gene	3038.65	1132.2	1.4242	0.00096581	0.0092058
Mv10042-RA.gene	20.293	68.5068	-1.7497	0.0009838	0.0093607
Mv08821-RA.gene	44.8378	119.212	-1.4071	0.0014073	0.012721
Mv25894-RA.gene	49.702	116.877	-1.2293	0.0015488	0.013832
Mv09650-RA.gene	139.2	64.8706	1.0996	0.001657	0.014676
Mv20979-RA.gene	119.225	53.3806	1.1579	0.0021024	0.018064
Mv06960-RA.gene	13.0496	0	6.264	0.002244	0.019068
Mv21335-RA.gene	12.4019	0	6.1963	0.0022757	0.019291
Mv06629-RA.gene	47.0989	107.554	-1.1969	0.002822	0.023156
Mv25953-RA.gene	570.451	6.88131	6.3729	0.0028254	0.023167
Mv07608-RA.gene	60.82	19.7455	1.6214	0.0031567	0.025495
Mv19386-RA.gene	0	11.9445	-5.8998	0.0039262	0.030797
Mv09166-RA.gene	149.365	73.4112	1.0258	0.004025	0.031423
Mv09125-RA.gene	51.1268	111.275	-1.1287	0.0044476	0.034213
Mv02562-RA.gene	10.918	0	6.0168	0.0046973	0.035752
Mv07579-RA.gene	45.2616	99.3301	-1.1378	0.0052652	0.039297
Mv26058-RA.gene	49.6077	104.827	-1.0788	0.0055692	0.041265
Mv05933-RA.gene	5626.59	2468.72	1.1884	0.0055691	0.041265
Mv13478-RA.gene	48.4181	103.019	-1.0922	0.0058945	0.043347
Mv00408-RA.gene	9.72838	0	5.8457	0.0070092	0.049991

## Sheet: S3F
Table S3F. List of differentially expressed genes under high pH treatment. Genes related to epigenetic processes are highlighted in yellow.
Gene ID	High pH readcount	Control readcount	Log2FoldChange	pval	padj
Mv01509-RA.gene	22604.3	4575.4	2.3047	7.7534e-278	1.666e-273
Mv14691-RA.gene	7516.82	1340.15	2.4879	2.2836e-187	2.4535e-183
Mv16350-RA.gene	13654.3	4569.66	1.5792	4.7244e-133	3.3839e-129
Mv14212-RA.gene	12789.3	3908.54	1.7103	1.1223e-131	6.029e-128
Mv21455-RA.gene	45138.1	110153	-1.2871	1.3222e-129	5.6821e-126
Mv14766-RA.gene	14660.2	4677.93	1.648	1.1181e-128	4.0044e-125
Mv11771-RA.gene	4713.7	1132.88	2.0569	2.2223e-128	6.822e-125
Mv18926-RA.gene	40079.1	9442.74	2.0856	2.7696e-128	7.439e-125
Mv16372-RA.gene	1628.16	6111.16	-1.9082	1.6732e-124	3.995e-121
Mv04948-RA.gene	13687.6	4370.14	1.6471	1.5741e-121	3.3825e-118
Mv12274-RA.gene	9710.29	27757.6	-1.5152	1.662e-119	3.2466e-116
Mv22352-RA.gene	15490.8	5251.33	1.5607	3.0477e-115	5.4574e-112
Mv21771-RA.gene	40957.5	14412.4	1.5068	5.2782e-110	8.7245e-107
Mv00171-RA.gene	32633.8	12963.9	1.3319	2.0166e-107	3.0952e-104
Mv19816-RA.gene	12056.9	3624.34	1.7341	2.0682e-101	2.9627e-98
Mv00121-RA.gene	7012.23	2376.91	1.5608	2.6565e-96	3.5677e-93
Mv21820-RA.gene	33903.1	10874.7	1.6405	3.3363e-96	4.2171e-93
Mv14000-RA.gene	5086.86	14283.9	-1.4895	1.0631e-95	1.2692e-92
Mv00833-RA.gene	8736.81	3211.12	1.4441	1.686e-94	1.9068e-91
Mv04468-RA.gene	5013.68	1569.18	1.6759	8.6299e-94	9.272e-91
Mv17561-RA.gene	8349.98	3073.9	1.4417	3.9784e-93	4.0709e-90
Mv13894-RA.gene	4460.42	1201.32	1.8927	3.4115e-92	3.3321e-89
Mv14368-RA.gene	146.948	1389.2	-3.2405	5.2441e-92	4.8994e-89
Mv20589-RA.gene	2547.03	7865.98	-1.6267	8.6206e-91	7.7183e-88
Mv14840-RA.gene	11033.3	4453.35	1.3089	4.2398e-88	3.6442e-85
Mv20946-RA.gene	4002.61	983.848	2.0246	1.7826e-87	1.4732e-84
Mv02211-RA.gene	10947.5	24130	-1.1402	3.8474e-85	3.062e-82
Mv21880-RA.gene	32956.3	15487	1.0895	2.6119e-83	2.0045e-80
Mv21555-RA.gene	1272.32	6867.61	-2.4327	9.4456e-83	6.9989e-80
Mv06623-RA.gene	2415.43	433.615	2.4781	1.6785e-82	1.2023e-79
Mv15385-RA.gene	28699.5	12622.3	1.1851	6.569e-81	4.5533e-78
Mv15437-RA.gene	1689.77	304.109	2.4742	6.27e-79	4.2103e-76
Mv11101-RA.gene	92891.9	45432.4	1.0318	5.9305e-78	3.8616e-75
Mv01210-RA.gene	6821.51	2311.72	1.561	2.1127e-76	1.3352e-73
Mv00503-RA.gene	2994.96	833.592	1.8452	4.3718e-75	2.684e-72
Mv09143-RA.gene	6870.37	2765.46	1.3129	3.4791e-74	2.0766e-71
Mv09348-RA.gene	23803	50658.5	-1.0896	1.8622e-73	1.0815e-70
Mv17964-RA.gene	20553.4	41711.3	-1.0211	2.0043e-73	1.1334e-70
Mv03197-RA.gene	680.465	2702.99	-1.9903	2.4095e-73	1.3276e-70
Mv06622-RA.gene	12415.5	5143.54	1.2714	1.2141e-72	6.5222e-70
Mv12184-RA.gene	83520.1	37337.9	1.1615	4.9539e-72	2.5963e-69
Mv06567-RA.gene	16069.6	6999.48	1.199	6.8884e-72	3.5242e-69
Mv05187-RA.gene	15632.9	7242.32	1.11	3.381e-67	1.6896e-64
Mv02738-RA.gene	6283.43	2505.18	1.3266	1.3487e-65	6.4404e-63
Mv05480-RA.gene	2822.38	6729.53	-1.2535	2.5659e-64	1.1986e-61
Mv10798-RA.gene	126243	55093.4	1.1963	2.8505e-63	1.3032e-60
Mv14126-RA.gene	770.413	2617.52	-1.7647	1.4147e-62	6.3332e-60
Mv21160-RA.gene	33290.1	15251.3	1.1262	9.3053e-62	4.0807e-59
Mv07536-RA.gene	14107.4	6801.49	1.0526	1.7817e-59	7.5069e-57
Mv21479-RA.gene	4468.63	1778.89	1.3288	3.5572e-59	1.47e-56
Mv03133-RA.gene	13163.9	6473.15	1.024	1.7373e-58	7.0435e-56
Mv18886-RA.gene	72602.9	35270.2	1.0416	4.0907e-58	1.6278e-55
Mv15299-RA.gene	1462.54	3969.85	-1.4408	1.5313e-57	5.9826e-55
Mv08749-RA.gene	2050.02	384.162	2.416	2.2514e-57	8.639e-55
Mv17582-RA.gene	776.798	2549.33	-1.7146	5.2076e-56	1.9632e-53
Mv18917-RA.gene	5588.47	2430.84	1.201	8.3336e-56	3.0875e-53
Mv14568-RA.gene	7705.71	2807.35	1.4566	1.2831e-53	4.5199e-51
Mv05177-RA.gene	7110.4	3221.87	1.142	2.6953e-53	9.3414e-51
Mv00847-RA.gene	37060	18507.7	1.0018	2.1604e-52	7.2534e-50
Mv04169-RA.gene	11357	4032.92	1.4938	3.9873e-52	1.3181e-49
Mv14221-RA.gene	513.829	1894.5	-1.8829	1.8638e-51	6.068e-49
Mv05346-RA.gene	1984.52	4612.02	-1.2165	9.689e-50	3.0768e-47
Mv07239-RA.gene	5653.9	2409.61	1.2304	9.7366e-50	3.0768e-47
Mv16691-RA.gene	1613.94	4287.17	-1.4092	1.5034e-49	4.682e-47
Mv01874-RA.gene	5288.49	2160.33	1.2917	3.1888e-49	9.7887e-47
Mv10594-RA.gene	4865.69	2096.53	1.2147	5.0957e-48	1.5422e-45
Mv25191-RA.gene	18133.6	8728.59	1.0549	7.5635e-48	2.2573e-45
Mv09881-RA.gene	6377.19	2858.56	1.1577	9.7432e-48	2.868e-45
Mv00119-RA.gene	2096.73	559.038	1.9068	4.5953e-47	1.3166e-44
Mv19716-RA.gene	4980.4	2262.52	1.1384	5.2467e-47	1.4834e-44
Mv15301-RA.gene	4295.4	1643.92	1.3856	1.9101e-46	5.2622e-44
Mv13036-RA.gene	3251.37	7191.15	-1.145	8.9675e-45	2.4087e-42
Mv08402-RA.gene	2752.12	6637.5	-1.2699	2.6403e-44	7.0042e-42
Mv19824-RA.gene	495.481	1624.44	-1.7131	4.1578e-44	1.0895e-41
Mv21740-RA.gene	1009.1	2919.11	-1.5322	1.2054e-43	3.1207e-41
Mv22147-RA.gene	3018.95	6086.33	-1.0115	3.6511e-43	9.3399e-41
Mv18265-RA.gene	2000.17	675.302	1.5666	1.5994e-42	4.0433e-40
Mv09334-RA.gene	4744.88	10501.3	-1.146	1.9476e-42	4.8662e-40
Mv18369-RA.gene	5139.71	2263.85	1.1829	2.4154e-42	5.9657e-40
Mv09020-RA.gene	1172.11	2892.08	-1.303	7.5975e-42	1.8552e-39
Mv15287-RA.gene	1154.49	279.612	2.0455	1.6181e-41	3.9066e-39
Mv05526-RA.gene	2182.49	657.719	1.7304	1.8491e-41	4.4148e-39
Mv07097-RA.gene	832.585	2236.66	-1.4256	2.3036e-41	5.4396e-39
Mv09546-RA.gene	7239.19	3327.23	1.1215	3.8479e-41	8.9873e-39
Mv09247-RA.gene	734.569	119.573	2.6193	4.7259e-41	1.0919e-38
Mv08596-RA.gene	1539.14	444.871	1.7906	2.9906e-40	6.8363e-38
Mv00302-RA.gene	2145.71	732.699	1.5503	4.228e-40	9.5633e-38
Mv11824-RA.gene	1517.05	3490.52	-1.2022	4.8163e-40	1.078e-37
Mv02607-RA.gene	1853.83	4123.98	-1.1534	1.8123e-39	3.9737e-37
Mv15542-RA.gene	1067.4	2640.07	-1.3067	5.0595e-38	1.0982e-35
Mv14216-RA.gene	2746.29	1162.58	1.2402	2.0619e-36	4.1799e-34
Mv20819-RA.gene	582.258	1850.79	-1.6679	4.9626e-36	9.8738e-34
Mv19818-RA.gene	1194.31	339.635	1.8139	9.5948e-36	1.8743e-33
Mv15465-RA.gene	1774.64	3742.3	-1.0764	1.4203e-35	2.7494e-33
Mv20614-RA.gene	1985.2	644.277	1.6235	1.5567e-34	2.8836e-32
Mv09978-RA.gene	1122.65	325.259	1.7874	1.9989e-34	3.6399e-32
Mv07120-RA.gene	6830.27	3178.93	1.1034	2.4356e-34	4.398e-32
Mv00864-RA.gene	325.61	1109.23	-1.7684	4.3696e-34	7.8245e-32
Mv22731-RA.gene	1128.61	2677.7	-1.2462	9.6023e-34	1.6836e-31
Mv11931-RA.gene	2415.17	979.878	1.3013	2.8833e-33	4.8403e-31
Mv22022-RA.gene	936.048	241.472	1.955	4.5044e-33	7.4454e-31
Mv11104-RA.gene	724.098	1966.04	-1.4414	6.3105e-33	1.0351e-30
Mv22058-RA.gene	3862.3	1764.43	1.1302	8.2037e-33	1.3254e-30
Mv12217-RA.gene	3231.62	1534.29	1.0747	1.7768e-32	2.8493e-30
Mv12861-RA.gene	3474.63	1724.44	1.0108	1.7674e-31	2.7721e-29
Mv20933-RA.gene	2532.83	1100.8	1.2021	4.3477e-31	6.7698e-29
Mv24240-RA.gene	2257.07	965.329	1.2254	8.0337e-31	1.2419e-28
Mv16023-RA.gene	1294.16	2736.35	-1.0803	1.2108e-30	1.8452e-28
Mv12813-RA.gene	1189.93	407.059	1.5475	4.3757e-30	6.5295e-28
Mv11307-RA.gene	2282.48	918.174	1.314	2.2356e-29	3.224e-27
Mv14716-RA.gene	2900.56	1352.55	1.1007	2.3007e-29	3.2958e-27
Mv14146-RA.gene	1449.2	3147.15	-1.1189	4.6768e-29	6.6115e-27
Mv17187-RA.gene	824.561	1980.29	-1.2642	1.2295e-28	1.6935e-26
Mv00144-RA.gene	995.219	2311	-1.2153	2.0253e-28	2.737e-26
Mv10731-RA.gene	2829.73	1308.79	1.1126	2.0832e-28	2.7978e-26
Mv21724-RA.gene	58.0428	429.309	-2.8868	4.4468e-28	5.8621e-26
Mv21936-RA.gene	1894.53	752.754	1.3314	1.2809e-27	1.658e-25
Mv00884-RA.gene	549.991	1410.59	-1.3587	2.0305e-27	2.5818e-25
Mv08626-RA.gene	1838.17	4153.59	-1.1759	2.804e-27	3.5069e-25
Mv14087-RA.gene	2704.75	1180.55	1.1962	2.8071e-27	3.5069e-25
Mv26430-RA.gene	273.207	913.878	-1.7417	2.9976e-27	3.7018e-25
Mv08831-RA.gene	2221.93	949.674	1.2264	8.4788e-27	1.0236e-24
Mv22134-RA.gene	2626.4	1259.55	1.0601	1.1704e-26	1.4051e-24
Mv18899-RA.gene	2193.96	4530.65	-1.046	2.0569e-26	2.4152e-24
Mv09783-RA.gene	433.075	1191.5	-1.4601	5.9527e-26	6.9518e-24
Mv09724-RA.gene	393.827	1143.8	-1.5386	1.3185e-25	1.5151e-23
Mv04543-RA.gene	574.68	1623.85	-1.4982	1.385e-25	1.583e-23
Mv20801-RA.gene	215.974	793.027	-1.8767	2.3493e-25	2.6569e-23
Mv02245-RA.gene	580.662	1410.33	-1.2804	4.8019e-25	5.3742e-23
Mv21865-RA.gene	624.423	1501.6	-1.2658	7.2013e-25	7.8949e-23
Mv15959-RA.gene	700.834	1647.16	-1.233	1.028e-24	1.1156e-22
Mv00624-RA.gene	1072.57	338.546	1.6639	1.0665e-24	1.1516e-22
Mv15052-RA.gene	1199.19	468.534	1.3559	1.6046e-24	1.7154e-22
Mv00177-RA.gene	415.622	1191.93	-1.5204	1.6186e-24	1.7218e-22
Mv19715-RA.gene	2593.92	1202.66	1.109	1.6324e-24	1.728e-22
Mv16767-RA.gene	1178.71	2392.4	-1.0213	2.4606e-24	2.5792e-22
Mv01917-RA.gene	811.641	1921.08	-1.2434	3.9042e-24	4.0528e-22
Mv14612-RA.gene	1322.19	2654.46	-1.0057	1.6667e-23	1.658e-21
Mv07549-RA.gene	2913.97	6069.91	-1.0587	4.0962e-23	3.9648e-21
Mv09648-RA.gene	1855.26	819.12	1.1793	4.1962e-23	4.0434e-21
Mv00217-RA.gene	586.387	1427.01	-1.2833	6.2529e-23	5.9191e-21
Mv10940-RA.gene	650.262	1715.45	-1.3995	7.6023e-23	7.1335e-21
Mv05882-RA.gene	1312.49	539.218	1.2832	2.0181e-22	1.8375e-20
Mv08628-RA.gene	2226.46	4687.99	-1.0742	2.6817e-22	2.4109e-20
Mv09008-RA.gene	1681.64	770.87	1.1252	2.6928e-22	2.4109e-20
Mv22151-RA.gene	428.52	1123.23	-1.3902	3.4125e-22	3.0426e-20
Mv14313-RA.gene	1311.34	541.761	1.2754	3.7575e-22	3.3365e-20
Mv07105-RA.gene	1289.54	2679.72	-1.0551	1.7594e-21	1.4943e-19
Mv17406-RA.gene	1781.87	824.28	1.1123	2.3466e-21	1.9852e-19
Mv01190-RA.gene	955.694	2201.92	-1.2042	3.4192e-21	2.8477e-19
Mv11981-RA.gene	399.999	1231.79	-1.622	3.78e-21	3.136e-19
Mv23021-RA.gene	527.13	1740.97	-1.7231	4.4696e-21	3.694e-19
Mv03926-RA.gene	690.979	1510.21	-1.1281	1.3558e-20	1.1035e-18
Mv21103-RA.gene	1028.87	400.029	1.3628	1.6304e-20	1.317e-18
Mv11308-RA.gene	1325.92	587.654	1.1741	2.1052e-20	1.6879e-18
Mv06860-RA.gene	598.966	1440.65	-1.266	3.5743e-20	2.8237e-18
Mv25135-RA.gene	519.703	1230.34	-1.2436	5.0278e-20	3.9351e-18
Mv09853-RA.gene	248.837	738.792	-1.5696	9.0481e-20	6.9686e-18
Mv18231-RA.gene	367.689	992.712	-1.4333	1.1952e-19	9.1394e-18
Mv11654-RA.gene	589.346	1292.74	-1.1333	2.398e-19	1.783e-17
Mv20139-RA.gene	558.058	1493.18	-1.4204	3.0202e-19	2.2379e-17
Mv15421-RA.gene	830.563	1737.79	-1.0652	5.3988e-19	3.893e-17
Mv16927-RA.gene	1093.26	2272.79	-1.056	8.2449e-19	5.8664e-17
Mv07286-RA.gene	308.412	843.109	-1.4512	1.4205e-18	1.0007e-16
Mv01909-RA.gene	73.0908	373.848	-2.3535	2.0689e-18	1.4387e-16
Mv20464-RA.gene	1720.06	3461.33	-1.0089	3.6897e-18	2.5411e-16
Mv22086-RA.gene	0	1239.78	-12.6	3.7947e-18	2.6051e-16
Mv04707-RA.gene	3770.93	7623.32	-1.0156	4.1555e-18	2.8437e-16
Mv11649-RA.gene	1407.8	668.22	1.075	5.51e-18	3.7468e-16
Mv20169-RA.gene	731.675	252.989	1.5324	5.9934e-18	4.0372e-16
Mv21107-RA.gene	1460.24	647.076	1.1742	6.5593e-18	4.3909e-16
Mv00902-RA.gene	449.273	1071.72	-1.2542	7.0662e-18	4.7155e-16
Mv06115-RA.gene	328.632	860.906	-1.3898	7.3999e-18	4.9229e-16
Mv09113-RA.gene	232.362	699.187	-1.5887	1.0872e-17	7.0795e-16
Mv09148-RA.gene	430.691	1055.06	-1.2922	1.4491e-17	9.3506e-16
Mv05470-RA.gene	634.959	1374.17	-1.1142	1.8764e-17	1.2036e-15
Mv01431-RA.gene	743.637	263.857	1.4948	1.9889e-17	1.272e-15
Mv10181-RA.gene	477.496	1078.96	-1.1762	3.7498e-17	2.3288e-15
Mv00154-RA.gene	200.734	677.892	-1.7567	4.1666e-17	2.5728e-15
Mv16128-RA.gene	42.3774	1982.1	-5.5478	5.8975e-17	3.6002e-15
Mv21291-RA.gene	596.901	1433.48	-1.2637	1.8779e-16	1.0761e-14
Mv02773-RA.gene	762.304	273.552	1.4785	3.3059e-16	1.8694e-14
Mv22910-RA.gene	706.303	1653.98	-1.2271	3.8509e-16	2.1493e-14
Mv06525-RA.gene	0	731.423	-11.839	4.1907e-16	2.3209e-14
Mv15411-RA.gene	282.892	740.49	-1.3878	4.7095e-16	2.6015e-14
Mv00643-RA.gene	1085.95	2492.04	-1.198	5.1484e-16	2.8367e-14
Mv15902-RA.gene	456.616	1018.81	-1.1576	7.3192e-16	3.9616e-14
Mv26472-RA.gene	518.745	1146.49	-1.1444	8.3378e-16	4.4903e-14
Mv07952-RA.gene	1294.1	621.048	1.0589	2.0915e-15	1.0988e-13
Mv06199-RA.gene	591.496	1239.42	-1.0672	2.8558e-15	1.4751e-13
Mv16040-RA.gene	1058.95	2146.45	-1.0197	3.6277e-15	1.856e-13
Mv26380-RA.gene	849.996	349.58	1.2818	4.8152e-15	2.4461e-13
Mv08181-RA.gene	392.315	912.506	-1.218	9.5904e-15	4.7703e-13
Mv10413-RA.gene	1321.85	610.25	1.1148	3.1896e-14	1.503e-12
Mv02308-RA.gene	530.856	1104.95	-1.0578	3.3764e-14	1.5876e-12
Mv11342-RA.gene	692.894	1388.39	-1.0025	4.0877e-14	1.9012e-12
Mv18284-RA.gene	620.315	1255.41	-1.0169	4.3163e-14	1.9946e-12
Mv25129-RA.gene	886.711	1886.98	-1.0897	7.7136e-14	3.4895e-12
Mv04197-RA.gene	1100.22	532.702	1.0462	8.3797e-14	3.767e-12
Mv10781-RA.gene	391.357	880.515	-1.1695	9.034e-14	4.0442e-12
Mv00372-RA.gene	734.08	289.114	1.3447	9.0703e-14	4.0457e-12
Mv17545-RA.gene	658.35	258.071	1.3509	1.1805e-13	5.198e-12
Mv25299-RA.gene	879.56	386.084	1.1877	1.3222e-13	5.7632e-12
Mv06898-RA.gene	136.54	433.498	-1.6662	2.1197e-13	9.146e-12
Mv24206-RA.gene	192.007	549.014	-1.5157	2.29e-13	9.8221e-12
Mv17075-RA.gene	241.174	654.607	-1.4401	3.7116e-13	1.5669e-11
Mv07163-RA.gene	602.777	1257.68	-1.0612	8.2309e-13	3.4078e-11
Mv03500-RA.gene	370.222	851.977	-1.2021	8.5635e-13	3.5387e-11
Mv14154-RA.gene	244.771	613.571	-1.3258	1.1587e-12	4.7067e-11
Mv03310-RA.gene	795.848	336.227	1.2427	1.3013e-12	5.2661e-11
Mv25517-RA.gene	573.298	1183.69	-1.0464	1.989e-12	7.8421e-11
Mv11361-RA.gene	350.215	764.357	-1.1257	2.4655e-12	9.5977e-11
Mv12835-RA.gene	415.665	908.499	-1.1284	3.155e-12	1.2097e-10
Mv08998-RA.gene	740.721	325.813	1.1848	3.1582e-12	1.2097e-10
Mv00731-RA.gene	203.011	525.985	-1.3736	4.4123e-12	1.6547e-10
Mv01714-RA.gene	528.833	152.639	1.7924	7.4894e-12	2.7184e-10
Mv16765-RA.gene	436.757	876.765	-1.0054	7.851e-12	2.8449e-10
Mv21911-RA.gene	226.616	558.927	-1.3022	8.4215e-12	3.0363e-10
Mv07031-RA.gene	186.175	485.627	-1.3834	1.5848e-11	5.5919e-10
Mv04611-RA.gene	742.997	1964.25	-1.4021	1.6633e-11	5.859e-10
Mv17681-RA.gene	412.536	829.361	-1.0076	2.4974e-11	8.6278e-10
Mv15754-RA.gene	419.304	843.675	-1.0087	2.8247e-11	9.6499e-10
Mv02725-RA.gene	798.21	344.301	1.2135	3.0806e-11	1.0491e-09
Mv14005-RA.gene	195.902	530.379	-1.436	4.1267e-11	1.3943e-09
Mv07050-RA.gene	408.172	835.272	-1.0331	4.6409e-11	1.5509e-09
Mv04649-RA.gene	61.7888	244.58	-1.9844	5.7004e-11	1.8758e-09
Mv09650-RA.gene	263.8	64.6135	2.0294	8.2408e-11	2.6789e-09
Mv25674-RA.gene	0	163.344	-9.6764	1.0584e-10	3.3894e-09
Mv15343-RA.gene	132.645	388.915	-1.5526	1.1642e-10	3.6843e-09
Mv10026-RA.gene	1372.02	669.779	1.0342	1.3083e-10	4.1162e-09
Mv14561-RA.gene	883.263	436.05	1.0182	1.7462e-10	5.3757e-09
Mv10780-RA.gene	414.685	991.943	-1.2577	1.8538e-10	5.6906e-09
Mv20112-RA.gene	326.418	757.022	-1.213	1.9646e-10	6.0135e-09
Mv14234-RA.gene	381.29	778.249	-1.0297	2.5054e-10	7.5934e-09
Mv14758-RA.gene	815.941	390.364	1.0633	2.5316e-10	7.6618e-09
Mv20174-RA.gene	366.987	747.939	-1.0275	2.8766e-10	8.6692e-09
Mv22338-RA.gene	444.335	181.829	1.2891	3.1923e-10	9.5557e-09
Mv06639-RA.gene	283.828	606.755	-1.0962	3.351e-10	9.9871e-09
Mv21807-RA.gene	309.136	664.442	-1.1043	3.7597e-10	1.1143e-08
Mv14048-RA.gene	313.904	697.259	-1.1518	3.9625e-10	1.1683e-08
Mv03382-RA.gene	126.877	401.954	-1.6648	4.0017e-10	1.1763e-08
Mv00837-RA.gene	116.809	358.041	-1.6164	4.5549e-10	1.3298e-08
Mv09386-RA.gene	446.25	150.502	1.5685	5.1146e-10	1.4892e-08
Mv00834-RA.gene	326.482	708.181	-1.1166	1.4589e-09	3.9782e-08
Mv20591-RA.gene	699.961	345.884	1.0169	1.5088e-09	4.1038e-08
Mv25216-RA.gene	884.349	2.31587	8.5824	1.8237e-09	4.8925e-08
Mv20187-RA.gene	680.954	334.603	1.0248	1.9455e-09	5.2061e-08
Mv25775-RA.gene	321.46	646.205	-1.0076	3.7438e-09	9.6574e-08
Mv01554-RA.gene	152.546	381.072	-1.321	3.9576e-09	1.0172e-07
Mv10649-RA.gene	453.977	193.83	1.2279	5.0516e-09	1.2786e-07
Mv10329-RA.gene	158.718	403.685	-1.3461	5.501e-09	1.3793e-07
Mv21992-RA.gene	263.842	82.3044	1.68	1.1612e-08	2.8163e-07
Mv12998-RA.gene	317.543	670.598	-1.0791	1.1677e-08	2.8287e-07
Mv01767-RA.gene	150.183	396.194	-1.3991	1.4624e-08	3.4878e-07
Mv03493-RA.gene	877.791	1770.41	-1.0117	3.0695e-08	7.0618e-07
Mv03461-RA.gene	110.509	299.394	-1.4373	3.9768e-08	8.9293e-07
Mv16621-RA.gene	264.736	532.446	-1.0081	4.2157e-08	9.4262e-07
Mv17544-RA.gene	130.601	327.358	-1.3253	5.7941e-08	1.2692e-06
Mv14593-RA.gene	198.881	0	10.205	6.0925e-08	1.3277e-06
Mv17767-RA.gene	299.047	623.605	-1.0608	7.2696e-08	1.5605e-06
Mv03172-RA.gene	103.208	278.368	-1.4319	8.224e-08	1.7584e-06
Mv03369-RA.gene	0	1613.38	-25.597	8.8148e-08	1.8791e-06
Mv16823-RA.gene	62.2783	209.464	-1.749	1.0688e-07	2.2517e-06
Mv20561-RA.gene	220.06	464.549	-1.0777	1.4817e-07	3.0674e-06
Mv08864-RA.gene	277.741	566.904	-1.0288	1.8319e-07	3.7172e-06
Mv04493-RA.gene	374.653	0	24.465	3.1734e-07	6.1879e-06
Mv00633-RA.gene	159.761	366.251	-1.1963	3.6941e-07	7.1577e-06
Mv14757-RA.gene	420.262	186.264	1.1735	3.8448e-07	7.4429e-06
Mv08285-RA.gene	109.53	21.4999	2.3485	4.1092e-07	7.905e-06
Mv00337-RA.gene	255.733	99.3486	1.3638	4.9769e-07	9.381e-06
Mv16262-RA.gene	45.5062	0	8.0775	7.4909e-07	1.3758e-05
Mv21090-RA.gene	57.0424	181.407	-1.6697	7.7859e-07	1.4275e-05
Mv15814-RA.gene	131.261	308.43	-1.2325	8.4132e-07	1.5295e-05
Mv02414-RA.gene	160.911	41.3231	1.9619	1.6664e-06	2.8808e-05
Mv17587-RA.gene	0	233.2	-22.903	1.699e-06	2.9323e-05
Mv22839-RA.gene	163.827	378.591	-1.2094	1.9768e-06	3.3766e-05
Mv18787-RA.gene	238.088	496.484	-1.0597	2.5461e-06	4.2214e-05
Mv26234-RA.gene	0	41.662	-7.7053	2.834e-06	4.6701e-05
Mv13998-RA.gene	115.915	276.795	-1.2551	3.6689e-06	5.9099e-05
Mv00011-RA.gene	95.8439	254.241	-1.407	4.1648e-06	6.6686e-05
Mv21863-RA.gene	143.16	349.853	-1.2901	5.0842e-06	8.0095e-05
Mv11454-RA.gene	140.052	330.918	-1.2396	5.2822e-06	8.291e-05
Mv20414-RA.gene	140.052	330.918	-1.2396	5.2822e-06	8.291e-05
Mv04978-RA.gene	0	39.0279	-7.6108	5.5736e-06	8.7039e-05
Mv25474-RA.gene	226.509	462.723	-1.0301	7.5834e-06	0.0001159
Mv12960-RA.gene	194.881	422.15	-1.1159	1.1774e-05	0.00017199
Mv09828-RA.gene	195.775	76.5421	1.3552	1.3663e-05	0.00019638
Mv25301-RA.gene	107.997	29.7645	1.8593	1.8873e-05	0.00026232
Mv18109-RA.gene	87.0536	218.119	-1.326	2.5587e-05	0.00034622
Mv08087-RA.gene	88.9052	215.012	-1.2736	3.1487e-05	0.00041636
Mv24252-RA.gene	249.135	116.372	1.0983	3.565e-05	0.00046739
Mv16416-RA.gene	179.939	363.105	-1.0133	4.7837e-05	0.00060824
Mv25559-RA.gene	141.627	47.5383	1.5743	4.8378e-05	0.00061258
Mv14069-RA.gene	83.3286	201.826	-1.2754	7.1929e-05	0.00087968
Mv16260-RA.gene	80.9449	198.576	-1.2949	8.0309e-05	0.00097009
Mv17351-RA.gene	27.0312	99.3797	-1.8767	8.175e-05	0.00098578
Mv01715-RA.gene	97.717	28.8692	1.7592	0.00010452	0.0012299
Mv12270-RA.gene	87.5644	202.434	-1.2099	0.00010586	0.001241
Mv07997-RA.gene	213.377	92.66	1.2038	0.00011627	0.001349
Mv13010-RA.gene	0	31.4129	-7.2974	0.00013325	0.0015214
Mv12945-RA.gene	149.971	304.106	-1.0205	0.00014296	0.0016186
Mv20098-RA.gene	80.285	196.847	-1.2936	0.00015856	0.0017709
Mv19285-RA.gene	101.208	221.31	-1.1279	0.00017745	0.0019594
Mv24185-RA.gene	274.867	135.041	1.0257	0.00021498	0.0023131
Mv13479-RA.gene	109.168	223.1	-1.0315	0.00024529	0.002608
Mv26097-RA.gene	0	20.1621	-6.6581	0.00031088	0.0032085
Mv09980-RA.gene	52.6791	133.282	-1.3395	0.00032206	0.0033033
Mv25463-RA.gene	110.403	227.279	-1.0424	0.00040579	0.0040634
Mv07736-RA.gene	202.054	98.9372	1.03	0.00043586	0.00433
Mv01649-RA.gene	89.1607	27.9221	1.6745	0.00043922	0.0043573
Mv05402-RA.gene	59.5542	10.107	2.5594	0.00049018	0.0048162
Mv20146-RA.gene	154.462	323.617	-1.0673	0.00053054	0.0051608
Mv07504-RA.gene	259.586	124.264	1.0621	0.00059085	0.0056705
Mv09740-RA.gene	80.2424	183.257	-1.1915	0.00067982	0.0063986
Mv00694-RA.gene	60.6184	12.3607	2.293	0.00071401	0.0066911
Mv11455-RA.gene	84.2014	179.337	-1.0913	0.00072988	0.006819
Mv20415-RA.gene	84.2014	179.337	-1.0913	0.00072988	0.006819
Mv08770-RA.gene	111.85	233.249	-1.0591	0.00095344	0.0085794
Mv20979-RA.gene	128.303	53.1688	1.2716	0.0010669	0.0094697
Mv13502-RA.gene	0	15.5615	-6.2845	0.0012932	0.011229
Mv05219-RA.gene	57.7449	140.423	-1.2835	0.0013988	0.012008
Mv25288-RA.gene	41.9305	108.889	-1.3783	0.0017444	0.014494
Mv06960-RA.gene	13.5369	0	6.3284	0.0018017	0.014896
Mv18680-RA.gene	71.7287	149.697	-1.062	0.0019743	0.016124
Mv00552-RA.gene	4336.56	1941.85	1.1591	0.002164	0.017462
Mv01149-RA.gene	0.553402	22.4055	-5.3648	0.002388	0.01897
Mv10168-RA.gene	2424.17	17.7634	7.0922	0.0024499	0.019404
Mv11914-RA.gene	1711.68	745.582	1.1989	0.0025501	0.020028
Mv19802-RA.gene	13.1326	0	6.2835	0.0026719	0.020878
Mv20861-RA.gene	212.483	105.049	1.0158	0.0027627	0.021501
Mv11895-RA.gene	12.5366	0	6.2169	0.0028016	0.021772
Mv02048-RA.gene	155.1	75.7193	1.0351	0.0041208	0.030335
Mv09166-RA.gene	149.843	73.1238	1.0344	0.0044063	0.03203
Mv25364-RA.gene	16.4104	61.6998	-1.9141	0.0044368	0.032181
Mv19386-RA.gene	0	11.8975	-5.8972	0.0047824	0.034278
Mv25093-RA.gene	62.1718	132.262	-1.088	0.0050818	0.036158
Mv07579-RA.gene	43.9098	98.9372	-1.1716	0.0052758	0.037284
Mv08821-RA.gene	50.9976	118.747	-1.2197	0.0053622	0.037803
Mv26177-RA.gene	40.5681	9.592	2.0798	0.005616	0.039385
Mv26076-RA.gene	6.02353	33.4284	-2.4776	0.0059739	0.041597
Mv18792-RA.gene	0	10.9815	-5.7817	0.0068115	0.046392
Mv09167-RA.gene	88.437	38.9037	1.1846	0.007208	0.048538
